# Supplementary material for: Comparative genomics and transcriptomics analysis reveals evolution patterns of selection in the Salix phylogeny
Source: BMC Genomics. 2019 Mar 29;20:253. doi: 10.1186/s12864-019-5627-z (PMC6440167; doi:10.1186/s12864-019-5627-z)
Supplement: Supplementary file 1 — Table S1. Main geographic distributions of 9 Salix used in this work. Table S2. Geographic distributions of main species in Sect. Psilostigmatae. Table S3. GO annotation of shared orthologues in 10 Salicaceae species. Table S4. Information of resistance genes involved in positive selection in Genus Salix. (XLS 60 kb) [file 12864_2019_5627_MOESM1_ESM.xls]

## Sheet: Table-S1
Table-S1 Main geographic distributions of 9 Salix used in this work
Species	Subgenus	Sect.	Main distribution
S. purpurea	Vetrix	Helix	Most of Europe and western Asia
S. suchowensis	Vetrix	Helix	The middle and lower reaches of Huaihe, Zhejiang, Jiangsu, Shandong and Henan provinces
S. sachalinensis	Vetrix	Vimen	Heilongjiang, Jilin and Liaoning provinces in China. North Korea, Japan and Russia.
S. dasyclados	Vetrix	Vimen	Heilongjiang, Jilin, Liaoning, Shandong, Shaanxi, Inner Mongolia and Xinjiang provinces in China. Mongolia, Japan, Russia, Europe
S. viminalis	Vetrix	Vimen	Heilongjiang, Jilin, Liaoning, Eastern Inner Mongolia and Hebei in China. North Korea, Japan, Siberia and Europe
S. eriocephala	Vetrix	Hastatae	England
S. matsudana	Salix	Salix	Northeast, North China Plain, Northwest China and Zhejiang, Jiangsu provinces in China. North Korea, Japan, Russia
S. babylonica	Salix	Subalbae	The area of Yangtze River and Yellow River
S. fargesii	Vetrix	Psilostigmatae	Sichuan, Hubei, Shaanxi and Gansu provinces in China

## Sheet: Table-S2
Table-S2 Geographic distributions of main species in Sect. Psilostigmatae
Species in Sect. Psilostigmatae	Main distribution
S. argyrophegga	Western Sichuan and eastern Tibet of Chian
S. argyrotrichocarpa	Eastern Tibet of Chian
S. balfouriana	Northwestern Yunnan of Chian
S. bistyla	Western Yunnan and eastern Tibet of Chian
S. daliensis	Yunnan, south Sichuan and southwest Hubei of Chian
S. daltoniana	Tibet (Brahmaputra) of Chian, Sikkim, Bhutan, Nepal and India
S. divergentistyla	Eastern Tibet of Chian
S. fargesii	Sichuan, Hubei, Shanxi and Gansu of Chian
S. fengiana	Northwestern Yunnan of Chian
S. nujiangensis	Northwestern Yunnan of Chian
S. phaidima	Sichuan of Chian
S. phanera	Northwestern Yunnan of Chian
S. plocotricha	Eastern Tibet, western Sichuan and southern Gansu of Chian
S. psilostigma	Tibet (Brahmaputra) of Chian, Sikkim, Bhutan, Nepal and India
S. salwinensis	Northwestern Yunnan of Chian
S. sikkimensis	Eastern Tibet, northwestern Yunnan of Chian
S. spathulifolia	Shanxi, Gansu, Qinghai and northern Sichuan of Chian
S. spodiophylla	Southwestern Sichuan and northwestern Yunnan of Chian

## Sheet: Table-S3
Table-S3 GO annotation of shared orthologues in 10 Salicaceae species
Gene ID	Reference Genes	GO annotation
orth1	SapurV1A.0298s0010.1	GO:0016021|GO:0004659
orth2	SapurV1A.0095s0660.1	GO:0019898|GO:0015979|GO:0009654|GO:0009523|GO:0005509
orth3	SapurV1A.0001s0940.1	NA
orth4	SapurV1A.1059s0020.1	NA
orth5	SapurV1A.1668s0050.1	GO:0005515
orth6	SapurV1A.0053s0660.1	GO:0016021|GO:0015693|GO:0015095
orth7	SapurV1A.0306s0310.1	NA
orth8	SapurV1A.0003s0480.1	GO:0016624|GO:0008152
orth9	SapurV1A.0011s0030.1	GO:0005515|GO:0070402|GO:0055114|GO:0046872|GO:0030604|GO:0008299
orth10	SapurV1A.0136s0050.1	NA
orth11	SapurV1A.1616s0030.1	NA
orth12	SapurV1A.0057s0250.1	GO:0055114|GO:0016491
orth13	SapurV1A.0022s0400.1	NA
orth14	SapurV1A.0086s0440.1	GO:0050662|GO:0003824
orth15	SapurV1A.0020s0090.1	GO:0003676|GO:0006351|GO:0003899
orth16	SapurV1A.1320s0070.1	GO:0007034
orth17	SapurV1A.0404s0120.1	GO:0016020|GO:0008236|GO:0006508
orth18	SapurV1A.0086s0070.1	GO:0055114|GO:0051536
orth19	SapurV1A.0860s0030.1	GO:0034220|GO:0046961|GO:0033180|GO:0015991
orth20	SapurV1A.0088s0100.1	GO:0050662|GO:0003824
orth21	SapurV1A.0238s0120.1	GO:0016021|GO:0006810
orth22	SapurV1A.0002s0610.1	GO:0045454|GO:0015035|GO:0009055
orth23	SapurV1A.0381s0170.1	GO:0055114|GO:0017004|GO:0016020
orth24	SapurV1A.1445s0060.1	GO:0005515
orth25	SapurV1A.0012s0910.1	GO:0016788
orth26	SapurV1A.0205s0150.1	NA
orth27	SapurV1A.0307s0210.1	GO:0016491
orth28	SapurV1A.0243s0040.1	GO:0046872|GO:0030001
orth29	SapurV1A.0808s0090.1	GO:0006457
orth30	SapurV1A.0020s0100.1	GO:0003676
orth31	SapurV1A.0750s0150.1	GO:0006412|GO:0005840|GO:0005622|GO:0003735
orth32	SapurV1A.0226s0100.1	NA
orth33	SapurV1A.1304s0060.1	NA
orth34	SapurV1A.0130s0250.1	NA
orth35	SapurV1A.0013s0020.1	NA
orth36	SapurV1A.0555s0040.1	GO:0003676
orth37	SapurV1A.0987s0020.1	GO:0016020
orth38	SapurV1A.1623s0070.1	NA
orth39	SapurV1A.0429s0290.1	NA
orth40	SapurV1A.0211s0260.1	GO:0055114|GO:0051287|GO:0016616|GO:0008152
orth41	SapurV1A.1174s0010.1	GO:0016787|GO:0008299|GO:0004452
orth42	SapurV1A.0750s0030.1	GO:0003676
orth43	SapurV1A.0188s0420.1	GO:0016021
orth44	SapurV1A.0501s0030.1	NA
orth45	SapurV1A.0636s0050.1	NA
orth46	SapurV1A.0056s0270.1	NA
orth47	SapurV1A.0731s0050.1	GO:0015035
orth48	SapurV1A.0020s0710.1	GO:0006412|GO:0005840|GO:0003735
orth49	SapurV1A.0039s0010.1	NA
orth50	SapurV1A.0194s0210.1	GO:0004869
orth51	SapurV1A.0212s0110.1	NA
orth52	SapurV1A.0115s0130.1	GO:0016021|GO:0006810
orth53	SapurV1A.0287s0310.1	GO:0005840
orth54	SapurV1A.0504s0170.1	GO:0005544|GO:0005509
orth55	SapurV1A.0997s0050.1	NA
orth56	SapurV1A.0252s0030.1	GO:0015979|GO:0009538|GO:0009522
orth57	SapurV1A.0085s0180.1	NA
orth58	SapurV1A.0139s0050.1	NA
orth59	SapurV1A.0264s0390.1	GO:0006412|GO:0005840|GO:0005622|GO:0003735
orth60	SapurV1A.0033s0380.1	GO:0006886|GO:0005784
orth61	SapurV1A.0067s0120.1	NA
orth62	SapurV1A.1328s0030.1	GO:0055114|GO:0016491
orth63	SapurV1A.0547s0080.1	GO:0003676
orth64	SapurV1A.0145s0350.1	GO:0003924
orth65	SapurV1A.0525s0100.1	GO:0016020|GO:0008236|GO:0006508
orth66	SapurV1A.0345s0040.1	NA
orth67	SapurV1A.0043s0050.1	GO:0019898|GO:0015979|GO:0009654|GO:0009523|GO:0005509
orth68	SapurV1A.0218s0420.1	GO:0006888|GO:0005801|GO:0005622
orth69	SapurV1A.0022s0530.1	GO:0008270|GO:0005515
orth70	SapurV1A.0120s0120.1	GO:0016887|GO:0005524|GO:0016020
orth71	SapurV1A.0135s0520.1	GO:0008270|GO:0005515
orth72	SapurV1A.0055s0420.1	NA
orth73	SapurV1A.0810s0040.1	NA
orth74	SapurV1A.0015s0540.1	NA
orth75	SapurV1A.0981s0060.1	NA
orth76	SapurV1A.0616s0070.1	NA
orth77	SapurV1A.1440s0060.1	GO:0019843|GO:0006412|GO:0005840|GO:0003735
orth78	SapurV1A.0704s0050.1	GO:0008168
orth79	SapurV1A.0660s0100.1	GO:0016226
orth80	SapurV1A.0249s0070.1	GO:0005852|GO:0005737|GO:0003743
orth81	SapurV1A.0493s0280.1	NA
orth82	SapurV1A.0037s0430.1	NA
orth83	SapurV1A.0022s0390.1	GO:0005515
orth84	SapurV1A.0757s0110.1	GO:0006511
orth85	SapurV1A.0145s0370.1	GO:0033897|GO:0003723
orth86	SapurV1A.0777s0110.1	NA
orth87	SapurV1A.0060s0630.1	GO:0008080
orth88	SapurV1A.0021s0400.1	GO:0003676
orth89	SapurV1A.0241s0040.1	GO:0046961|GO:0046933|GO:0045261|GO:0015986
orth90	SapurV1A.0496s0050.1	GO:0006457
orth91	SapurV1A.0440s0040.1	NA
orth92	SapurV1A.0025s0300.1	GO:0006457|GO:0003755|GO:0000413
orth93	SapurV1A.1065s0130.1	GO:0005507
orth94	SapurV1A.0577s0250.1	GO:0019773|GO:0006511|GO:0004175|GO:0051603|GO:0005839|GO:0004298
orth95	SapurV1A.0158s0350.1	NA
orth96	SapurV1A.0109s0110.1	NA
orth97	SapurV1A.1065s0080.1	GO:0055114|GO:0016491
orth98	SapurV1A.0081s0170.1	NA
orth99	SapurV1A.0512s0060.1	GO:0008152|GO:0003824
orth100	SapurV1A.0289s0350.1	GO:0050662|GO:0003824
orth101	SapurV1A.5588s0010.1	GO:0016787
orth102	SapurV1A.0089s0220.1	GO:0006508|GO:0004190
orth103	SapurV1A.0001s2110.1	GO:0003677
orth104	SapurV1A.0079s0110.1	GO:0015934|GO:0006412|GO:0003735
orth105	SapurV1A.0050s0490.1	GO:0006950
orth106	SapurV1A.0676s0020.1	NA
orth107	SapurV1A.0039s0170.1	NA
orth108	SapurV1A.0027s0260.1	GO:0019898|GO:0015979|GO:0009654|GO:0009523|GO:0005509
orth109	SapurV1A.0370s0020.1	GO:0015979|GO:0009538|GO:0009522
orth110	SapurV1A.0248s0150.1	GO:0009733
orth111	SapurV1A.0532s0080.1	NA
orth112	SapurV1A.0347s0210.1	NA
orth113	SapurV1A.0112s0100.1	GO:0006164|GO:0005525|GO:0004019
orth114	SapurV1A.0825s0170.1	GO:0016020|GO:0009765
orth115	SapurV1A.0004s0970.1	NA
orth116	SapurV1A.0083s0190.1	GO:0055114|GO:0016491
orth117	SapurV1A.0027s0340.1	GO:0046933|GO:0015986
orth118	SapurV1A.0228s0310.1	GO:0016851|GO:0009058
orth119	SapurV1A.0236s0100.1	GO:0006457
orth120	SapurV1A.0092s0460.1	NA
orth121	SapurV1A.0314s0230.1	NA
orth122	SapurV1A.0354s0210.1	GO:0055114|GO:0016701|GO:0009072|GO:0003868
orth123	SapurV1A.0769s0150.1	NA
orth124	SapurV1A.0365s0100.1	NA
orth125	SapurV1A.0559s0160.1	NA
orth126	SapurV1A.0836s0130.1	NA
orth127	SapurV1A.0429s0020.1	GO:0045454|GO:0008152|GO:0003824
orth128	SapurV1A.0065s0430.1	GO:0055114|GO:0016491|GO:0008270
orth129	SapurV1A.1475s0050.1	NA
orth130	SapurV1A.0186s0140.1	NA
orth131	SapurV1A.0350s0170.1	GO:0055114|GO:0010309
orth132	SapurV1A.0340s0150.1	NA
orth133	SapurV1A.0619s0090.1	NA
orth134	SapurV1A.0449s0200.1	NA
orth135	SapurV1A.0117s0390.1	NA
orth136	SapurV1A.0053s0810.1	GO:0045454|GO:0015035|GO:0009055
orth137	SapurV1A.0414s0110.1	GO:0051260
orth138	SapurV1A.0184s0220.1	GO:0055114|GO:0016491|GO:0016209|GO:0006979|GO:0004602
orth139	SapurV1A.1668s0060.1	NA
orth140	SapurV1A.0278s0280.1	GO:0006412|GO:0005840|GO:0005622|GO:0003735
orth141	SapurV1A.0199s0190.1	GO:0016773|GO:0005975
orth142	SapurV1A.0119s0190.1	GO:0016114|GO:0008685
orth143	SapurV1A.0109s0190.1	NA
orth144	SapurV1A.0471s0040.1	GO:0006412
orth145	SapurV1A.1995s0050.1	GO:0008081|GO:0006629|GO:0008889
orth146	SapurV1A.1144s0070.1	NA
orth147	SapurV1A.0064s0120.1	GO:0043565
orth148	SapurV1A.0342s0120.1	GO:0042765|GO:0016255
orth149	SapurV1A.0094s0470.1	GO:0015979|GO:0009538|GO:0009522
orth150	SapurV1A.0278s0190.1	NA
orth151	SapurV1A.0044s0530.1	NA
orth152	SapurV1A.0012s0440.1	GO:0006412|GO:0005840|GO:0003735|GO:0003723
orth153	SapurV1A.0243s0180.1	GO:0003676
orth154	SapurV1A.0054s0460.1	GO:0005515
orth155	SapurV1A.0308s0120.1	NA
orth156	SapurV1A.0020s0260.1	NA
orth157	SapurV1A.0296s0170.1	NA
orth158	SapurV1A.0008s0560.1	NA
orth159	SapurV1A.0810s0020.1	GO:0015979|GO:0051539|GO:0016992|GO:0009107
orth160	SapurV1A.0166s0090.1	NA
orth161	SapurV1A.0359s0260.1	NA
orth162	SapurV1A.0006s0370.1	GO:0006412|GO:0005840|GO:0005622|GO:0003735
orth163	SapurV1A.0201s0070.1	GO:0006412|GO:0005840|GO:0005622|GO:0003735
orth164	SapurV1A.0610s0030.1	GO:0055114|GO:0020037|GO:0006979|GO:0004601
orth165	SapurV1A.0013s0910.1	NA
orth166	SapurV1A.0062s0060.1	NA
orth167	SapurV1A.0653s0020.1	NA
orth168	SapurV1A.1328s0040.1	GO:0006412|GO:0003735
orth169	SapurV1A.0357s0070.1	GO:0006457
orth170	SapurV1A.0508s0050.1	GO:0003676
orth171	SapurV1A.0170s0090.1	NA
orth172	SapurV1A.0384s0280.1	NA
orth173	SapurV1A.0065s0220.1	GO:0006629
orth174	SapurV1A.0035s0210.1	GO:0019843|GO:0006412|GO:0005840|GO:0003735
orth175	SapurV1A.0667s0110.1	GO:0008152
orth176	SapurV1A.0098s0220.1	NA
orth177	SapurV1A.0444s0080.1	NA
orth178	SapurV1A.0332s0250.1	GO:0006412|GO:0005840|GO:0005622|GO:0003735
orth179	SapurV1A.0186s0250.1	NA
orth180	SapurV1A.0001s1690.1	NA
orth181	SapurV1A.0798s0160.1	GO:0005515
orth182	SapurV1A.0054s0390.1	NA
orth183	SapurV1A.0027s0180.1	NA
orth184	SapurV1A.0088s0190.1	NA
orth185	SapurV1A.0625s0030.1	GO:0042578|GO:0042132|GO:0005975
orth186	SapurV1A.0016s1030.1	NA
orth187	SapurV1A.0062s0310.1	NA
orth188	SapurV1A.0009s1380.1	NA
orth189	SapurV1A.0976s0150.1	GO:0016021
orth190	SapurV1A.0038s0460.1	NA
orth191	SapurV1A.0004s0480.1	NA
orth192	SapurV1A.0154s0170.1	GO:0006412|GO:0005840|GO:0005622|GO:0003735
orth193	SapurV1A.0816s0040.1	NA
orth194	SapurV1A.1887s0050.1	GO:0035434|GO:0016021|GO:0005375
orth195	SapurV1A.1829s0040.1	NA
orth196	SapurV1A.1095s0080.1	GO:0046933|GO:0015986
orth197	SapurV1A.0676s0080.1	GO:0005506
orth198	SapurV1A.0057s0380.1	GO:0016020
orth199	SapurV1A.0120s0030.1	GO:0055114|GO:0016491|GO:0005507
orth200	SapurV1A.0010s0670.1	NA
orth201	SapurV1A.0068s0230.1	NA
orth202	SapurV1A.0766s0100.1	NA
orth203	SapurV1A.0085s0520.1	NA
orth204	SapurV1A.1150s0050.1	GO:0016020|GO:0006810|GO:0005215
orth205	SapurV1A.0145s0180.1	GO:0016020|GO:0009765
orth206	SapurV1A.0170s0140.1	NA
orth207	SapurV1A.0011s0240.1	GO:0045454|GO:0015035|GO:0009055
orth208	SapurV1A.0165s0210.1	GO:0006396|GO:0004525|GO:0003723
orth209	SapurV1A.0932s0140.1	GO:0005515
orth210	SapurV1A.0242s0210.1	GO:0006355|GO:0005739|GO:0003690
orth211	SapurV1A.0755s0190.1	NA
orth212	SapurV1A.1067s0040.1	GO:0005509
orth213	SapurV1A.0172s0300.1	NA
orth214	SapurV1A.0454s0110.1	NA
orth215	SapurV1A.0128s0520.1	NA
orth216	SapurV1A.0129s0260.1	GO:0004857
orth217	SapurV1A.0075s0160.1	GO:0005515
orth218	SapurV1A.0130s0100.1	NA
orth219	SapurV1A.1260s0020.1	GO:0003676
orth220	SapurV1A.0028s0200.1	NA
orth221	SapurV1A.0210s0110.1	NA
orth222	SapurV1A.0330s0150.1	GO:0051539
orth223	SapurV1A.0004s1250.1	GO:0006508|GO:0004190
orth224	SapurV1A.1089s0010.1	GO:0006412|GO:0005840|GO:0005622|GO:0003735
orth225	SapurV1A.0066s0350.1	GO:0005515
orth226	SapurV1A.0135s0210.1	NA
orth227	SapurV1A.0072s0260.1	NA
orth228	SapurV1A.0274s0110.1	NA
orth229	SapurV1A.0047s0140.1	GO:0005515
orth230	SapurV1A.0663s0040.1	GO:0004857
orth231	SapurV1A.0255s0230.1	NA
orth232	SapurV1A.0146s0190.1	NA
orth233	SapurV1A.0388s0230.1	NA
orth234	SapurV1A.0566s0120.1	NA
orth235	SapurV1A.1105s0030.1	NA
orth236	SapurV1A.0801s0140.1	NA
orth237	SapurV1A.0418s0120.1	NA
orth238	SapurV1A.0240s0180.1	GO:0016021

## Sheet: Table-S4
Table-S4 Information of resistance genes involved in positive selection in Genus Salix. Sequences were shown in Additional file 5: File S2.
Stress	Nr annotation	Gene1	Gene2	Ka/Ks	Ka	Ks	Proteins
Cold	NP_190879.1	spurp_SapurV1A.0226s0210	sdasy_comp35146_c0_seq1	0.00897578	0.00430009	2.08735	P-loop protein
Cold	AAM23265.1	ssach_comp23314_c0_seq1	sdasy_comp32217_c0_seq1	0.00991977	0.00699541	1.41804	L-asparaginase protein
Cold	NP_849749.1	ssuch_willow_GLEAN_10018862	sdasy_comp25599_c0_seq1	0.0193628	0.0101378	1.90996	HOS10 (Myb ) protein
Cold	AAN77157.1	sdasy_comp39659_c0_seq1	serio_comp32164_c0_seq1	0.00594873	0.00483642	1.22999	Thylakoid-bound ascorbate peroxidase protein
Light	NP_565524.1	ssach_comp20021_c0_seq1	svimi_comp13747_c0_seq1	0.0111554	0.00663447	1.68144	Stress enhanced protein 2
Multiple	O04437.1	spurp_SapurV1A.0932s0140	ssach_comp21929_c0_seq1	0.0077599	0.00556652	1.39403	Glutathione S-transferase protein
Multiple	O04437.1	spurp_SapurV1A.0932s0140	sdasy_comp31797_c0_seq1	0.00835541	0.00462295	1.80738	Glutathione S-transferase protein
Multiple	AAQ83840.1	ssach_comp21929_c0_seq1	sdasy_comp31797_c0_seq1	0.0126884	0.00908192	1.3971	Glutathione S-transferase protein
Multiple	AAL47688.1	sdasy_comp36688_c0_seq2	svimi_comp12248_c0_seq1	0.0126661	0.0116347	1.08865	Glutathione S-transferase protein
Multiple	O04437.1	spurp_SapurV1A.0932s0140	svimi_comp11829_c0_seq1	0.012749	0.00448239	2.84424	Glutathione S-transferase protein
Multiple	BAE44477.1	svimi_comp3131_c0_seq1	serio_comp22307_c0_seq1	0.0189341	0.0170674	1.10938	Glutathione S-transferase protein
Multiple	AAQ83840.1	sdasy_comp31797_c0_seq1	serio_comp21160_c0_seq2	0.0104676	0.00460911	2.27106	Glutathione S-transferase protein
Multiple	AAG34813.1	spurp_SapurV1A.0775s0080	svimi_comp20574_c0_seq1	0.0117033	0.00448195	2.61119	Glutathione S-transferase protein
Multiple	AAG34796.1	sfarg_comp15029_c0_seq1	smats_comp25964_c0_seq2	0.0217475	0.0150867	1.4415	Glutathione S-transferase protein
Multiple	NP_565666.1	ssuch_willow_GLEAN_10013032	smats_comp26318_c1_seq1	0.0310669	0.0276175	1.1249	Copper/zinc superoxide dismutase 2
Multiple	AAG34797.1	ssuch_willow_GLEAN_10015678	smats_comp16558_c0_seq1	0.0124933	0.0116827	1.06939	Glutathione S-transferase protein
Cold and Heat	YP_588274.1	spurp_SapurV1A.6230s0010	sfarg_comp11104_c0_seq1	0.00344898	0.00230882	1.49383	Ribosomal protein S4
Universal	NP_001132550.1	spurp_SapurV1A.0088s0440	sfarg_comp19871_c0_seq1	0.0121066	0.010441	1.15952	Universal stress protein
Universal	NP_001132550.1	sfarg_comp19871_c0_seq1	smats_comp29589_c0_seq2	0.021159	0.0156947	1.34816	Universal stress protein
Universal	NP_001132238.1	smats_comp24492_c0_seq1	sbaby_contig01734	0.0459978	0.0277981	1.65471	Universal stress protein
Heat	NP_001105607.1	ssuch_willow_GLEAN_10017874	sfarg_comp49289_c0_seq1	0.0330761	0.0324345	1.01978	Heat shock protein
