# Supplementary material for: Comparative genomics and transcriptomics analysis reveals evolution patterns of selection in the Salix phylogeny
Source: BMC Genomics. 2019 Mar 29;20:253. doi: 10.1186/s12864-019-5627-z (PMC6440167; doi:10.1186/s12864-019-5627-z)
Supplement: Supplementary file 3 — Sequences of shared orthologues in 10 Salicaceae species. (FA 1803 kb) [file 12864_2019_5627_MOESM3_ESM.fa]

>spurp_SapurV1A.0298s0010.1
ATGGAGCTATCACTTTCTCCTCCATGTTCTCTTAGAATTTCTGCGTTAAACACTCACCGAAACACCACCTCTCATCAACCAAAGATACCCATTAAGCCCGCAAGCAAGTCATTTGATTTGTTCTTCAAAAGCTCTAAATTTTTGCCTTCAAGCATTGAAATTTACAGTCTCAAAAGAAGCTCAAAATTAGCACCAAACAGACATTACAGGCGGAATACCATCTGGGCCTGCAGTCAAGCCGGAGCAGCTGGATCTGATCCTATATTAAACAAAATCTCAGATTTCAAAGATGCATGTTGGAGATTTTTAAGGCCTCACACCATTCGTGGCACAGCTCTAGGTTCGACCGCTCTGGTGGCAAGAGCATTGATTGAGAACAGAAATCTGATTAAGTGGTCTCTGGTGTTGAAGGCATTCTCTGGTCTTTTCGCTCTAATATGTGGGAATGGTTATATAGTCGGCATCAATCAAATCTATGATATTGGAATAGACAAGGTTAACAAACCTTATTTACCTATAGCTGCAGGAGATCTTTCAGTTCAATCTGCATGGTTGTTGGTGATATTTTTTGCAGTAGCTGGGGTCCTGATTGTAGGACTAAACTTTGGTCCATTCATCACTTCCCTTTACTGTCTTGGCCTTTTCCTAGGCACCATCTATTCAGTTCCTCCACTTCGGTTCAAGAGATTTCCGGTCGTAGCATTTCTTATAATTGCCACGGTACGAGGTTTTCTTCTCAATTTTGGTGTGTACCATGCAACTAGAGCCGCCCTCGGACTTCCTTTTGAATGGAGTTCACCCGTGGCATTCATTACAACCTTTGTCACATTGTTTGCACTGGTGATTGCCATAACAAAAGATCTTCCAGATGTGGAGGGGGATCGCAAATATAACATATCAACTTTAGCAACTAAACTTGGAGTTAGAAACATTGCATTTCTTGGTTCTGGGCTCTTACTGGTGAATTATGTTGGAGCTGTACTATCAGCTGTTTACATGCCTCAGGATTTCAGGCGTAGCCTAATGATACCTGCACATACAATCCTTGCACTGTGCTTGATTTTCCAGACGTGGGTGTTGGAACAAGCAAATTACACAAAGGAGGCAATCTCAGGTTTCTATCGGTTCATATGGAATCTCTTCTATGCTGAATATATCTTATTTCCTTTTATCTAG
>ssuch_willow_GLEAN_10025966
ATGGAGCTATCACTTTCTCCTCCATGTTCTCTTAGAATTTCTGCGTTAAACACTCACCGAAACACCACCTCTCATCAACCAAAGATACCCATTAAACCCGCAAGCAAGTCATTTGATTTGTTCTTCAAAAGCTCTAAATTTTTGCCTTCAAGCACTGAAATTTACAGTCTCAAAAGAAGCTCAAAATTAGCACCAAACAGACATTACAGGCGGAATACCATCTGGGCCTGCAGTCAAGCCGGAGCAGCTGGATCTGATCCTATATTAAACAAAATCTCAGATTTCAAAGATGCATGTTGGAGATTTTTAAGGCCTCACACCATTCGTGGCACAGCTTTAGGTTCGACCGCTCTGGTGGCAAGAGCATTGATTGAGAACAGAAATCTGATTAAGTGGTCTCTGGTGTTGAAGGCATTCTCTGGTCTTTTCGCTCTAATATGTGGGAATGGTTATATAGTCGGCATCAATCAAATCTATGATATTGGAATAGACAAGGTTAACAAACCTTATTTACCTATAGCTGCAGGAGATCTTTCAGTTCAATCTGCATGGTTGTTGGTGATATTTTTTGCAGTAGCTGGGGTCCTGATTGTAGGACTAAACTTTGGTCCATTCATCACTTCCCTTTACTGTCTTGGCCTTTTCCTAGGCACCATCTATTCAGTTCCTCCACTTCGGTTCAAGAGATTTCCGGTCATAGCATTTCTTATAATTGCCACGGTACGAGGTTTTCTTCTCAATTTTGGTGTGTACCATGCAACTAGAGCCGCCCTCGGACTTCCTTTTGAATGGAGTTCACCCGTGGCATTCATTACAACCTTTGTCACATTGTTTGCACTGGTGATTGCCATAACAAAAGATCTTCCAGATGTGGAGGGGGATCGCAAATATAACATATCAACTTTAGCAACTAAACTTGGAGTTAGAAACATTGCATTTCTTGGTTCTGGGCTCTTACTGGTGAATTATGTTGGAGCTGTACTATCAGCTGTTTACATGCCTCAGGATTTCAGGCGTAGCCTAATGATACCTGCACATACAATCCTTGCGCTGTGCTTGATTTTCCAGGTGTGTTTCATGGGATTAGTAACTATGTTGATTAGCACTGTGATTAGGATGTGA
>ssach_comp27694_c0_seq1
atggagctatcactttctcctccatgttctcttagaatttctgcgttaaacactcaccgaaacaccacctctcatcaaccaaagatacccattaagcccgcaagcaagtcatttgatttgttcttcaaaagctctaaatttttgccttcaagcactgaaatttacagtctcaaaagaagctcaaaattagcaccaaacagacattacaggcggaataccatctgggcctgcagtcaagccggagcagctggatctgatcctatattaaacaaaatctcagatttcaaagatgcatgttggagatttttaaggcctcacaccattcgtggcacagctctaggttcgaccgctctggtggcaagagcattgattgagaacagaaatctgattaagtggtctctggtgttgaaggcattctctggtcttttcgctctaatatgtgggaatggttatatagtcggcatcaatcaaatctatgatattggaatagacaaggttaacaaaccttatttacctatagctgcaggagatctttcagttcaatctgcatggttgttggtgatattttttgcagtagctggggtcctgattgtaggactaaactttggtccattcatcacttccctttactgtcttggccttttcctaggcaccatctattcagttcctccacttcggttcaagagatttccggtcatagcatttcttataattgccacggtacgaggttttcttctcaattttggtgtgtaccatgcaactagagccgccctcggacttccttttgaatggagttcacccgtggcattcattacaacctttgtcacattgtttgcactggtgattgccataacaaaagatcttccagatgtggagggggatcgaaaatataacatatcaactttagcaactaaacttggagttagaaacattgcatttcttggttctgggctcttactggtgaattatgttggagctgtactatcagctgtttacatgcctcaggatttcaggcgtagcctaatgatacctgcacatacaatccttgcgctgtgcttgattttccagacgtgggtgttggaacaagcaaattacacaaaggaggcaatctcaggtttctatcggtttatatggaatctcttctatgctgaatatatcatatttccttttatc
>sdasy_comp35930_c1_seq1
atggagctatcactttctcctccatgttctcttagaatttctgcgttaaacactcaccgcaacaccacctctcatcaaccaaagatacccattaagcccgcaagcacgtcatttgatttgttcttcaaaagctctaaatttttgccttcaagcactgaaatttacagtctcaaaagaagctcaaaattagcaccaaacagacattacaggcggaataccatctgggcctgcagtcaagccggagcagctggatctgatcctatattaaacaaaatctcagatttcaaagatgcatgttggagatttttaaggcctcacaccattcgtggcacagctctaggttcgaccgctctggtggcaagagcattgattgagaacagaaatctgattaagtggtctctggtgttgaaggcattctctggtcttttcgctctaatatgtgggaatggttatatagtcggcatcaatcaaatctatgatattggaatagacaaggttaacaaaccttatttacctatagctgcaggagatctttcagttcaatctgcatggttgttggtgatattttttgcagtagctggggtcctgattgtaggactaaactttggtccattcatcacttccctttactgtcttggccttttcctaggcaccatctattcagttcctccacttcggttcaagagatttccggtcgtagcatttcttataattgccactgtacgaggttttcttctcaattttggtgtgtaccatgcaactagagccgccctcggacttccttttgaatggagttcacccgtggcattcattacaacctttgtcacattgtttgcactggtgattgccataacaaaagatcttccagatgtggagggggatcgcaaatataacatatcaactttagcaactaaacttggagttagaaacattgcatttcttggttctgggctcttactggtgaattatgttggagctgtactatcagctgtttacatgcctcaggatttcaggcgtagcctaatgata
>svimi_comp17616_c0_seq1
atggagctatcactttctcctccatgttctcttagaatttctgcgttaaacactcaccgcaacaccacctctcatcaaccaaagatacccattaagcccgcaagcacgtcatttgatttgttcttcaaaagctctaaatttttgccttcaagcactgaaatttacagtctcaaaagaagctcaaaattagcaccaaacagacattacaggcggaataccatctgggcctgcagtcaagccggagcagctggatctgatcctatattaaacaaaatctcagatttcaaagatgcatgttggagatttttaaggcctcacaccattcgtggcacagctctaggttcgaccgctctggtggctagagcattgattgagaacagaaatctgattaagtggtctctggtgttgaaggcattctctggtcttttcgctctattatgtgggaatggttatatagtcggcatcaatcaaatctatgatattggaatagacaaggttaacaaaccttatttacctatagctgcaggagatctttcagttcaatctgcatggttgttggtgatattttttgcagtagctggggtcctgattgtaggactaaactttggtccattcatcacttccctttactgtcttggccttttcctaggcaccatctattcagttcctccacttcggttcaagagatttccggttgtagcatttcttataattgccacggtacgaggttttcttctcaattttggtgtgtaccatgcaactagagccgccctcggacttccttttgaatggagttcacccgtggcattcattacaacctttgtcacattgtttgcactagtgattgccataacaaaagatcttccagatgtggagggggatcgcaaatataacatatcaactttagcaactaaacttggagttagaaacattgcatttcttggttctgggctcttactggtgaattatgttggagctgtactatcagctgtttacatgcctcaggatttcaggcgtagcctaatgatacctgcacatacaatccttgcactgagcttgattttccagacgtgggtgttggaacaagcaaattacacaaaggaggcaatctcaggtttctatcggtttatatggaatctcttctatgctgaatatatcatatttccttttatc
>serio_comp10246_c0_seq1
atggagctatcactttctcctccatgttctcttagaatttctgcgttaaacactcaccgcaacaccacctctcatcaaccaaagatacccattaagcccgcaagcaagtcatttgatttgttcttcaaaagctctaaatttttgccttcaagcactgaaatttacagtctcaaaagaagctcaaaattagcaccaaacagacattacaggcggaataccatctgggcctgcagtcaagccggagcagctggatctgatcctatattaaacaaaatctcagatttcaaagatgcatgttggagatttttaaggcctcacaccattcgtggcacagctctaggttctaccgctctggtggcaagagcattgattgagaacagaaatctgattaagtggtctctggtgttgaaggcattctctggtcttttcgctctaatatgtgggaatggttatatagtcggcatcaatcaaatctatgatattggaatagacaaggttaacaaaccttatttacctatagctgcaggagatctttcagttcaatctgcatggttgttggtgatattttttgcagtagctggggtcctgattgtaggactaaactttggtccattcatcacttccctttactgtcttggccttttcctaggcaccatctattcagttcctccacttcggttcaagagatttccggtcgtagcatttcttataattgccacggtacgaggttttcttctcaattttggtgtgtaccatgcaactagagccgccctcggacttccttttgaatggagttcacccgtggcattcattacaacctttgtcacattgtttgcactggtgattgccataacaaaagatcttccagatgtggagggggatcgcaaatataacatatcaactttagcaactaaacttggagttagaaacattgcatttcttggttctgggctcttactggtgaattatgttggagctgtactatcagctgtttacatgcctcaggatttcaggcgtagcctaatgatacctgcacatacaatccttgcactgtgcttgattttccagacgtgggtgttggaacaagcaaattacacaaaggagtccatctcaggtttctatcggtttatatggaatctcttctatgctgaatatatcatatttccttttatc
>sfarg_comp26609_c0_seq1
ggttatatagtcggcatcaatcaaatctatgatattggaatagacaaggttaacaaaccttatttacctatagctgcaggagatctttcagttcaatctgcatggttgttggtgatattttttgcagtagctggggtcctgattgtaggactaaactttggtccattcatcacttccctttactgtcttggccttttcctaggcaccatctattcagttcctccacttcggttcaagagatttccggtcgtagcatttcttataattgccacagtacgaggtttccttctcaattttggtgtgtaccatgcaactagagccgccctcggacttccttttgaatggagttcacccgtggcattcattacaacctttgtcacattgtttgcactggtgattgccataacaaaagatcttccagatgtggagggggatcgcaaatataacatatcaactttagcaactaaacttggagttagaaacattgcatttcttggttctgggctcttactggtgaattatgttggagctgtactatcagctgtttacatgcctcaggatttcaggcgtagcctaatgatacctgcacatacaatccttgcactgtgcttgattttccagacgtgggtgttggaacaagcaaattacacaaaggaggcaatctcaggtttctatcggtttatatggaatctcttctatgctgaatatatcatatttccttttatc
>smats_comp25750_c0_seq1
atggagctatcactttctcctccatgttctcttagaatctctgcgttaaacactcactgcaacaccgcctctcatcaaacaaagatacccattcagcccacaagcaagtcatttgatttatttttcaaaagctctaaatttttgccttcaagcactgaaatttacagtctcaaaagaagctcaaaaatagcaccaaacaggcattacaggcggaataccatctgggcctgcagtcaagctggagcagctggatctgatccgatattaaacaaaatctcaggtttcaaagatgcatgttggagatttttaaggcctcataccattcgtggcacagctctaggttcgaccgctctggtggcaagagcattgattgagaacagaaatttgattaagtggtctctggtgctgaaggcattctctggtcttttcgctctaatatgtgggaatggttatatagtcggcatcaatcaaatctatgatattggaatagacaaggttaacaaaccttatttacctatagctgcaggagatctttcagttcaatctgcatggttgttggtgatattttttgcagtagctggggtcctgattgtaggactaaactttggtccattcatcacttccctttactgtcttggccttttcctaggcaccatctattcagttcctccacttcggttcaagagatttccggtcgtagcatttcttataattgccacggtacgaggttttcttctcaattttggtgtgtaccatgcaactagagccgccctcggacttccttttgaatggagttcacccgtggcattcattacaacctttgtcacattgtttgcactggtgattgccataacaaaagatcttccagatgtggagggggatcgcaaatataacatatcaactttagcaactaaacttggagttagaaacattgcatttcttggttctgggctcttactggtgaattatgttggagctgtactatcagctgtttacatgcctcaggatttcaggcgtagcctaatgatacctgcacatacaatccttgcactgtgcttgattttccagacgtgggtgttggaacaagcaaattacacaaaggaggcaatctcaggtttctatcggtttatatggaatctcttctatgctgaatatatcatatttccttttatc
>sbaby_contig02204
gaaatttacagtctcaaaagaagctcaaaattagcaccaaacagacattacaggcggaataccatctgggcctgcagtcaagccggagcagctggatctgatcctatattaaacaaaatctcagatttcaaagatgcatgttggagatttttaaggcctcacaccattcgtggcacagctctaggttcgaccgctctggtggcaagagcattgattgagaacagaaatttgattaagtggtctctggtgctgaaggcattctctggtcttttcgctctaatatgtgggaatggttatatagtcggcatcaatcaaatctatgatattggaatagacaaggttaacaaaccttatttacctatagctgcaggagatctttcagttcaatctgcatggttgttggtgatattttttgcagtagctggggtcctgattgtaggactaaactttggtccattcatcacttccctttactgtcttggccttttcctaggcaccatctattcagttcctccacttcggttcaagagatttccggtcgtagcatttcttataattgccacagtacgaggttttcttctcaattttggtgtgtaccatgcaactagagccgccctcggacttccttttgaatggagttca
>ptric_Potri.006G197601.1
ATGGAGCTGTCATTTTCTCCTCCATCTTCTCTTGGAATTTCTGCTTTAAACACTCACCGCAACACCTCTTCTCATCAACCAAAGATACCCATTAAGCCCACAAGCAAATCATTTGATTTATTCTTCAAAAGCTCTAAACCTTTTCCTTCAAGCACTGAAATTTACAGTCTCAAAAGAAGCTTAAAACTAGCACCGAACAGACATTACAGGCGGAATCCCATCTGGGCCTGCAGTCAAGCTGGAGCAGCTGGATCTGATCCAATGTTAAACAAAATCTCAGATTTCAAAGATGCATGTTGGAGATTTTTAAGGCCTCACACCATACGCGGCACAGCTCTAGGTTCTACCGCTTTGGTGGCAAGAGCATTGATCGAGAACACAAATATGATTAAGTGGTCTCTGGTGTTAAAGGCATTCTCTGGTCTTTTTGCTCTAATATGTGGGAATGGTTATATAGTCGGCATCAATCAAATCTATGATATTGGAATAGACAAGGTTAACAAACCTTATTTACCTATAGCTGCAGGAGATCTTTCAGTTCAATCTGCATGGTTGTTGGTGATATTTTTTACTGTCTTGGCCTTTTCTTAG
>spurp_SapurV1A.0136s0050.1
ATGGAGAACGGTGAAATCCCAGAAAACGCCAATGAACATTGCCCAGGTCCTCAAGCTGATTCAGCTGGGAAATCCGATGCTTGTCAAGGATGCCCTAATCAACAAGAATGTGCTACTGCCCCTAAAGGCCCTGACCCTGACTTGGTAGCGATTGCTGAACGTATGGCTACCGTGAAGCACAAAATATTGGTTTTATCAGGCAAGGCACTAGCAGCTATGGACTTCCAGGTTGGGCTCATGGACATTGACATCTGTGGCCCAAGTATCCCCAAGATGCTTGGCCTAGAAGGTCAAGAAATTCACCAAAGCAACCTTGGCTGGTCTCCTGTCTATGTTGAGTCAAACCTTGGGGTCATGTCCATTGGATTCATGCTTCCGAACCCAGATGAAGCTGTCATATGGAGGGGACCCCGCAAAAATGGGCTTATCAAGCAATTTCTGAAGGATGTTTATTGGGGGGAGCTTGATTTTCTTGTGGTTGATGCCCCGCCTGGGACTTCCGATGAGCACATTTCAATTGTCCAATACCTTCAGGCTACCGGAATAGATGGTGCAATTATTGTCACTACTCCGCAACAAGTCTCTTTAATTGATGTGCGAAAAGAAGTGAGTTTCTGCAAGAAAGTTGGAGTTGAGGTTCTTGGGGTTGTTGAGAACATGAGTGGCTTGTGCCAACGGTTGACAGATTTTAGGTTTGCAAAGTTGACGGAGAATGGTGAACAAAGTGATATAACAGAAAGAGTTTTAGGGTACATGAGAGAGAACGCTCCAGAAATGCTAGACGTGATTGCCTGCAGTGAAGTATTTGATAGCAGCGGTGGTGGTGCGACACAAATGTGCCAGGAGATGGGAGTACCTTTTCTTGGGAAGGTACCATTGGATCCACAGCTTTGTAAGGCTGCTGAAGAAGGTAGATCCTGCTTTGCAGATCAGAAGTGTGGGGTTAGTGCGCCTGTTTTGAAGAGTATAATAGAGAAATTACTAGTGATGAATCAGTGGCGTGAAGAACTGCAGCAGGTGACAGAATAG
>ssuch_willow_GLEAN_10019119
ATGGAGAACGGTGAAATCCCAGAAAACGCCAATGAACATTGCCCAGGTCCTCAAGCTGATTCAGCTGGGAAATCCGATGCTTGTCAAGGATGCCCTAATCAACAAGAATGTGCTACTGCCCCTAAAGGCCCTGACCCTGACTTGGTAGCGATTGCTGAACGTATGGCTACCGTGAAGCACAAAATATTGGTTTTATCAGGCAAGGGTGGAGTCGGGAAGAGCACATTCTCTGCTCAACTGTCATACGCACTAGCAGCTATGGACTTCCAGGTTGGGCTCATGGACATTGACATCTGTGGCCCAAGTATCCCCAAGATGCTTGGCCTAGAAGGTCAAGAAATTCACCAAAGCAACCTTGGCTGGTCTCCTGTCTATGTTGAGTCAAACCTTGGGGTCATGTCCATTGGATTCATGCTTCCGAACCCAGATGAAGCTGTCATATGGAGGGGACCCCGCAAAAATGGGCTTATCAAGCAATTTCTGAAGGATGTTTATTGGGGGGAGCTTGATTTTCTTGTGGTTGATGCCCCGCCTGGGACTTCCGATGAGCACATTTCAATTGTCCAATACCTTCAGGCTACCGGAATAGATGGTGCAATTATTGTCACTACTCCGCAACAAGTCTCTTTAATTGATGTGCGAAAAGAAGTGAGTTTCTGCAAGAAAGTTGGAGTTGAGGTTCTTGGGGTTGTTGAGAACATGAGTGGCTTGTGCCAACGGTTGACAGATTTTAGGTTTGCAAAGTTGACGGAGAATGGTGAACAAAGTGATATTACAGAAAGAGTTTTAGGGTACATGAGAGAGAACGCTCCAGAAATGCTAGACGTGATTGCCTGCAGTGAAGTATTTGATAGCAGCGGTGGTGGTGCGACACAAATGTGCCAGGAGATGGGAGTACCTTTTCTTGGGAAGGTACCATTGGATCCACAGCTTTGTAAGGCTGCTGAAGAAGGTAGATCCTGCTTTGCAGATCAGAAGTGTGGGGTTAGTGCGCCTGTTTTGAAGAGTATAATAGAGAAATTACTAGCGATGAATCAGTGGCGTGAAGAACTGCAGCAGGTGACAGAATAG
>ssach_comp20674_c0_seq1
atggacttccaggttgggctcatggacattgacatctgtggcccaagtatccccaagatgcttggcctagaaggtcaagaaattcaccaaagcaaccttggctggtctcctgtctatgttgagtcaaaccttggggtcatgtccattggattcatgcttccgaacccagatgaagctgtcatatggaggggaccccgcaaaaatgggcttatcaagcaatttctgaaggatgtttattggggggagcttgattttcttgtggttgatgccccgcctgggacttccgatgagcacatttcaattgtccaataccttcaggctaccggaatagatggtgcaattattgtcactactccgcaacaagtctctttaattgatgtgcgaaaagaagtgagtttctgcaagaaagttggagttgaggttcttggggttgttgagaacatgagtggcttgtgccaacggttgacagattttaggtttgcaaagttgacggagaatggtgaacaaagtgatattacagaaagagttttagggtacatgagagagaacgctccagaaatgctagacgtgattgcctgcagtgaagtatttgatagcagcggtggtggtgcgacacaaatgtgccaggagatgggagtaccttttcttgggaaggtaccattggatccacagctttgtaaggctgctgaagaaggtagatcctgctttgcagatcagaagtgtggggttagtgcgcctgttttgaagagtataatagagaaattactagcgatgaatcagtggcgtgaagaactgcagcaggtgacagaa
>sdasy_comp31891_c0_seq1
atggacttccaggttgggctcatggacattgacatctgtggcccaagtatccccaagatgcttggcctagaaggtcaagaaattcaccaaagcaaccttggctggtctcctgtctatgttgagtcaaaccttggggtcatgtccattggattcatgcttccgaacccagatgaagctgtcatatggagggggccccgcaaaaatgggcttatcaagcaatttctgaaggatgtttattggggggagcttgattttcttgtggttgatgccccgcctgggacttccgatgagcacatttcaattgtccaataccttcaggctaccggaatagatggtgcaattattgtcactactccgcaacaagtctctttaattgatgtgcgaaaagaagtgagtttctgcaagaaagttggagttgaggttcttggggttgttgagaacatgagtggcttgtgccaacggttgacagattttaggtttgcaaagttgacggagaatggtgaacaaaatgatattacagaaagagttttagggtacatgagagagaacgctccagaaatgctagacgtgattgcctgcagtgaagtatttgatagcagcggtggtggtgcgacacaaatgtgccaggagatgggagtaccttttcttgggaaggtaccattggatccacagctttgtaaggctgctgaagaaggtagatcctgctttgcagatcagaagtgtggggttagtgcgcctgttttgaagagtataatagagaaattactagtgatgaatcagtggcgtgaagaactgcagcaggtgacagaa
>svimi_comp18367_c0_seq1
atggagaacggtgaaatcccagaaaacgccaatgaacattgcccaggtcctcaagatgattcagctgggaaatccgatgcttgtcaaggatgccctaatcaacaagaatgtgctactgcccctaaaggccctgaccctgacttggtagcgattgctgaacgtatggctaccgtgaagcacaaaatattggttttatcaggcaagggtggagtcgggaagagcacattctctgctcaactgtcatacgcactagcagctatggacttccaggttgggctcatggacattgacatctgtggcccaagtatccccaagatgcttggcctagaaggtcaagaaattcaccaaagcaaccttggctggtctcctgtctatgttgagtcaaaccttggggtcatgtccattggattcatgcttccgaacccagatgaagctgtcatttggaggggccctcgcaaaaatgggcttatcaagcaatttctgaaggatgtttattggggggagcttgattttcttgtggttgatgccccgcctgggacttccgatgagcacatttcaattgtccaataccttcaggctaccggaatagatggtgcaattattgtcactactccgcaacaagtctctttaattgatgtgcgaaaagaagtgagtttctgcaagaaagttggagttgaggttcttggggttgttgagaacatgagtggcttgtgccaacggttgacagattttaggtttgcaaagttgacggagaatggtgaacaaagtgatattacagaaagagttttagggtacatgagagagaacgctccagaaatgctagacgtgattgcctgcagtgaagtatttgatagcagcggtggtggcgcgacacaaatgtgccaggagatgggagtaccttttcttgggaaggtaccattggatccacagctttgtaaggctgctgaagaaggtagatcctgctttgcagatcagaagtgtggggttagtgcgcctgttttgaagagtataatagagaaattactagtgatgaatcagtggcgtgaagaactgcagcaggtgacagaa
>serio_comp20636_c0_seq1
atggacttccaggttgggctcatggacattgacatctgtggcccaagtatccccaagatgcttggcctagaaggtcaagaaattcaccaaagcaaccttggctggtctcctgtctatgttgagtcaaaccttggggtcatgtccattggattcatgcttccgaacccagatgaagctgtcatatggagggggccccgcaaaaatgggcttatcaagcaatttctgaaggatgtttattggggggagcttgattttcttgtggttgatgccccgcctgggacttctgatgagcacatttcaattgtccaataccttcaggctaccggaatagatggtgcaattattgtcactactccgcaacaagtctctttaattgatgtgcgaaaagaagtgagtttctgcaagaaagttggagttgaggttcttggggttgttgagaacatgagtggcttgtgccaaaggttgacagattttaggtttgcaaagttgacggagaatggtgaacaaaatgatattacagaaagagttttagggtacatgagagagaacgctccagaaatgctagatgtgattgcctgcagtgaagtatttgatagcagcggtggtggtgcgacacaaatgtgccaggagatgggagtaccttttcttgggaaggtaccattggatccacagctttgtaaggctgctgaagaaggtagatcctgctttgcagatcagaagtgtggggttagtgcgcctgttttgaagagtataatagagaaattactagtgatgaatcagtggcgtgaagaactgcagcaggtgacagaa
>sfarg_comp27253_c0_seq1
atggagaacggtgaaatcccagaaaacgccaatgaacattgcccaggtcctcaagctgattcagctgggaaatccgatgcttgtcaaggatgccctaatcaacaagaatgtgctactgcccctaaaggccctgaccctgacttggtagcgattgctgaacgtatggctaccgtgaagcacaaaatattggttttatcaggcaagggtggagtcgggaagagcacattctctgctcaactgtcatacgcactagcagctatggacttccaggttgggctcatggacattgacatctgtggcccaagtatccccaagatgcttggcctagaagggcaagaaattcaccaaagcaaccttggctggtctcctgtctatgttgagtcaaaccttggcgtcatgtccattggattcatgcttccgaacccagatgaagctgtcatatggaggggcccgcgcaaaaatgggcttatcaagcaatttctgaaggatgtttattggggggagcttgattttcttgtggttgatgccccgcctgggacttctgatgagcacatttcaattgtccaataccttcaggctaccggaatagatggtgcaattattgtcactactccgcaacaagtctctttaattgatgtgcgaaaagaagtgagtttctgcaagaaagttggagttgaggttcttggggttgttgagaacatgagtggcttgtgccaacggttgacagattttaggtttgcaaagttgacggagaatggtgaacaaaatgatattacagaaagagttttagggtacatgagagagaacgctccagaaatgctagacgtgattgcctgcagtgaagtatttgatagcagcggtggtggtgcggcacaaatgtgccaggagatgggagtaccttttcttgggaaggtaccattggatccacagctttgtaaggctgctgaagaaggtagatcctgctttgcagatcagaagtgtggggttagtgcgcctgttttgaagagtataatagagaaattactagtgatgaatcagtggcgtgaagaactgcagcaggtgacagaa
>smats_comp28459_c0_seq1
atggagaacggtgaaatcccagaaaacgccaatgaacattgcccaggtcctcaagctgattcagctgggaaatccgatgcttgtcaaggatgccctaatcaacaagagtgtgctactgcccctaaaggccctgaccctgacttggttgcaattgctgaacgtatggctaccgtgaagcacaagatattggttttatcaggcaagggtggagtcgggaagagcacattctctgctcaattgtcatacgcactagcggctatggacttccaggttgggctcatggacattgacatctgtggcccaagtatccccaagatgcttggcctagaaggtcaagaaattcaccaaagcaaccttggctggtctcctgtctatgttgagtcaaaccttggggtcatgtccattggatttatgcttccgaacccggatgaagctgtcatatggaggggtccccgcaaaaatgggcttatcaagcaatttctgaaggatgtttattggggggagcttgattttcttgtggttgatgccccgcctgggacttctgatgaacacatttcaattgtccaataccttcaggctaccggaatagatggtgcaattattgtcactactccgcaacaagtctctttaattgatgtgcgaaaagaagtgagtttctgcaagaaagttggagttgaggttcttggggttgttgagaacatgagtggcttgtgccaacgattgacagattttaggtttgtaaagttgacggagaatggtgaacaaaatgatattacagaaagagttctggggtacatgagagagaaagctccagaaatgctagacgtgattgcctgcagtgaagtatttgatagcagtggtggtggtgcgacacaaatgtgccaggagatgggagtaccttttcttgggaaggtaccattggatccacagctttgtaaggctgctgaagaaggtagatcctgctttgcagatcagaagtgtggggttagtgcgcctgttttgaagagtataatagagaaattactagtgatgaatcagtggcgtgaagaactgcagcaggtgagagaa
>sbaby_contig02213
atggacttccaggttgggctcatggacattgacatctgtggcccaagtatccccaagatgcttggcctagaaggtcaagaaattcaccaaagcaaccttggctggtctcctgtctatgttgagtcaaaccttggggtcatgtccattggatttatgcttccgaacccagatgaagctgtcatatggaggggtccccgcaaaaatgggcttatcaagcaatttctgaaggatgtttattggggggagcttgattttcttgtggttgatgccccgcctgggacttctgatgaacacatttcaattgtccaataccttcaggctactggaatagatggtgcaattattgtcactactccgcaacaagtctctttaattgatgtgcgaaaagaagtgagtttctgcaagaaagttggagttgaggttcttggggttgttgagaacatgagtggcttgtgccaacggttgacagattttaggtttgcaaagttgacggagaatggtgaacaaaatgatattacagaaagagttttagggtacatgagagagaacgctccagaaatgctagacgtgattgcctgcagtgaagtatttgatagc
>ptric_Potri.001G336900.1
ATGGAGAACGGTGAAATCCCAGAAAACGCCAATGAACATTGCCCAGGTCCTCAATCTGATTCAGCTGGGAAATCCGATTCTTGTCAAGGATGTCCTAATCAACAAGATTGTGCTACTGCCCCTAAAGGCCCTGACCCTGACTTGGTTGCAATTGCTGAACGTATGGCTACTGTGAAGCACAAGATATTGGTTTTATCAGGCAAGGGTGGAGTCGGGAAGAGCACATTCTCTGCTCAACTGTCATACGCACTAGCAGCTATGGACTTCCAGGTTGGGCTCATGGACATTGACATCTGTGGCCCAAGTATCCCCAAGATGCTTGGCCTAGAAGGTCAAGAAATTCACCAAAGCAACCTTGGCTGGTCTCCCGTCTATGTTGAATCAAACCTTGGGGTCATGTCCATTGGATTCATGCTTCCGAACCCAGATGAAGCTGTCATATGGAGGGGCCCCCGCAAAAATGGGCTTATCAAGCAATTTCTGAAGGATGTTTATTGGGGGGAGCTTGATTTTCTTGTGGTTGATGCCCCACCTGGGACTTCTGATGAGCACATTTCAATTGTCCAATACCTTCAGGCTACCGGAATAGATGGTGCAATTATTGTCACGACTCCACAACAAGTCTCTTTAATTGATGTGCGAAAAGAAGTGAGTTTCTGCAAGAAAGTTGGAGTTGAGGTTCTTGGGGTTGTTGAGAACATGAGTGGCTTGTGCCAGCGATTGACAGATTTTAGGTTTGCAAAGTTGATGGAGAATGGTGAACAAAATGATATTACAGAAAGAGTTTTAGGGTACATGAGAGAGAAAGCTCCAGAAATGCTAGACTTGATTGCCTGCAGTGAAGTATTTGATAGCAGCGGTGGTGGTGCAACGCAAATGTGCCAGGAGATGGGAGTACCTTTTCTTGGGAAGGTACCATTGGATCCACAGCTTTGCAAGGCTGCTGAAGAGGGTAGATCCTGCTTTGCAGATCAGAAGTGTGGGGTAAGTGCGCCTGTATTAAAGAGTATAATAGAGAAACTACTGGTGATGAATCAGTGGCGTGAAGAACTGCAGCAGATTGGAGAATAG
>spurp_SapurV1A.0289s0350.1
ATGGCTACTCTTGCTTCTCCATCCTCCTCTCTCGCCTTCTCCAGTCCATCTCTGAAGCTTTCTCAGCCTTCTCTATTATGCTCACCACGCCTTTCTCTTTCTTCTCTGTCGCAATTATCCACACTCTCTCCTTCTCTCTCAATATCTCCTTCTTTTGCTGCATACCCCATATGCTCAAGACGCCCCTTTACCTCTTCTTTCACAGTCAAGGCTAGTGCTGCAGAGAAAAAGAAGGTCCTTATAGTTAATACGAACAGTGGTGGTCATGCAATTATTGGGTTCTATTTTGCCAAAGAGCTTTTGGGTTCTGGCCATGAAGTCTCTATCTTGACTGTTGGTGAAGAGAGCTCTGACAAAATGAAGAAGCCTCCATTCAGTAGATTCTCAGAAATTGTGGAAGCTGGAGGGAAGACGATATGGGGAAGCCCAGCAGAGTTAGGGAAGGTTGTGGAAGGAGCAGCATTTGACGTGGTGCTGGATAACAATGGCAAGGACCTGGATGCTGTGAGGCCTGTAGTAGACTGGGCTAAAAGTGCTGGGGTGAAGCAGTTCTTGTTCATCAGCAGTGCTGGAATCTACAAACTAACCGATGAACTTCCTCATGTTGAAGGGGATGTCGTTAAAGCTGATGCTGGACATGTTGGAGTGGAGAAATACATAGCAGAGATTTTCAGTAGCTGGGCTATATTCCGTCCACAATACATGATTGGGTCTGGCAACAATAAAGATTGTGAGGAGTGGTTTTTTGATCGAATTGTCCGGAAAAGGCCAGTGCCAATCCCTGGCTCTGGGATGCAGCTGACTAATATCACCCATGCCAGGGACTTATCCTCTATGCTTACACTGGCTGTTGAGAACCCAGAAGCTGCATCTGGCAATATATTCAACTGTGTAAGCGACCGCGCTGTGACCCTGGATGGAATGGCCAAACTCTGCGCACAGGCTGCAGGTCTACCAGTAGAGATTGTGCATTACGATCCAAAAGTTGTTGGAATTGATGCAAAGAAAGCCTTTCCTTTCCGAAATATGCACTTCTATGCGGAACCACGAGCTGCCAAGGAAATATTGGGATGGCAGGGTACCACAAACCTTCCTGAAGACTTGAAAGAGCGATTTGATGAGTATGTAAAGATTGGTCGAGACAAGAAGCCAATGAAATTCGAGATTGATGATAAAATACTAGAGGCACTCAAAGTTCCAGTAGCCGCATGA
>ssuch_willow_GLEAN_10022318
ATGGCTACTCTTGCTCCTCCATCCTCCTCTCTCGCCTTCTCCAGTCCATCTCTGAAGCTTTCTCAGCCTTCTCTATTATGCTCATCACGCCTTTCTCTTTCTTCTCTGTCGCAATTATCCACACTCTCTCCTTCTCTCTCAATATCTCCTTCTTTTGCTGCATACCCCATATGTTCAAGACGCCCCTTTACCTCTTCTTTCACAGTCAAGGCTAGTGCTGCAGAGAAAAAGAAGGTCCTTATAGTTAATACGAACAGTGGTGGTCATGCAATTATTGGGTTCTATTTTGCCAAAGAGCTTTTGGGTTCTGGCCATGAAGTCTCTATCTTGACTGTTGGTGAAGAGAGCTCTGACAAAATGAAGAAGCCTCCATTCAGTAGATTCTCAGAAATTGTGGGTGCTGGAGGGAAGACGTTATGGGGAAGCCCAGCAGAGTTAGGGAAGGTTGTGGAAGGAGCAGCATTTGACGTGGTGCTGGATAACAATGGCAAGGACCTGGATGCTGTGAGGCCTGTAGTAGACTGGGCTAAAAGTGCTGGGGTGAAGCAGTTCTTGTTCATCAGCAGTGCTGGAATCTACAAACTAACCGATGAACTTCCTCATGTTGAAGGGGATGTCGTTAAAGCTGATGCTGGACATGTTGGAGTGGAGAAATACATAGCAGAGATTTTCAGTAGCTGGGCTATATTCCGTCCACAATACATGATTGGGTCTGGCAACAATAAAGATTGTGAGGAGTGGTTTTTTGATCGAATTGTCCGGAAAAGGCCAGTGCCAATCCCTGGCTCTGGGATGCAGCTGACTAATATCACCCATGCCAGGGACTTATCCTCTATGCTTACACTGGCTGTTGAGAACCCAGAAGCTGCATCTGGCAATATATTCAACTGTGTAAGCGACCGCGCTGTGACCCTGGATGGAATGGCCAAACTCTGCGCACAGGCTGCAGGTCTACCAGTAGAGATTGTGCATTACGATCCAAAAGTTGTTGGAATTGATGCAAAGAAAGCCTTTCCTTTCCGAAATATGCACTTCTATGCGGAACCACGAGCTGCCAAGGAAATATTGGGATGGCAGGGTACCACAAACCTTCCTGAAGACTTGAAAGAGCGATTTGATGAGTATGTAAAGATTGGTCGAGACAAGAAGCCAATGAAATTCGAGATTGATGATAAAATACTAGAGGCACTCAAAGTTCCAGTAGCCGCGTGA
>ssach_comp26733_c0_seq1
atggctactcttgctcctccatcctcctctctcgccttctccagtccatctctgaagctttctcagccttctctgttatgctcaccacgcctttctctttcttctctgtcgcaattatccacactctctccttctctctcaatatctccttcttttgctgcataccccatatgctcaagacgcccctttacctcttctttcacagtcaaggctagtgctgcagagaaaaagaaggtccttatagttaatacgaacagtggtggtcatgcaattattgggttctattttgccaaagagcttttgggttctggccatgaagtctctatcttgactgttggtgaagagagctctgacaaaatgaagaagcctccgttcagtagattctcagaaattgtgggtgctggagggaagacgatatggggaagcccagcagagttagggaaggttgtggaaggagcagcatttgacgtggtgctggataacaatggcaaggacctggatgctgtgaggcctgtagtagactgggctaaaagtgctggggtgaagcagttcttgttcatcagcagtgctggaatctacaaactaaccgatgaacttcctcatgttgaaggggatgtcgttaaagctgatgctggacatgttggagtggagaaatacatagcagagattttcagtagctgggctatattccgtccacaatacatgattgggtctggcaacaataaagattgtgaggagtggttttttgatcgaattgtccggaaaaggccagtgccaatccctggctctgggatgcagctgactaatatcacccatgccagggacttatcctctatgcttacactggctgttgagaacccagaagctgcatctggcaatatattcaactgtgtaagcgaccgcgctgtgaccctggatggaatggccaaactctgcgcacaggctgcaggtctaccagtagagattgtgcattacgatccaaaagttgttggaattgatgcaaagaaagcctttcctttccgaaatatgcacttctatgcggaaccacgagctgccaaggaaatattgggatggcagggtaccacaaaccttcctgaagacttgaaagagcgatttgatgagtatgtaaagattggtcgagacaagaagccaatgaaattcgagattgatgataaaatactagaggcactcaaagttccagtagccgcg
>sdasy_comp38374_c0_seq2
atggctactcttgctcctccatcctcctctctcgccttctccagtccatctctgaagctttctcagccttctctattatgctcatcacgcctttctctttcttctctgtcgcaattatccacactctctccttctctctcaatatctccttctcttgctgcataccccatatgttcaagacgcccctttacctcctctttcacagtcaaggctagtgctgcagagaaaaagaaggtccttatagttaatacgaacagtggtggtcatgcaattattgggttctattttgccaaagagcttttgggttctggccatgaagtctctatcttgactgttggtgaagagagctctgacaaaatgaagaagcctccattcagtagattctcagaaattgtgggtgctggagggaagacgatatggggaagcccagcagagttagggaaggttgtggaaggagcagcatttgacgtggtgctggataacaatggcaaggacctggatgctgtgaggcctgtagtagactgggctaaaagtgctggggtgaagcagttcttgttcatcagcagtgctggaatctacaaactaaccgatgaacttcctcatgttgaaggggatgtcgttaaagctgatgctggacatgttggagtggagaaatacatagcagagattttcagtagctgggctgtattccgtccacaatacatgattgggtctggcaacaataaagattgtgaggagtggttttttgatcgaattgtccggaaaaggccagtgccaatccctggctctgggatgcagctgactaatatcacccatgccagggacttatcctctatgcttacaatggctgttgagaacccagaagctgcatctggcaatatattcaactgtgtaagcgaccgcgctgtgaccctggatggaatggccaaactctgcgcacaggctgcaggtctaccagtagagattgtgcattacgatccaaaagctgttggaattgatgcaaagaaagcctttcctttccgaaatatgcacttctatgcggaaccacgagctgccaaggaaatattgggatggcagagtaccacaaaccttcctgaagacttgaaagagcgatttgatgagtatgtaaagattggtcgagacaagaagccaatgaaattcgagattgatgataaaatactagaggcactcaaagttccagtagccgcg
>svimi_comp15925_c0_seq1
atggctactcttgctcctccatcctcctctctcgccttctccagtccatctctgaagctttctcagccttctctattatgctcatcacgcctttctctttctctttcttctctgtcgcaattatccacactctctccttctctctcaatatctccttctcttgctgcataccccatatgttcaagacgcccctttacctcctctttcacagtcaaggctagtgctgcagagaaaaagaaggtccttatagttaatacgaacagtggtggtcatgcaattattgggttctattttgccaaagagcttttgggttctggccatgaagtctctatcttgactgttggtgaagagagctctgacaaaatgaagaagcctccattcagtagattctcagaaattgtgggtgctggagggaagacgatatggggaagcccagcagagttagggaaggttgtggaaggagcagcatttgacgtggtgctggataacaatggcaaggacctggatgctgtgaggcctgtagtagactgggctaaaagtgctggggtgaagcagttcttgttcatcagcagtgctggaatctacaaactagccgatgaacttcctcatgttgaaggggatgtcgttaaagctgatgctggacatgttggagtggagaaatacatagcagagattttcagtagctgggctatattccgtccacaatacatgattgggtctggcaacaataaagattgtgaggagtggttttttgatcgaattgtccggaaaaggccagtgccaatccctggctctgggatgcagctgactaatatcacccatgccaaggacttatcctctatgcttacactagctgtggagaacccagaagctgcatctggcaatatattcaactgtgtaagcgaccgcgctgtgaccctggatggaatggccaaactctgcgcacaggctgcaggtctaccagtagagattgtgcattacgatccaaaagctgttggaattgatgcaaagaaagcctttcctttccgaaatatgcacttctatgcggaaccacgagctgccaaggaaatattgggatggcagagtaccacaaaccttcctgaagacttgaaagagcgatttgatgagtatgtaaagattggtcgagacaagaagccaatgaaattcgagattgatgataaaatactagaggcactcaaagttccagtagccgcg
>serio_comp24302_c0_seq1
atggctactcttgctcctccatcctcctctctcgccttctccagtccatctctgaagctttctcagccttctctattatgctcatcacgcctttctctttcttctctgtcgcaattatccacactctctccttctctctcaatatctccttctcttgctgcataccccatatgttcaagacgcccctttacctcctccttcacagtcaaggctagtgctgcagagaaaaagaaggtccttatagttaatacgaacagtggtggtcatgcaattattgggttctattttgccaaagagcttttgggttctggccatgaagtctctatcttgactgttggtgaagagagctctgacaaaatgaagaagcatccattcagtagattctcagaaattgtgggtgctggagggaagacgatatggggaagcccagcagagttagggaaggttgtggaaggagcagcatttgacgtggtgctggataacaatggcaaggacctggatgctgtgaggcctgtagtagactgggctaaaagtgctggggtgaagcagttcttgttcatcagcagtgctggaatctacaaactaaccgatgaacttcctcatgttgaaggggatgtcgttaaagctgatgctggacatgttggagtggagaaatacatagcagagattttcagtagctgggctatattccgtccacaatacatgattgggtctggcaacaataaagattgtgaggagtggttttttgatcgaattgtccggaaaaggccagtgccaatccctggctccgggatgcagctgactaatatcacccatgccagggacttatcctctatgcttacactggctgttgagaacccagaagctgcatctggcaatatattcaactgtgtaagcgaccgcgctgtgaccctggatggaatggccaaactctgcgcacaggctgcaggtctaccagtagagattgtgcattacgatccaaaagttgttggaattgatgcaaagaaagcctttcctttccgaaatatgcacttctatgcggaaccacgagctgccaaggaaatattgggatggcagggtaccacaaaccttcctgaagacttgaaagagcgatttgatgagtatgtaaagattggtcgagacaagaagccaatgaaattcgagattgatgataaaatactagaggcactcaaagttccagtagccgcg
>sfarg_comp10677_c0_seq1
atggctactcttgctcctccatcctcctctctcgccttctccagtccatctctgaagctttctcagccttctctattatgctcatcacgcctttctctttctctttcttctctgtcgcaattatccacactctctccttctctctcaatatctccttcttttgctgcataccccatatgttcaagacgcccctttacctcctctttcacagtcaaggctagtgctgcagagaaaaagaaggtccttatagttaatacgaacagtggtggtcatgcaattattgggttctattttgccaaagagcttttgggttctggccatgaagtctctatcttgactgttggtgaagagagctctgacaaaatgaagaagcctccattcaatagattctcagaaattgtgggtgctggagggaagacgatatggggaagcccagcagagttagggaaggttgtggaaggagcagcatttgacgtggtgctggataacaatggcaaggacctggatgctgtgaggcctgtagtagactgggctaaaagtgctggggtgaagcagttcttgttcatcagcagtgctggaatctacaaactaaccgatgaacttcctcatgttgaaggggatgtcgttaaagctgatgctggacatgttggagtggagaaatacatagcagagattttcagtagctgggctatattccgtccacaatacatggttgggtctggcaacaataaagattgtgaggagtggttttttgatcgaattgtccggaaaaggccagtgccaatccctggctctgggatgcagctgactaatatcacccatgccagggacttatcctctatgcttacactagctgttgagaacccagaagctgcatctggcaatatattcaactgtgtaagcgaccgtgctgtgaccctggatggaatggccaaactctgcgcacaggctgcaggtctaccagtagagattgtgcattacgatccaaaagttgttggaattgatgcaaagaaagcctttcctttccgaaatatgcacttctatgcggaaccacgagctgccaaggaaatattgggatggcagggtaccacaaaccttcctgaagacttgaaagagcgatttgatgagtatgtaaagattggtcgagacaagaagccaatgaaattcgagattgatgataaaatactagaggcactcaaagttccagtagccgcg
>smats_comp25411_c0_seq1
atggctattcttgctcctccatcctcctctctcgccttctccagtccatctctgaagctttctcggccttctctattatgctcatcacgcctttctctttctctttcttctctgtcgcaattatccacactctctccttctctctcaatatctccttcttttgctgcataccccatatgttcaagacgcccctttacctcttctttcacagtcaaggctagcgctgcagagaaaaagaaggtccttatagtcaatacgaacagtggtggtcatgcaattattgggttctattttgccaaagagcttttgggttctggccatgaagtctctatcttgactgttggtgaagagagctctgacaaaatgaagaagcctccattcagtagattctcagaaattgtgggtgctggagggaagacgatatggggaagcccagcagagttagggaaggttgtggaaggagcagtatttgacgtggtgctggataacaatggcaaggacctggatgctgtgaggcctgtagtagactgggctaaaagtgctggggtgaagcagttcttgttcatcagcagtgctggaatctacaaacaaaccgatgaacttcctcatgtcgaaggggatgtggttaaagctgatgctggacatgttggagtggagaaatacatagcagagattttcagtagctgggctatattccgtcctcaatatatgattgggtctggcaacaataaagattgtgaggagtggttttttgatcgaattgtccggaaaaggccagtgccaatccctggctctgggatgcagctgactaatatcacccatgccagggacttatcctctatgcttacactggctgttgagaacccagaagctgcatctggcaatatattcaactgtgtaagcgaccgcgctgtgaccctggatggaatggccaaactctgcgcacaggctgcaggtctaccagtagagattgtgcattacgatccaaaagttgttggaattgatgcaaagaaagcctttcctttccgtaatatgcacttctatgcggaaccacgagctgccaaggaaatattgggatggcagggtaccacaaaccttcctgaagacttgaaagagcgatttgatgagtatgtaaagattggtcgagacaagaagccaatgaaattcgagattgatgataaaatactagagtcgctcaaagttccagtagccgcg
>sbaby_contig00421
atggctactcttgctcctccatcctcctctctcgccttctccagtccatctctgaagctttctcggccttctctattatgctcatcacgcctttctctttctctttcttctctgtcgcaattatccacactctctccttctctctcaatatctccttcttttgctgcataccccatatgttcaagacgcccctttacctcttctttcacagtcaaggctagcgctgcagagaaaaagaaggtccttatagtcaatacgaacagtggtggtcatgcaattattgggttctattttgccaaagagcttttgggttctggccatgaagtctctatcttgactgttggtgaagagagctctgacaaaatgaagaagcctccattcagtagattctcagaaattgtgggtgctggagggaagacgatatggggaagcccagcagagttagggaaggttgtggaaggagcagtatttgacgtggtgctggataacaatggcaaggacctggatgctgtgaggcctgtagtagactgggctaaaagtgctggggtgaagcagttcttgttcatcagcagtgctggaatctacaaacaaaccgatgaacttcctcatgtcgaaggggatgtggttaaagctgatgctggacatgttggagtggagaaatacatagcagagattttcagtagctgggctatattccgtcctcaatatatgattgggtctggcaacaataaagattgtgaggagtggttttttgatcgaattgtccggaaaaggccagtgccaatccctggctctgggatgcagctgactaatatcacccatgccagggacttatcctctatgcttacactggctgttgagaacccagaagctgcatctggcaatatattcaactgtgtaagcgaccgcgctgtgaccctggatggaatggccaaactctgcgcacaggctgcaggtctaccagtagagattgtgcattacgatccaaaagttgttggaattgatgcaaagaaagcctttcctttccgtaatatgcacttctatgcggaaccacgagctgccaaggaaatattgggatggcagggtaccacgaaaccttcc
>ptric_Potri.002G053000.1
ATGGCTACTCTTGCTCCTCCATCATCCTCCTCTCTCACCTTCTCCGGTCCATCTTTGAAGCTTTCTCATCTTTCTCTCTTATGCTCATCACGCCTTTCTCTTTCTTCTTTGTCGCAATTATCCCCACTCTCTTCTTCTCTCTCAATATCTCCTTCTTTTGCTGCACAACCCATATGTTCAAGACGCCTCTTTACCTCTTCTTTCACAGTCAAGGCTAGTGCTGCAGAGAAAAAGAAGGTCCTTATAGTTAATACGAACAGTGGTGGTCATGCAGTTATTGGGTTCTATTTTGCTAAAGAGCTTTTGGGTTCTGGCCATGAAGTCACTATCTTGACTGTTGGTGAAGAGAGCTCTGACAAAATGAAGAAGCCTCCGTTCAGTAGGTTCTCAGAAATTGTGAGTGCTGGAGGGAAGACAGTATGGGGAAACCCAGCGGAGGTAGGGAAGGTTGTGGAAGGAGCAGCATTTGATGTGGTGCTGGATAACAATGGCAAGGACCTGGATGCTGTGAGGCCTGTAGTAGACTGGGCCAAGAGTGCTGGTGTGAAGCAGTTCTTGTTCATCAGCAGTGCTGGAATCTACAAAGCAACCGATGAACCTCCTCATGTTGAAGGGGATGTTGTTAAAGCTGATGCTGGACATGTTGGGGTGGAGAAATACATAGCAGAGATTTTCAGTAGTTGGGCTATATTCCGTCCACAATACATGATTGGGTCTGGAAACAATAAAGATTGTGAGGAGTGGTTTTTTGATCGAATTGTCCGGAAAAGGCCAGTGCCAATCCCTGGCTCTGGGATGCAACTGACTAATATCGCCCATGCCAGGGACTTATCCTCCATGCTTACTCTAGCAGTAGAGAACCCAGAAGCTGCATCTGGCAGGATATTCAACTGTGTAAGCGACCGCGCTGTGACCCTGGATGGAATGGCCAAACTCTGCGCACAAGCTGCAGGTCTACCGGTAGAGATTGTGCATTACGATCCAAAAGTTGTTGGAATTGATGCAAAGAAAGCTTTTCCTTTCCGAAATATGCACTTCTATGCGGAACCACGAGCTGCCAAGGAAATATTGGGATGGCAGGGTACCACAAACCTTCCTGAAGACTTGAAAGAGCGATTTGATGATTATGTAAAGATTGGCCGAGACAAGAAGCCAATGCAATTCGAGATTGATGATAAAATACTAGAGTCACTCAAAGTTCCAGTAGCCGCGTGA
>spurp_SapurV1A.5588s0010.1
ATGCATCAGGTTCTGCTCACACTCACAGCAAGAAGGCTAATTGAAATCTTTTCATTAACCCTTCTCTTGGGCACCGCCATCTTCATAGCATCAGTTTTCTTGCAGCCAAAAAACCCTTCTTCTTCTTCTCAAAAACAGCAATCCATGGCTGCTGCTCGTAGCTTTGTACTATGGCTTCATGGACTGGGCGACTCAGGCCCTGCCAATGAGCCCATCAAGACCCTCTTCACTTCTCCTGAATTTCGTACCACCAAATGGTCTTTCCCTTCCGCTCCTATTGCCCCTGTCTCCTGCAACTATGGTACTAAAATGCCATCATGGTTTGACATCCATGAGATTCCTGTGACAGCTGATTCTCCAAAAGATGAGAGTGGTTTATTGAAAGCTGTTCAGCATGTGCATGCAATGATAGACAAGGAAATAGCTGCAGGGACAAATCCTGAGAATGTATTTGTGTGTGGATTCAGCCAAGGAGGTGCCTTGACCTTGACCAGTGTTTTGCTGTACCCGAAAACTCTAGGAGGTGGCGCAGTCTTCAGTGGATGGGCTCCTTTCAATTCTTCTATCATGGAACAGGTTTCACTAGATGCAAAGAGGACACCTATTCTGTGGTTACATGGAATGTCTGACCCGACAGTATTGTTTGAAGCTGGACAAGCAGGACCACCACTCCTTGAACAAGCCGGTATAAGCTGCGAGTTTAAGGCTTATCCTGGTCTTGGACATTCGATAAGCAACGCAGAGTTGAAATACCTGGAATCATGGATCAAGACTCGCCTGCCGAGTTCTTCGTAG
>ssuch_willow_GLEAN_10004776
ATGCATCAGGTTCTGCTCACACTCACAGCAAGAAGGTTAATTGAAATCTTTTCATTAACACTTCTCTTGGGCACCGCCATCTTCATAGCATCAGTTTTCTTGCAGCCAAAAAACCCTTCTTCTTCTTCTCAAAAACAGCAATCCATGGCTGCTGCTCGTAGCTTTGTACTGTGGCTTCATGGACTGGGCGACTCCGGCCCTGCCAATGAGCCCATCAAGACCCTCTTCACTTCTCCAGAATTTCGTACCACCAAATGGTCTTTCCCTTCCGCTCCTATTGCCCCTGTCTCCTGCAACTATGGTGCTAAAATGCCATCATGGTTTGACATCCATGAGATTCCTGTGACAGCTGATTCTCCAAAAGATGAGAGTGGTTTGTTGAAAGCTGTTCAGCATGTGCATGCAATGATAGACAAGGAAATAGCTGCAGGGACAAATCCCGAGAACGTATTTGTGTGTGGATTCAGCCAAGGAGGTGCCTTGACCTTGACCAGTGTTTTGCTGTACCCGAAAACTCTAGGAGGTGGCGCAGTCTTCAGTGGATGGGCTCCTTTTAATTCTTCTATCATGGAACAGGTTTCACTAGATGCAAAGAGGACACCTATTCTGTGGTTACATGGAATGTCTGACCCAACAGTATTGTTTGAAGCTGGACAAGCAGGACCACCAATCCTTGAACAAGCTGGTATAAGCTGCGAGTTTAAGGCTTATCCTGGTCTTGGACATTCGATAAGCAACGCAGAGTTGAAATACCTGGAATCATGGATCAAGACTCGCCTGCCGAGTTCTTCATAG
>ssach_comp28038_c0_seq2
atgttgagaaaaattgcccggtctggttctggcaaaagagaaatatataaagggagtcaccatggaagaccaaaaacaatgcatcaggttctgctcacactcacagcaagaaggttaattgaaatcttttcattaacacttctcttgggcaccgccatcttcatagcatcagttttcttgcagccaaaaaacccttcttcttcttctcaaaaacagcaatccatggctgctgctcgtagctttgtactatggcttcatggactgggcgactcaggccctgccaatgagcccatcaagaccctcttcacttctcctgaatttcgtaccaccaaatggtctttcccttccgctcctattgcccctgtctcctgcaactatggtgctaaaatgccatcatggtttgacatccatgagattcctgtgacagctgattctccaaaagatgagagtggtttgttgaaagctgttcagcatgtgcatgcaatgatagacaaggaaatagctgcagggacaaatcctgagaacgtatttgtgtgtggattcagccaaggaggtgccttgaccttgaccagtgttttgctgtacccgaaaactctaggaggtggcgccgtcttcagtggatgggctccttttaattcttctatcatggaacaggtttcaccggacgcaaagaggacacctattctgtggttacatggaatgtctgacccgacagtattgtttgaagctggacaagcaggaccgccattccttgaacaagccggtataagctgcgagtttaaggcttatcctggtcttggacattcgataagcaacgcagagttgaaatacctggaatcatggatcaagactcgcctgccgagttcttcg
>sdasy_comp38814_c1_seq1
atgcatcaggttctgctcacactcacagcaagaaggctaattgaaatcttttcattaacccttctcttgggcaccgccatcttcatagcatcagttttcttgcagccaaaaaacccttcttcttcttcttcttcaaaacagcaatccatggctgctgctcgtagctttgtactgtggcttcatggattgggcgactcaggccctgccaatgagcccatcaagaccctcttcacttctcctgaatttcgtaccaccaaatggtctttcccttccgctcctattgcccctgtctcctgcaactatggtgctaaaatgccatcatggtttgacatccatgagattcctgtgacagcttttgtttgttttgctgacgtgcttccggattctccaaaagatgagagtggtttgttgaaagctgttcagcatgtgcatgcaatgatagacaaggaaatagctgcagggacaaatcctgagaacgtatttgtgtgtggattcagccaaggaggtgccttgaccttgaccagtgttttgctgtacccgaaaactctaggaggtggcgcagtcttcagtggatgggctccttttaattcttctatcatggaacaggtttcactagatgcaaagaggacacctattctgtggttacatggaatgtctgacccgacagtattgtttgaagctggacaagcaggaccgccattccttgaacaagccggtataagctgcgagttt
>svimi_comp19257_c0_seq1
atgcatcaggttctgctcacactcacagcaagaaggctaattgaaatcttttcattaacccttctcttgggcaccgccatcttcatagcatcagttttcttgcagccgaaaaacccttcttcttcttcttctcaaaaacagcaatccatggctgctgctcgtagctttgtactgtggcttcatggactgggcgactcaggccctgccaatgagcccatcaagaccctcttcacttctcctgaatttcgtaccaccaaatggtctttcccttccgctcctattgcccctgtctcctgcaactatggtgctaaaatgccatcatggtttgacatccatgagattcctgtgacagctgattctccaaaagatgagagtggtttgttgaaagctgttcagcatgtgcatgcaatgatagacaaggaaatagctgcagggacaaatcctgagaacgtatttgtgtgtggattcagccaaggaggtgccttgaccttgaccagtgttttgctgtacccaaaaactctaggaggtggcgcagtcttcagtggatgggctccttttaattcttctatcatggaacaggtttcactagatgcaaagaggacacctattctgtggttacatggaatgtctgacccaacagtattgtttgaagctggacaagcaggaccaccaatccttgaacaagccggtataagctgcgagtttaaggcttatcctggtcttggacattcgataagcaacgcagagttgaaatacctggaatcatggatcaagactcgcctgccgagttcttcg
>serio_comp24847_c0_seq1
atgcatcaggttctgctcacactcacagcaagaaggctaattgaaatcttttcattaacccttctcctgggcaccgccatcttcatagcatcagttttcttgcagccaaaaaacccttcttcttctcaaaaacagcaatccatggctgctgctcgtagctttgtactgtggcttcatggattgggcgactcaggccctgccaatgagcccatcaagaccctcttcacttctcctgaatttcgtaccaccaaatggtctttcccttccgctcctattgcccctgtctcctgcaactatggtgctaaaatgccatcatggtttgacatccatgagattcctgtgacagctgattctccaaaagatgagggtggtttgttgaaagcggttcagcatgtgcatgcaatgatagacaaggaaatagctgcagggacaaatcctgagaacgtatttgtgtgtggattcagccaaggaggtgccttgaccttgaccagtgttttgctgtacccgaaaactctaggaggtggcgcagtcttcagtggatgggctccttttaattcttctatcatggaacaggtttcactagatgcaaagaggacacctattctgtggttacatggaatgtctgacccaacagtattgtttgaagctggacaagcaggaccgccattccttgaacaagccggtataagctgcgagtttaaggcttatcctggtcttggacattcgataagcaacgcagagttgaaatacctggaatcctggatcaagactcgcctgccgagttcttcg
>sfarg_comp18090_c0_seq1
atggctgctgctcgtagctttgtactgtggcttcatggattgggcgactcaggccctgccaatgagcccatcaagaccctcttcacttctcctgaatttcgtaccaccaaatggtctttcccttccgctcctattgcccctgtctcctgcaactatggtgctaaaatgccatcatggtttgacatccatgagattcctgtgacagctgattctccaaaagatgagagtggtttgttgaaagctgttcagcatgtgcatgcaatgatagacaaggaaatagctgcagggacaaatcctgagaacgtatttgtgtgtggattcagccaaggaggtgccttgaccttgaccagtgttttgctgtacccgaaaactctaggaggtggcgcagtcttcagtggatgggctccttttaattcttctatcatggaacaggtttcactagatgcaaagaggacacctattctgtggttacatggaatgtctgacccaacagtattgtttgaagctggacaagcaggaccaccaatccttgaacaagccggtataagctgcgagtttaaggcttatcctggtcttggacattcgataagcaacgcagagttgaaatacctggaatcatggatcaagactcgctgccgagttcttcgtagagtttttttccggcactgt
>smats_comp25610_c0_seq1
atgcatcaggttctgctcacactcacagcaaaaaggctaattgagatcttttcattaatccttctcttgggcaccgccatcttcacagcatcatttttcttgcagccaaaaaacccttcttcctctcaaaaacagcaatccatggctgctgctcgtagctttgtactatggcttcatggattgggcgactcaggccctgccaacgagcccatcaagaccgtcttcacttctcctgaatttcgtacaaccaaatggtctttcccatccgctcctattgcccctgtctcctgcaactatggtgctaaaatgccatcatggtttgacatccatgagattcctttgacagctgattctccgaaagatgagagtggtttgttgaaagctgttcagaatgtgcatgcaatgatagacaaggaaatagctgcagggacaaatcctgagaacgtatttgtttgtggattcagccaaggaggtgccttgaccttgaccagtgtttttctgtacccgaaaactctgggaggtggcgcagtcttcagcggatgggttccttttaattcttctatcatggaacaggtttcactacatgcaaagaggacacctattctgtggctacatggaatgtctgacccaacagtattgtttgaagctggacaagcaggaccaccattccttgaacaagccggtataagctgcgagtttaaggcttatcctggtcttggacattcaataagcaatgcagagttgaaatacctggaatcatggatcaagactcgcctgccaagttcttcg
>sbaby_contig01227
atggctgctgctcgtagctttgtactatggcttcatggattgggcgactcaggccctgccaacgagcccatcaagaccgtcttcacttctcctgaatttcgtaccaccaaatggtctttcccttccgctcctattgcccctgtctcctgcaactatggtgctaaaatgccatcatggtttgacatccatgagattcctttgacagctgattctccaaaagatgagagtggtttgttgaaagctgttcagcatgtgcatgcaatgatagacaaggaaatagctgcagggacaaatcctgaaaatgtatttgtgtgtggattcagccaaggaggtgccttgaccttgaccagtgttttgctgtacccgaaaactctaggaggtggcgcagtcttcagtggatgggctccttttaattcttctatcatggaacaggtttcactagatgcaaagaggacacctattctgtggttacatggaatgtctgacccaacagtattgtttgaagctggacaagcaggaccaccattccttgaacaagccggtataagctgcgagtttaaggcttatcctggtcttggacattcgataagcaacgcagagttgaaatacctggaatcttggatcaagactcgcctgccaagttcttcg
>ptric_Potri.011G023000.1
ATGCATCAGGTTCTGCTCACACTCACAGCAAGAAGAAGGCCAATTGCAATCTTTTCATTAACCCTCCTCTTGAGCACCGCCATCTTCATAGCATCAGTTTTCTTGCAGTCGAAAAACCCTTCTTCTTCTCAAAAACAGCAATCCATGGCTGCTGCTCGTAGTTTTGTACTATGGCTTCATGGATTGGGTGACTCAGGCCCTGCCAATGAGCCCATCAAGACCCTCTTCACTTCTCCTGAATTTCGTACCACCAAATGGTCTTTCCCTTCTGCTCCTATTGCTCCTGTCTCCTGCAACTATGGTGCTAAAATGCCATCATGGTTTGACATCCATGAGATTCCTGTGACAGCTGATTCTCCAAAAGATGAAAGTAGTTTGTTGAAAGCTGTTCAGCATGTGCATGCAATGATAGACAAGGAAATAGCTGCAGGGACAAATCCTGAGAATGTTTTTGTGTGTGGATTCAGCCAAGGAGGTGCCTTGACCTTGTCCAGTATTCTGCTGTACCCAAAAACTCTAGGAGGTGGAGCAGTCTTCAGTGGATGGGTTCCTTTTAATTCTTCTATCATGGAACAGGTTTCACCAGATGCGAAGAGGACACCTATTCTGTGGTTACATGGAATGGCTGACGCAACAGTATTGTTTGAAGCTGGACAAGCAGGCCCCCCTTTCCTTGAACAAGCTGGTATAAGCTGCGAGTTTAAGGCTTATCCTGGTCTTGGCCATTCAATAAGCAACGCAGAGTTGAAATACCTGGAATCGTGGATCAAGACTCGCCTGCCAAGTTCTTCGTAG
>spurp_SapurV1A.0089s0220.1
ATGGAGAGCATAAGCTGCAGAAGCTTAGAAGGAATGATTATCTGGTGTATGGTTTGCTATCTGTCCCTAGCATCTTCATCTTCGCAAGCAGAACCTAAAGCATATGTGCAATCCATCAACCAGTCCAGCATACATCTGAACATATATCACGTGCATGGACATGGCTCCTCACTCACCCCGAACTCCTCCTCACTTCTCTCTGATGTACTCTTCCATGACGAAGAACATGTTAAGGCTCTGAGTGACAGACTAGCAAATAAAGGTCTCGGTAGTGGGTCTGTCAAACCGCCAAAATCTGGATACCTCGTAGAACCAAATTCAGCTAGCATCCCATTGAATCCAGGTTTGTCCATTGGCTCCGGTAATTACTATGTAAAGTTAGGTATTGGCTCCCCTCCCAAGTACTATGCCATGATTCTCGACACAGGCAGTTCACTGTCCTGGCTCCAGTGTCGGCCCTGTGTTGTGCGCTGTTATGCCCAAGCAGATCCCATCTACGATCCCTCCGTATCTAAGACCTACAAAAAACTTTCATGTGCCTCTGCCGAGTGCTCCAGGCTCAAAGCTGCCACTTTGAATGACCCACTTTGCGAGACAGATTCTAATGCATGCGTGTACACGGCTAGCTATGGGGATACATCTTTCTCAATCGGCTATTTGAGTCAAGATCTATTAACCCTAACATCATCTCAGACTTTACCCCAATTCACATATGGATGTGGTCAGGAAAATCAAGGGTTATTTGGGAGGGCAGCTGGAATCATAGGGCTATCCCGAGACAAGCTTTCCATGTTGGCGCAGTTGTCCACCAAGTATGGACACGCCTTCTCCTACTGCCTCCCCACGGCCACTTCTGGATCTTCTGGAGGAGGCTTCTTGTCCATTGGAAGCATTTCTCCAACACACTACAAGTTCACCCCTATGCTCACAGATTCAAAGATTCCCAGCCTATACTTTCTGAGACTGACAGCTATAACTGTGTCTGGCAGGGCATTGGGTTTGACTGCTGCCATGTACAGGGTCCCGACCCTTCTAGACTCTGGAACTGTTATAACACGGCTGCCAATGTCAATGTACGCAGCACTGAGGCAGGCCTTTGTAAAGATCATGTCCACCAAGTATGCGCAAGCCCCAGCATATTCCATCTTGGACACTTGTTTCAAAGGGAGCCTCAAGAGCCTATCAGCTGTGCCTGAGATTAAAATGATTTTTCAAGGAGGCGCAGACCTCACGCTCAGGGCCCCAAACATTCTGATAGAAGCTGATCAAGGTATCACATGCCTGGCCTTTGCAGGTAGCTCTGGAAGCAACCAAGTCGCCATTATCGGAAACCGTCAGCAGCAAACATATAGTATTGCCTATGATGTCTCAACTTCGAGAATTGGTTTTGCTCCTGGTGGCTGTCATTGA
>ssuch_willow_GLEAN_10003162
ATGTCACGTGCCAGGCACGGGACGACAGGAGGCACGCGGCGGAGCGTCCACTTGTCACCGATCCAGCGGGTCCAGGACAAGTCTCTGATGCCGAGCGGGGGAGCGTCCATCTGTCGCCAATCCAACGGGTCCAGGTCAAGTCCAGCCAGCAAGGGTCAAGTCAGTCGAAGAGGTTTTGGATTCCTCGAAAATCCAATAATTCAGTATTTGTTCTTACAATTGTTGAGGGACGTGACATGGGAGGCTGAGCCGAAGCACCCGAACGAACAGAAGAAGTTGACGGAGATCGGCAAACAGATTCAAGATGAGCGTGAGCGTTCTGAGTTTCGTCTTCTCCAGGAGCAAGCAGCATATGTGCAATCCACCAACCAGTCCAGCATACATCTGAACATATATCACGTGCATGGACATGGCTCCTCACTCACCCCGAACTCCTCCTCACTTCTCTCTGATGTACTCCTGCATGACGAAGAACATGTTAAGGCTCTGAGTGACAGACTAGCAAATAAAGGTCTCGGTAGTGGGTCTGTCAAGCCGCCAAAATCTGGATACCTCGTAGAACCAAATTCAGCTAGCATCCCATTGAATCCAGGTTTGTCCATTGGCTCCGGTAATTACTATGTAAAGTTAGGTCTTGGCTCCCCTCCCAAGTACTATGCCATGATTCTCGACACGGGCAGTTCACTGTCCTGGCTCCAGTGTCAGCCCTGTGTTGTGTACTGTCATGCCCAAGCAGATCCCATCTACGATCCCTCCGTATCTAAGACCTACAAAAAACTTTCATGTGCCTCTGCCGAGTGCTCCAGGCTCAAAGCTGCCACTTTGAATAACCCACTTTGCGAGACAGATTCTAATGCATGCTTGTACACGGCCAACTATGGGGATACATCTTTCTCAATCGGCTATTTGAGTCAAGATCTATTAACCCTAACATCATCTCAGACTTTACCCCAATTCACATATGGATGTGGTCAGGACAATCGAGGGTTATTTGGGAGGGCAGCTGGTATCATAGGGCTATCCCGAGACAAGCTTTCCATGTTGGCGCAGTTGTCCACCAAGTATGGACATGCCTTCTCCTACTGCCTCCCCACGGCCACTTCTGGATCTTCTGGAGGAGGCTTCTTGTCCATTGGAAGCATTTCTCCAACACACTACAAGTTCACCCCTATGCTCACAGATTCAAATATTCCCAGCCTATACTTTCTGAGACTGACAGCTATAACTGTGTCTGGCAGGGCATTGGGTTTGACTGCTGCCATGTACAGGGTCCCGACCCTTATAGACTCTGGAACTGTTATAACACGGCTGCCAATGTCAATGTACGCAGCACTGAGGCAGGCCTTTGTAAAGATCATGTCCACCAAGTATGCGCAAGCCCCAGCATATTCCATCTTGGACACTTGTTTCAAAGCGAGCCTCAAGAGCCTATCAGCTGTGCCTGAGATTAAAATGATTTTTCAAGGAGGCGCAGACCTCACGCTCAGGGCCCCAAACATTCTGATAGAGGCTGATCAAGGTATCACATGCCTCGCCTTTGCGGGTAGCTCTGGAAGCAACCAAGTTGCCATTATCGGAAACCGTCAGCAGCAAACATATAATATTGCCTATGATGTCTCAACTTCGAGAATTGGTTTTGCTCCTGGTGGCTGTCATTGA
>ssach_comp28839_c0_seq1
atggagagcataagctgcagaagcttagaaggaatgattatctggtgtatggtttgctatctgtccctagcatcttcatcttctcaagcaaaacctaaagaacatgtgcaatccatcaaccagtccagcatacacctgaacatatatcacgtgcatggacatggctcctcactcaccccgaactcctcctcacttctctctgatgtactcttgcatgacgaagaacatgttaaggctctgagtgacagactagcaaataaaggtctcggtagtgggtctgtcaattcgccaaaatctggatacctcccagaaccaaattcagctagcatcccattgaatccaggtttgtccattgcctccggtaattactatgtaaagttaggtcttggctcccctcccaagtactacgccatgattctcgacacaggtagttccctgtcctggctccagtgtcagccctgtgctctgtactgtcatgcccaagcagatcccctctacgatccctccgtatctaagacctacaaaagactttcatgtgcctctgccgagtgctccaggctcaaagctgccactttgaatgacccccattgcttggcagattctaatgcatgcttgtacatggccagctatggggattcatctttctcaatcggctatttgagtcaagatctcttaaccctaacatcatctcagactttaccccagttcacatacggatgtggtcaggacaatgaagggttatttgggagggcagctggtataatagggctatcccgagacaagctttccatgtcggcgcagctgtccaccaagtacggacatgccttctcctactgcctccccacggccaattctggatcttctggaggaggcttcttgtccattggaagcatttctccaacaccctacaagttcacccctatgctaacagatccaaagattcccagcttatactttctgagactgacagctataactgtgtctggcagggcattgggtttgactgctgccatgtacagggtcccgacccttatagactctggaactgttataacacggctgccaatgtcaatgtacgcagcactgaggcaggcctttgtaaagatcatgtccaccaagtacgcgcaagccccagcatattccatcttggacacttgtttcaaagggagcctcaagagcctatcagctgtgcctgagattaaaatgatttttcaaggaggcgcagacctcacgctcagggccccaaacattctgatagaagctgatcgaggtatcacatgcctggcctttgcgggtagctctggaagcaaccaagttgccattatcggaaaccttcagcagcaaacatatagtattgcctatgatgtctcagcttcgagaattggttttgctcctggtggctgtcat
>sdasy_comp39593_c0_seq1
atggagagcataagctgcagaagcttaggaggaatgattatctggtgtatggtttgctatctgtccctagcatcttcatcttcgcaagcaaaacctaaagcatatgtgcaatccatcaaccagtccagcatacatctgaacatatatcacgtgcatggacatggctcctcactcaccccgaactcctcctcacttctctctgatgtactcttgcatgacgaagaacatgttaaggctctgagtgacaggctagcaaataaaggtctcggtagtgggtctgtcaagccgccaaaatctggatacctcgtagaaccaaattcagctagcatcccattgaatccaggtttgtccattggctccggtaattactatgtaaagttaggtattggctcccctcccaagtactatgccatgattctcgacacagggagttcactgtcctggctccagtgtcagccctgtgctgtgtactgttatgcccaagcagatcccctctacgacccctccgtatctaagacctacaaaaaactttcatgtgcctctgccgagtgctccaggctcaaagctgccactttgaatgacccactttgcgagacagattctaatgcatgcttgtacacggccagctatggggatagatctttctcagtcggctatttgagtcaagatctattaaccctaacatcatctcagactttaccccaattcacatatggatgtggtcaggaaaatcaagggttgtttgggagggcagctggtatcatagggctatcccgagacaagctttccatgttggcgcagttgtccaccaagtatggacatgccttctcctactgcctccccacggccaactctggatcttctggaggaggcttcttgtccattggaagcatttctccaatacactacaagttcacccctatgctcacagattcaaagattcccagcctatactttctgagactgacagctataactgtgtctggcagggcattgggtttgactgctgccatgtacaggatccccacccttctagactctggaactgttataactcgcctgccaacgtcaatttacgcagcactgaggcaggcctttgtaaggatcatgtccaccaagtacgcgcaagccccagcatattccatcttggacacgtgtttcaaagggagcatgaagagcctatcagctgtgcctgagattaaaatgatttttcagggaggcgcagacctcacgctcagggccccaaacattctgatagaagctgatcaaggtatcacatgcctggcctttgcaggtagctctggaagcaaccaagttgccattatcggaaaccgtcagcagcaaacatataatattgcttatgatgtctcaacttcgagaattggttttgctcctggtagctgtcac
>svimi_comp21430_c0_seq4
atggagagcataagctgcagaagcttaggaggaatgattatctggtgtatggtttgctatctgaccctagcatcttcatcctcgcaagcaaaacctaaagcatctgtgcaatccatcaaccagtccagcatacatctgaacatatatcacgtgcatggacatggctcctcactcaccccgaactcctcctcacttctctctgatgtactcttgcatgacgaagaacatgttaaggctctgagtgacagactagcaaataaaggtctcgctagtgggtctgtcaagccgccaaaatctggatacctcccagaaccaaattcagctagcatcccattgaatccaggtttgtccattgcctccggtaattactatgtaaagttaggtcttggctcccctcccaagtactacgccatgattctcgacacagggagttccctgtcctggctccagtgtcagccctgtgctctgtactgtcatgcccaagcagatcccctctacgatccctccgtatctaagacctacaaaagactttcatgtgcctctgccgagtgctccaggctcaaagctgccactttgaatgacccccattgctcggcagattctaatgcatgcgtgtacacggccagctatggggattcatctttctcaatcggctatttgagtcaagatctcttaaccctaacatcatctcagactttaccccagttcacatatggatgtggtcaggacaatgaagggttatttggaagggcagctggaatgatagggctatcccgagacaagctttccatgtcggcgcagttgtccaccaagtatggacatgccttctcctactgcctccccacggccaactctggatcttctggaggaggcttcttgtccattggaagcatttccccaacacactacaagttcacccctatgctcacagattcaaagattcccagcttatactttctgagactgacagctataactgtgtctggtagggcattgggtttgactgctgccatgtacagggtcccgacccttatagactctggaactgttataacacggctgccaatgtcaatgtacgcagcactgaggcaggcctttgtaaagatcatgtccaccaagtatgcgcaagccccagcatattccatcttggacacttgtttcagagggagaatcaagagcctatcagctgtgcctgagattaaaatgatttttcagggaggcgcagacctcacgctcagggccccaaacattctgatagaagctgatcaaggtatcacatgcctggcctttgcaggtagctctggaagcaaccaagttgccattatcggaaaccgtcagcagcaaacatataatattgcttatgatgtctcagcttcgagaattggttttgctcctggtagctgtcat
>serio_comp27167_c0_seq1
atggagagcataagctgcagaagcttaggaggaatgattatctggtgtatggtttgctatctgaccctagcatcttcatcctcgcaagcaaaacctaaagcatctgtgcaatccatcaaccagtccagcatacatctgaacatatatcacgtgcatggacatggctcctcactcaccccgaactcctcctcacttctctctgatgtactcttgcatgatgaagaacatgtcaaggctctgagtgacagactagcaaataaaggtctcgctagtgggtctgtcaagccgccaaaatctggatacctcgtagaaccaaattcagctagcatcccattgaatccaggcttgtccattggctccggtaattactatgtaaagttaggtcttggctcccctcccaagtactacgccatgattctcgacacagggagttccctgtcctggctccagtgtcagccctgtgctctgtactgtcatgcccaagcagatcccctctacgatccctccgtatctaagacccacaaaagactttcatgtgcctctgccgagtgctccaggctcaaagctgccactttgaatgacccccattgctcggcagattctaatgcatgcttgtacacggccagctatggggattcatctttctcagtcggctatttgagtcaagatctattaaccctaacatcatctcagactttaccccagttcacatatggatgtggtcaggacaatgaagggttatttggaagggcagctggtatcatagggctatcccgagacaagctttccatgttggcgcagttgtccaccaagtatggacatgccttctcctactgcctccccacggccaactctggatcttctggaggaggcttcttgtccattggaagcatttctccaacacactacaagttcacccctatgctcacagattcaaagaatcccggcctatactttctgagactgacagctataactgtgtctggcagggcattgggtttgactgctgccatgtacagggtcccgaccattatagactctggaactgttataacacggctgccaatgtcaatgtacgcagcactgaagcaggcctttgtaaagatcatgtccaccaagtatgcgcaagccccagcatattccatcttggacacttgtttcaaaggaagcctcaagagcctatcagctgtgcctgagattaaaatgatttttcaaggaggcgcagacctcacgctcagggccccaaacattctgatagaagctgatcaaggtatcacatgcctggcctttgcaggtagctctggaaccaaccaagttgccattatcggaaaccgtcagcagcaaacatataatattgcttatgatgtctcaacttctagaattggttttgctcctggtagctgtcat
>sfarg_comp23222_c0_seq1
atggtttgctatctgtccctagcatcttcatcttcgcaagcaaaacctaaagcatatgtgcaatccatcaaccagtccagcatacatctgaacatatatcacgtgcatggacatggctcctcactcaccccgaactcctcctcacttctctctgatgtactcttgcatgacgaagaacatgttaaggctctgagtgacagactagcaaataaaggtctcggtagtgggtctgtcaagccgccaaaatctggatacctcgtagaaccaaattcagctagcatcccattgaatccaggtttgtccattggctccggtaattactatgtaaagttaggtcttggctcccctcccaagtactatgccatgattctcgacacaggtagttcactgtcctggctccagtgtcagccctgtgctgtgtactgttatgcccaagcagatcccatctacgatccctccgtatctaagacctacaaaaaactttcatgtgcctctgccgagtgctccaggctcaaagctgccactttgaatgacccactttgcgcgacagattctaatgcatgcttgtacacggccagctatggggatacatctttctcaatcggctatttgagtcaagatctattaaccctaacatcatctcagactttaccccaattcacatatggatgtggtcaggaaaatcaagggttatttggaagggcagctggtatcatagggctatcccgagacaagctttccatgttggcgcagttgtccaccaagtatggacatgccttctcctactgcctccccacggccaattctggatcttctggaggaggcttcttgtccattggaagcatttctccaacaccctacaagttcacccctatgctcacagattcaaagattcccagcttatactttctgagactgacagctataactgtgtctggtagggcattgggtttgactgctgccatgtacagggtcccgacccttctagactctggaactgttataacacggctgccaatgtcaatgtacgcagcactgaggcaggcctttgtaaagatcatgtccaccaagtatgcgcaagccccagcatattccatcttggacacttgtttcaaagggagcctcaagagcctatcagctgtgcctgagattaaaatgatttttcaaggaggcgcagacctcacgctcagggccccaaacattctaatagaagctgataaaggtatcacatgcctggcctttgcaggtagcactggaagcaaccaagttgccattatcggaaaccgtcaacagcaaacatataatattgcttatgatgtctcagcttcgagaattggttttgctcctggtggctgtcat
>smats_comp13305_c0_seq1
atggagagcataagctgcagaagcttagaaggaatgattatctggtgtatggtttgctatctgtccctagcatcttcatcttcgcaggcaaaacctaaagcatatgtgcaatccatcaaccagtccagcatacatctgaacatatatcacgtgcgtggacatggctcctcactcaccccgaactcctcctcacttctctctgatgtactcttgcatgacgaagaacatgttaaggctctgagtgacagacttgcaaataaaggtctcggtagtgggcctgtcaaaccgccaaaatctggatacctcgtagaaccaaattcagctagcatcccattgaatccaggtttgtccattggctccggtaattactatgtaaagttaggtcttggctcccctcccaagtactatgccatgattctcgacacaggtagttcactgtcctggctccagtgtcagccctgtgttgtgcactgttatgcccaagcagatcccatctacgatccctccgtatctaagacctacaaaaaactttcatgtgcctctgccgagtgctccaggctcaaagctgccactttgaatgacccactttgcaagacaggttctaatgcatgcttgtacacggccagctatggggattcatctttctcaatcggctatttgagtcaagatctattaaccctaacatcatctcagactttaccccaattcacatatggatgtggtcaggacaatcaagggttatttggaagggcagctggtatcatagggctatcccgagacaagctttccatgttggcgcagttgtccaccaagtatggacatgccttctcctactgcctccccacggccaattctggatcttctggaggaggcttcttgtccattggaagcatttctccaacaccctacaagttcacccctatgctcacagattcaaagattcccagcttatactttctgagactgacagctataattgtgtctggtagggcattgggtttgactgctgccatgtacagggtcccgacccttctagactctggaactgttataacacggctgccaatgtcaatgtacgcagcactgaggcaggcctttgtaaagatcatgtccaccaagtatgcgcaagccccagcatattccatcttggacacttgtttcaaagggagcctcaagagcctatcagctgtgcctgagattaaaatgatttttcaaggaggcgcagacctcacgctcagggccccaaacattctaatagaagctgatcaaggtatcacatgcctggcctttgcaggtagctctggaaccaaccaagttgccattatcggaaaccgtcaacagcaaacatataatattgcttatgatgtctcaacttcgagaattggttttgctcctggtagctgtcat
>sbaby_contig00122
atggagagcataagctgcagaagcttagaaggaatgattatctggtgtatggtttgctatctgtccctagcatcttcatcttcgcaggcaaaacctaaagcatatgtgcaatccatcaaccagtccagcatacatctgaacatatatcacgtgcgtggacatggctcctcactcaccccgaactcctcctcacttctctctgatgtactcttgcatgacgaagaacatgttaaggctctgagtgacagacttgcaaataaaggtctcggtagtgggcctgtcaaaccgccaaaatctggatacctcgtagaaccaaattcagctagcatcccattgaatccaggtttgtccattggctccggtaattactatgtaaagttaggtcttggctcccctcccaagtactatgccatgattctcgacacaggtagttcactgtcctggctccagtgtcagccctgtgttgtgcactgttatgcccaagcagatcccatctacgatccctccgtatctaagacctacaaaaaactttcatgtgcctctgccgagtgctccaggctcaaagctgccactttgaatgacccactttgcaagacaggttctaatgcatgcttgtacacggccagctatggggattcatctttctcaatcggctatttgagtcaagatctattaaccctaacatcatctcagactttaccccaattcacatatggatgtggtcaggacaatcaagggttatttggaagggcagctggtatcatagggctatcccgagacaagctttccatgttggcgcagttgtccaccaagtatggacatgccttctcctactgcctccccacggccaattctggatcttctggaggaggcttcttgtccattggaagcatttctccaacaccctacaagttcacccctatgctcacagattcaaagattcccagcttatactttctgagactgacagctataattgtgtctggtagggcattgggtttgactgctgccatgtacagggtcccgacccttctagactctggaactgttataacacggctgccaatgtcaatgtacgcagcactgaggcaggcctttgtaaagatcatgtccaccaagtatgcgcaagccccagcatattccatcttggacacttgtttcaaagggagcctcaagagcctatcagctgtgcctgagattaaaatgatttttcaaggaggcgcagacctcacgctcagggccccaaacattctaatagaagctgatcaaggtatcacatgcctggcctttgcaggtagctctggaaccaaccaagttgccattatcggaaaccgtcaacagcaaacatataatattgcttatgatgtctcaacttcgagaattggttttgctcctggtagctgtcat
>ptric_Potri.016G000600.1
ATGGAGAGCATAAGCTGCAAAAGCTTAGAAGCAATGATGGGGCTGCTCTGGATTATGGTTTGCTATCTGTCCCTAGCATCTTCATCTTCGCAAGCAAAACCTAAAGCATATGTGCAATCCATCAACCAGTCCAGCATACATCTGAACATATATCACGTGCATGGACATGGCTCCTCACTCACCCCGAACTCCTCCTCACTTCTTTCTGATGTACTCTTGCATGACGAAGAACATGTTAAGGCTCTGAGTGACAGACTAGCAAATAAAGGTCTCGGTAGTGGGTCTGCCAAGCCGCCAAAATCTGGACACCTCCTAGAACCAAATTCAGCTAGCATCCCATTGAATCCAGGTTTGTCCATTGGCTCTGGTAATTACTATGTAAAGTTAGGTCTTGGCACCCCTCCCAAGTACTATGCCATGATTCTCGACACAGGTAGTTCACTGTCCTGGCTCCAGTGCCAGCCCTGTGCAGTGTACTGTCATGCCCAAGCAGATCCCCTGTATGATCCCTCCGTATCTAAGACCTACAAAAAACTTTCATGTGCCTCTGTCGAGTGCTCCAGGCTCAAAGCTGCCACTTTGAATGACCCACTTTGCGAGACAGATTCTAATGCATGCTTGTACACGGCCAGCTATGGGGATACTTCTTTCTCAATCGGCTATTTGAGTCAAGATCTATTAACCCTAACATCATCTCAGACTTTACCCCAATTCACATATGGATGTGGGCAGGACAATCAAGGGTTGTTTGGAAGGGCAGCTGGTATCATAGGGCTAGCCCGTGACAAGCTTTCAATGTTGGCGCAGTTGTCCACCAAGTATGGACATGCCTTCTCCTACTGCCTCCCCACGGCCAATTCTGGATCTTCTGGAGGAGGCTTCTTGTCCATTGGAAGCATTTCTCCAACATCCTACAAGTTCACCCCTATGCTCACAGATTCAAAGAATCCCAGCTTATACTTTCTGAGACTGACAGCTATAACTGTGTCTGGTAGGCCACTGGATTTGGCTGCTGCCATGTACAGGGTCCCGACCCTTATAGACTCCGGAACTGTTATAACACGACTGCCAATGTCCATGTATGCAGCACTGAGGCAGGCCTTTGTAAAGATCATGTCCACCAAGTATGCGAAAGCCCCAGCATATTCCATCTTGGACACTTGTTTCAAAGGGAGCCTCAAGAGCATATCAGCTGTGCCCGAGATTAAAATGATTTTTCAAGGAGGCGCAGACCTCACGCTCAGGGCCCCAAGCATTCTAATAGAAGCTGATAAAGGTATTACATGCTTGGCCTTTGCAGGTAGCTCTGGAACCAACCAAATTGCCATTATCGGAAACCGTCAGCAGCAAACATATAATATTGCTTATGACGTCTCAACTTCGAGGATTGGTTTTGCTCCTGGTAGCTGTCATTGA
>spurp_SapurV1A.0001s2110.1
ATGGAGACTGGTGGAAAGGTGAAAAAAGGAGCAGCAGGGAGGAAGGGAGGCGGTCCGAAGAAGAAACCAGTGTCCCGCTCCGCCAAAGCCGGTCTTCAGTTCCCTGTTGGTCGGATCGGTCGATACTTGAAGAAAGGTCGTTACTCTCAACGTGTTGGATCTGGAGCTCCCGTCTACCTTGCTGCTGTGCTCGAGTATCTTGCTGCCGAGGTTTTAGAGCTGGCTGGAAATGCAGCAAGGGATAACAAGAAGAACAGGATAATACCAAGGCATGTGTTGTTGGCTGTTAGGAATGATGAAGAACTTGGAAAGCTACTAGCTGGTGTGACCATAGCTCATGGCGGAGTGTTGCCTAACATCAATCCTGTTCTTTTGCCCAAGAAAACTGAGAAGGCAGCTAAAGAACCCAAGTCCCCTTCGAAGGCCACCAAGTCCCCTAAGAAGGCATAG
>ssuch_willow_GLEAN_10026762
ATGGAGACTGGTGGAAAGGTGAAAAAAGGAGCAGCAGGGAGGAAGGGAGGTGGTCCGAAGAAGAAACCGGTGTCCCGCTCCGCCAAAGCCGGTCTTCAGTTCCCTGTTGGTCGGATCGGTCGATACTTGAAGAAAGGTCGTTACTCTCAACGTGTTGGATCTGGAGCTCCCGTCTACCTTGCCGCTGTGCTCGAGTATCTTGCTGCCGAGGTTTTAGAGCTGGCTGGAAATGCAGCAAGGGATAACAAGAAGAACAGGATAATACCAAGGCATGTGTTGTTGGCTGTTAGGAATGATGAAGAACTTGGAAAGCTACTAGCTGGTGTGACCATAGCTCATGGCGGAGTGTTGCCTAACATCAATCCTGTTCTTTTGCCCAAGAAAACTGAGAAGGCAGCTAAAGAACCCAAGTCCCCATCGAAGGCCACCAAGTCCCCTAAGAAGGCATAG
>ssach_comp14404_c0_seq1
atggagactggtggaaaggtgaaaaaaggagcagcagggaggaagggaggtggtccgaagaagaaaccggtgtcccgctccgccaaagccggtcttcagttccctgttggtcggatcggtcgatacttgaagaaaggtcgttactctcaacgtgttggatctggagctcccgtctaccttgccgctgtgctcgagtatcttgctgccgaggttttagagctggctggaaatgcagcaagggataacaagaagaacaggataataccaaggcatgtgttgttggctgttaggaatgatgaagaacttggaaagctactagctggtgtgaccatagctcatggcggagtgttgcctaacatcaatcctgttcttttgcccaagaaaactgagaaggcagctaaagaacccaagtccccatcgaaggccaccaagtcccctaagaaggca
>sdasy_comp30526_c0_seq1
atggagactggtggaaaggtgaaaaaaggagcagcagggaggaagggaggcggtccgaagaagaaaccggtgtcccgctccgccaaagccggtcttcagttccctgttggtcggatcggtcgatacttgaagaaaggtcgttactctcaacgtgttggatctggagctcccgtctaccttgccgctgtgctcgagtatcttgctgccgaggttttagagctggctggaaatgcagcaagggataacaagaagaacaggataataccaaggcatgtgttgttggctgttaggaatgatgaagaacttggaaagctactagctggtgtgaccatagctcatggcggagtgttgcctaacatcaatcctgttcttttgcccaagaaaactgaaaaggcagctaaagaacccaagtccccttcgaaggccaccaagtcccctaagaaggca
>svimi_comp11260_c0_seq1
atggagactggtggaaaggtgaaaaaaggagcagcagggaggaagggaggcggtccgaagaagaaaccggtgtcccgctccgccaaagccggtcttcagttccctgttggtcggatcggtcgatacttgaagaaaggtcgttactctcaacgtgttggatctggagctcccgtctaccttgccgctgtgctcgagtatcttgctgccgaggttttagagctggctggaaatgcagcaagggataacaagaagaacaggataataccaaggcatgtgttgttggctgttaggaatgatgaagaacttggaaagctactagctggtgtgaccatagctcatggcggagtgttgcctaacatcaatcctgttcttttacccaagaaaactgaaaaggcagctaaagaacccaagtccccttcgaaggccaccaagtcccccaagaaggca
>serio_comp28087_c0_seq1
atggagactggtggaaaggtgaaaaaaggagcagcagggaggaagggaggtggtccgaagaagaaaccggtgtcccgctccgccaaagccggtcttcagttccccgttggtcggatcggtcgatacttgaagaaaggtcgttactctcaacgtgttggatctggagctcccgtctaccttgccgctgttctcgagtatcttgctgccgaggttttagagctcgctggaaatgcagcgagggataacaagaagaacaggataataccaaggcatgtgttgttggctgttaggaatgatgaagaactcggaaagctactagctggtgtgaccatagctcatggcggagtgttgcctaacatcaatcctgttcttttgcccaagaaaactgaaaaggcagctaaagaacccaagtccccttcgaaggccaccaagtcccctaagaaggca
>sfarg_comp23200_c0_seq1
atggagactggtggaaaggtgaaaaaaggagcagcagggaggaagggaggcggtccgaagaagaaaccagtgtcccgctccgccaaagccggtcttcagttccctgttggtcggatcggtcgatacttgaagaaaggtcgttactctcaacgtgttggatctggagctcccgtctaccttgccgctgtgctcgagtatcttgctgccgaggttttagagctggctggaaatgcagcaagggataacaagaagaacaggataataccaaggcatgtgttgttggctgttaggaatgatgaagaacttggaaagctactagctggtgtgaccatagctcatggcggagtgttgcctaacatcaatcctgttcttttgcccaagaaaactgaaaaggcagctaaagaacccaagtccccttcgaaggccaccaagtcccctaagaaggca
>smats_comp22507_c0_seq1
atggagactggtggaaaggtaaaaaagggagcagcagggaggaagggaggcggtccaaagaagaaaccggtgtcccgctccgccaaagccggtcttcagttccctgttggtcggatcggtcgatacttgaagaaaggtcgttactctcaacgtgttggatctggagctccagtctaccttgccgctgtgctagagtatcttgctgccgaggttttagagctggctggaaatgcagcaagggataacaagaagaacaggataataccaaggcatgtgttgttggctgttaggaatgatgaggaacttggaaagctactagctggtgtgaccatagctcatggcggggtgttgcctaacatcaatcctgttcttttgcctaagaaaactgaaaaggcagctaaagaacccaagtcgccttcgaaggccaccaagtcccctaagaaggca
>sbaby_contig01786
atggagactggtggaaaggtaaaaaagggagcagcagggaggaagggaggcggtccaaagaagaaaccggtgtcccgctccgccaaagccggtcttcagttccctgttggtcggatcggtcgatacttgaagaaaggtcgttactctcaacgtgttggatctggagctccagtctaccttgccgctgtgctagagtatcttgctgccgaggttttagagctggctggaaatgcagcaagggataacaagaagaacaggataataccaaggcatgtgttgttggctgttaggaatgatgaggaacttggaaagctactagctggtgtgaccatagctcatggcggggtgttgcctaacatcaatcctgttcttttgcctaagaaaactgaaaaggcagctaaagaacccaagtccccttcgaaggccaccaagtcccctaagaaggca
>ptric_Potri.006G082300.1
ATGGAGACTGGTGGAAAGGTGAAGAAAGGAGCAGCAGGGAGGAAAGGAGGCGGTCCAAAGAAGAAACCGGTGTCCCGCTCCGCCAAAGCCGGTCTTCAGTTCCCTGTTGGTCGGATCGGTCGATACTTGAAGAAAGGCCGTTACTCTCAACGTGTTGGATCCGGAGCTCCCGTCTACCTTGCCGCTGTGCTTGAGTATCTTGCTGCTGAGGTTTTAGAGCTAGCTGGAAATGCAGCAAGGGATAACAAGAAGAACAGGATAATACCAAGGCATGTGTTGTTGGCTGTGAGGAATGATGAAGAACTTGGAAAGCTACTTGCAGGTGTGACCATAGCTCATGGCGGGGTGTTGCCTAACATCAATCCTGTTCTTTTGCCTAAGAAAACCGAAAAGGCAGCCAAAGAACCCAAGTCACCTTCCAAGGCCACCAAGTCCCCGAAGAAGGCTTAG
>spurp_SapurV1A.0079s0110.1
ATGGCAATGGCGACGGCAATGGCGACAGCGTCTCTCCTGTCACTTAATTGCCCCTCTTCTCCATTCAAGGGAAACTTGACGAGACTGAAGCCAAAGACATGCAACTTCACTTGTCTCACACTCCGTTCTAAGAACAAAAGACCATCGGTGGTAGTCAATCAAGCAGCAGCATCTTCTGTGGTTACTACATCTTCAGGAGCGAGGTTAAGGCTGGACAATCTGGGCCCACAACCAGGGTCTAGAAAGAAAGGGAAAAGAAAGGGAAGAGGTATCGCTGCAGGACAAGGGAACAGTTGTGGATTTGGTATGAGAGGTCAGAAATCTCGGTCTGGTCCTGGTGTTCGAAGAGGGTTTGAGGGTGGACAAATGCCTCTTTACCGCCGAATCCCTAAGTTGCGTGGAATTGCTGGAGGAATGCATGCGGGTTTGCCAAGCTATGTCCCTGTGAACTTAAAAGACATAGCATCAGCAGGATTCCAAGAGGGAGAGGAGGTATCACTAGAGACTTTGAAGGAGAAAGGCTTGATCAACCCATCAGGAAGAGAAAGGAGACTCCCTTTGAAGGTTCTGGGTGATGGAGAGCTAAGTGTCAAACTGAACATTAAAGCTCGAGCCTTTTCGGCAGCAGCCAAGGAGAAGCTTGAGGCTGCTGGATGCTCTCTTACTGTATTACCTGGCCGAAAGAAGTGGGTGAAACCATCAGTTGCCAAGAACATTGCTCGTGCTGAAGAATACTTTGCTAAGAAACGAGCTGCGGGCACTGAATCTGAGCCGCCCTTGGCTTAA
>ssuch_willow_GLEAN_10015517
ATGGCGACGGCAATGGCGACAGCGTCTCTCCTGTCACTTAATTGCCCCTCTTCTCCATTCAAGGGAAACTTGACGAGATTGAAGCCAAAGACATGCAACTTCACTTGTCTCACACTCCGTTCTAAGAACAAAAGACCATCGGTGGTAGTCAATCAAGCAGCAGCATCCTCTGTGGTTACTACATCTTCAGGAGCGAGGTTAAGGCTGGACAATCTGGGCCCACAACCAGGGTCTAGAAAGAAAGGGAAAAGAAAGGGAAGAGGTATCGCTGCAGGACAAGGGAACAGTTGTGGATTTGGTATGAGAGGTCAGAAATCTCGGTCTGGTCCTGGTGTTCGAAGAGGGTTTGAGGGTGGACAAATGCCTCTTTACCGCCGAATCCCTAAGTTGCGTGGAATTGCTGGAGGTATGCATGCGGGTTTGCCAAACTATGTCCCTGTGAACTTAAAAGACATAGCATCAGCAGGATTCCAAGAGGGAGAGGAGGTATCACTAGAGACTTTGAAGGAGAAAGGCTTGATCAACCCATCAGGAAGAGAAAGGAGACTCCCTTTGAAGGTTCTGGGTGATGGAGAGCTAAGTGTCAAACTGAACATTAAAGCTCGAGCCTTTTCAGCAGCAGCCAAGGAGAAGCTTGAGGCTGCTGGATGCTCTCTTACTGTATTACCTGGCCGAAAGAAGTGGGTGAAACCATCAGTTGCCAAGAACATTGCTCGTGCTGAAGAATACTTTGCTAAGAAACGAGCTGCGGGCACTGAATCTGAGCCGCCCTTGGCTTAA
>ssach_comp27770_c0_seq1
atggcaatggcgacggcaatggcgacagcgtctctcctgtcacttaattgcccctcttctccattcaagggaaacttgacgagattgaagccaaagacatgcaacttcacttgtctcacactccgttctaagaacaaaagaccatcggtggtagtcaatcaagcagcagcatcttctgtggttactacatcttcaggagcgaggttaaggctggacaatctgggcccacaaccagggtctagaaagaaagggaaaagaaagggaagaggtatcgctgcaggacaagggaacagttgtggatttggtatgagaggtcagaaatctcggtctggtcctggtgttcgaagagggtttgagggtggacaaatgcctctttaccgccgaatccctaagttgcgtggaattgctggaggtatgcatgcgggtttgccaaactatgtccctgtgaacttaaaagacatagcatcagcaggattccaagagggagaggaggtatcactagagactttgaaggagaaaggcttgatcaacccatcaggaagagaaaggagactccctttgaaggttctgggtgatggagagctaagtgtcaagctgaacattaaagctcgagccttttcagcagcagccaaggagaagcttgaggctgctggatgctctcttactgtattacctggccgaaagaagtgggtgaaaccatcagttgccaagaacattgctcgtgctgaagaatactttgctaagaaacgagctgcgggcactgaatctgagccgcccttggct
>sdasy_comp34411_c0_seq1
atggcaatggcgacggcaatggcgacagcgtctctcctgtcacttaattgcccttcttctccattcaagggaaacttgacgagattgaagccaaagacatgcaacttcacttgtctcacactccgttctaagaacaaaagaccatcggtggtagtcaatcaagcagcagcatcttctgtggttactacatcttcaggagcgaggttaaggctggacaatctgggcccacaaccagggtctagaaagaaagggaaaagaaagggaagaggtatcgctgcaggacaagggaacagttgtggatttggtatgagaggtcagaaatctcggtctggtcctggtgttcgaagagggtttgagggtggacaaatgcctctttaccgccgaatccctaagttgcgtggaattgctggaggtatgcatgcgggtttgccaagctatgtccctgtgaacttaaaagacatagcatcagcaggattccaagagggagaggaggtatcactagagactttgaaggagaaaggcttgatcaacccatcaggaagagaaaggagactccctttgaaggttctgggtgatggagagctaagtgtcaagctgaacattaaagctcgagccttttcagcagcagccaaggagaagcttgaggctgctggatgctctcttactgtattacctggccgaaagaagtgggtgaaaccatcagttgccaagaacattgctcgtgctgaagaatactttgctaagaaacgagctgcggccactgaatctgagccgcccttggct
>svimi_comp8222_c0_seq1
atggcaatggcgacggcaatggcgacagcgtctctcctgtcacttaattgcccttcttctccattcaagggaaacttgacgagattgaagccaaagacatgcaacttcacttgtctcacactccgttctaagaacaaaagaccatcggtggtagtcaatcaagcagcagcatcttcggtggttactacatcttcaggagcgaggttaaggctggacaatctgggcccacaaccagggtctagaaagaaagggaagagaaagggaagaggtatcgctgcaggacaagggaacagttgtggatttggtatgagaggtcagaaatctcggtctggtcctggtgttcgaagagggtttgagggtggacaaatgcctctttaccgccgaatccctaagttgcgtggaattgctggaggtatgcatgcgggtttgccaagctatgtccccgtgaacttaaaagacatagcatcagcaggattccaagagggagaggaggtatcactagagactttgaaggagaaaggcttgatcaacccatcaggaagagaaaggagactccctttgaaggttttgggtgatggagagctaagtgtcaagctgaacattaaagctcgggccttttcagcagcagccaaggagaagcttgaggctgctggatgctctcttactgtattacctggccgaaagaagtgggtgaaaccatcagttgccaagaacattgctcgtgctgaagaatactttgctaagaaacgagctgcggccactgaatctgagccgcccttggct
>serio_comp18580_c0_seq1
atggcaatggcgacggcaatggcgacagcgtctctcctgtcacttaattgcccttcttctccattcaagggaaacttgacgagactgaagccaaagacatgcaacttcacttgtctcacactccattctaagaacaaaagaccatcggtggtagtcaatcaagcagcagcgtcttctgtggttactacatcttcaggagcgaggttaaggctggacaatctgggcccacaaccagggtctagaaagaaagggaaaagaaagggaagaggtatcgctgcaggacaagggaacagttgtggatttggtatgagaggtcagaaatctcggtctggtcctggtgttcgaagagggtttgagggtggacaaatgcctctttaccgccgaatccctaagttgcgtggaattgctggaggtatgcatgcgggtttgccaagctatgtccctgtgaacttaaaagacatagcatcagcaggattccaagagggagaggaggtatcactagagactttgaaggagaaaggcttgatcaacccatcaggaagagaaaggagactccctttgaaggttttgggtgatggagagctaagtgtcaagctgaacattaaagctcgagccttttcagcagcagccaaggagaagcttgaggctgctggatgctcccttactgtattacctggccgaaagaagtgggtgaaaccatcagttgccaagaacattgctcgtgctgaagaatactttgctaagaaacgagctgcggccactgaatctgagccgcccttggct
>sfarg_comp4529_c0_seq1
atggcaatggcgacggcaatggcgacagcgtctctcctgtcacttaattgcccttcttctccattcaagggaaacttgacgagactgaagccaaagacatgcaacttcacttgtctcacactccgttctaagaacagaagaccatcggtggtagtcaatcaagcagcagcatcttctgtggttactacatcttcaggagcgaggttaaggctggacaatctgggcccacaaccagggtctagaaagaaagggaaaagaaagggaagaggtatcgctgcaggacaagggaacagttgtggatttggtatgagaggtcagaaatctcggtctggtcctggtgttcgaagagggtttgagggtggacaaatgcctctttaccgccgaatccctaagttgcgtggaattgctggaggtatgcatgcgggtctgccaaactatgtccctgtgaacttaaaagacatagcatcagcaggattccaagagggagaggaggtatcgctagagactttgaaggagaaaggcttgatcaacccatcaggaagagaaaggagactccctttgaaggttctgggtgatggagagctaagtgtcaagctgaacattaaagctcgagccttttcagcagcagccaaggagaagcttgaggctgctggatgctctcttactgtattacctggccgaaagaagtgggtgaaaccatcagttgccaagaacattgctcgtgctgaagaatactttgctaagaaacgagctgcgggcactgaatctgagccgcccttggct
>smats_comp26016_c0_seq1
atggcaatggcgacggcaatggcgacagcgtctctcctgtcacttaattgcccctcttctccattcaagggaaacttgacgagactgaagccaaagacatgcaacttcacttgtctcacactccgttctaagaacaaaagaccatcggtggtagtcaatcaagcagcagcatcttctgtggttactacatcttcaggagctaggttaaggctggacaatctgggcccacaaccagggtctagaaagaaagggaagagaaagggaagaggtatcgctgcaggacaagggaacagttgtggatttggtatgagaggtcagaaatctcggtctggtcctggtgttcgaagagggtttgagggtggacaaatgcctctttaccgccgaatccctaagttgcgtggaattgctggaggtatgcatgcgggtttgccaaactatgtccctgtgaacttaaaagacatagcatcagcaggattccaagagggagaggaggtatcactagagactttgaaggagaaaggcttgatcaacccatcaggaagagaaaggagactccctttgaaggttctgggtgatggagagctaagtgtcaagctgaacattaaagctcgagccttttcagcagcagccaaggagaagcttgaggctgctggatgctctcttactgtattacctggccgaaagaagtgggtgaaaccatcagttgccaagaacattgctcgtgctgaagaatactttgctaagaaacgagctgcgggcactgaatctgagccgcccttggct
>sbaby_contig00683
atggcaatggcgacggcaatggcgacagtgtctctcctgtcacttcattgcccttcttctccattcaagggaagcttgacgagactgaagccaaagacatgcaacttcacttgtatcacactctgttcgaagaacaaaagaccatcggtggtagtcaatcaagcagcggcatcttctgtggttactacatcttcaggagcgaggttaaggctggacaatctgggcccacaaccagggtctagaaagaaagggaaaagaaagggaagaggtatcgctgcaggacaagggaacagttgtggatttggtatgagaggtcagaaatctcggtctggtcctggtgttcgaaaagggtttgagggtggacaaatgcctctttaccgccgaatccctaaattgcgtggaattgctggaggtatgcatgcgggtttgccaaactatgtccctgtgaacttaaaagacatagcatcagcaggattccaagagggagaggaggtatcactagagactttgaaggagaaaggcttgatcaacccatcaggaagagaaaggagactccctttgaaggttctgggtgatggagagctaagtgtcaagctgaacattaaagctcgagccttttcagcagcagccaaggagaagcttgaggctgctggatgctctcttactgtattacctggccgaaagaagtgggtgaaaccatcagtcgctaagaaccttgctcgtgctgaagaatactttgctaagaaacgagccgcaggcactgaatctgagccgccctcggct
>ptric_Potri.008G121100.1
ATGGCAATGGCAATGGCAATGGCAGCAGCGTCTCTTCCTTGCCCTTCTTCTCCATTCAAGGGAAACTTGACGAGATTGAAGCCAAAGGCATGCAACTTCACTTGTCTTACACTCCATTCTAAGAACAAAAGACCATCGGTGGTAGTCAATCAAGCAGCAGCACCTTCTGTGGTTACTACATCTTCAGGAGCGAGGCTCAGGCTGGACAATCTGGGCCCACAACCAGGGTCTAGAAAGAAAGGGAAGAGAAAGGGAAGAGGTATCTCTGCAGGACAAGGGAACAGTTGTGGGTTTGGTATGAGAGGTCAGAAATCTCGGTCTGGTCCTGGTGTTCGAAAAGGGTTCGAGGGTGGACAAATGCCTCTTTACCGCCGTATCCCTAAATTGCGTGGAATTGCTGGAGGTATGCATGCGGGTTTGCCAAAATATGTCCCTGTGAACTTGAAAGACATAGCATCAGCAGGATTCCAAGAGGGAGCGGAGGTATCACTAGAGACTTTGAAGGAGAAAGGCTTGATCAACCCATCAGGAAGAGAAAGGAGACTCCCTTTGAAGGTTCTGGGTGATGGAGAACTAAGTGTCAAGCTGAACATTAAAGCTCGTGCCTTTTCAGCAGCAGCCAAGGAGAAGCTTGAGGCTGCCGGATGCTCTCTTACTGTATTACCTGGCCGAAAGAAGTGGGTGAAACCATCAGTTGCTAAGAACCTTGCTCGTGCTGAAGAATACTTTGCTAAGAAACGAGCTGCAGCCATTGTGTCTGAACCGTCCTCGGCTTAA
>spurp_SapurV1A.0050s0490.1
ATGGCAGGAGAGAAGATAGTGGGTGTAGCCGTTGATTTCTCATCATGCAGCAGGAAAGCACTAAAATGGGCCACGGATAACATTATCCGTGACGGGGATCACCTTGTCCTGATCACTGTACAGCCTGAAGGTTACTATGAAGATGGTGAGATGCAGCTCTGGGAAGTCACCGGATCACCTATGATCCCTCTAGCAGAGTTTTCTGATCCTGTGATCATGAAGAAATACAAGATGAAGCCTGACCCAGAAACTCTTGATCTTCTCAACACTGTTGCTCGCCAGAAAGAGATCGTTGTGGTGCTGAAGATCTACTGGGGAGACGCTCGTGAAAAGATATGCGAAGCAATTGATAAGATCCCATTGAGTTGCCTTGTAATTGGCAACAGAGGACTCGGCAAGATTAAGAGGGCCATCATGGGAAGTGTAAGCAACTTTGTGGTGAATAATGGATCCTGCCCTATTACTGTTGTGAAGCAGTCGGACCACGAACCGTAA
>ssuch_willow_GLEAN_10021166
ATGGCAGGAGAGAAGATAGTGGGTGTAGCCGTTGATTTCTCATCATGCAGCAGGAAAGCACTAAAATGGGCCACGGATAACATTATCCGTGACGGGGATCACCTTGTCCTGATCACTGTACAGCCTGAAGGTTACTATGAAGATGGTGAGATGCAGCTCTGGGAAGCCACCGGATCACCTATGATCCCTCTAGCAGAGTTTTCTGATCCTGTGATCATGAAGAAATACAAGATGAAGCCTGACCCAGAAACTCTTGATCTTCTCAACACTGTTGCTCGCCAGAAAGAGATCGTTGTGGTGCTGAAGATCTACTGGGGAGACGCTCGTGAAAAGATATGCGAAGCAATTGATAAGATCCCATTGAGTTGCCTTGTAATTGGCAACAGAGGACTCGGCAAGATTAAGAGGGCCATCATGGGAAGTGTAAGCAACTTTGTGGTGAATAATGGATCCTGCCCTATTACTGTTGTGAAGCAGTCGGACCACGAACCGTTCAAATGTACAAATGCCTACAAGTGTAGGGACATGACGTCGAAGCTTCCTCTGTGTAGCCTCCATTGTTACAACGCAATACATGAAGAGATGCAGCCTTCAATTGCCAGGTCAATGAAAGAAATCGATGGCTTTGTAATTCGTAATCTTGTGTTGCTGCAAAGACAGCATGATTAG
>ssach_comp26246_c0_seq1
atggcaggagagaagatagtgggtgtagccgttgatttctcatcatgcagcaggaaagcactaaaatgggccacggataacattatccgtgacggggatcaccttgtcctgatcactgtacagcctgaaggttactatgaagatggtgagatgcagctctgggaagccaccggatcacctatgatccctctagcagagttttctgatcctgtgatcatgaagaaatacaagatgaagcctgacccagaaactcttgatcttctcaacactgttgctcgccagaaagagatcgttgtggtgctgaagatctactggggagacgctcgtgaaaagatatgcgaagcaattgataagatcccattgagttgccttgtaattggcaacagaggactcggcaagattaagagggccatcatgggaagtgtaagcaactttgtggtgaataatggatcctgccctattactgttgtgaagcagtcggaccacgaaccg
>sdasy_comp33550_c0_seq1
atggcaggagagaagatagtgggtgtagccgttgatttctcatcatgcagcaggaaagcactaaaatgggccacggataacattatccgtgacggggatcaccttgtcctgatcactgtacagcctgaaggttactatgaagatggtgagatgcagctctgggaagtcaccggatcacctatgatccctctagcagagttttctgatcctgtgatcatgaagaaatacaagatgaagcctgacccagaaactcttgatcttctcaacactgttgctcgccagaaagagatcgttgtggtgctgaagatctactggggagacgctcgtgaaaagatatgcgaagcaattgataagatcccattgagttgccttgtaattggcaacagaggactcggcaagattaagagggccatcatgggaagtgtaagcacctttgtggtgaataatggatcctgccctattactgttgtgaagcagtcggaccacgaaccg
>svimi_comp12016_c0_seq1
atggcaggagagaagatagtgggtgtagccgttgatttctcatcatgcagcaggaaagcactaaaatgggccacggataacattgtccgtgacggggatcaccttgtcctgatcactgtacagcctgaaggttactatgaagatggtgagatgcagctctgggaagtcaccggatcacctatgatccctctagcagagttttctgatcctgtgatcatgaagaaatacaagatgaagcctgacccagaaactcttgatcttctcaacactgttgctcgccagaaagagatcgttgtggtgctgaagatctactggggagacgctcgtgaaaagatatgcgaagcaattgataagatcccattgagttgccttgtaattggcaacagaggactcggcaagattaagagggccatcatgggaagtgtaagcacctttgtggtgaataatggatcctgccctgttactgttgtgaagcagtcggaccacgaaccg
>serio_comp16682_c0_seq1
atggcaggagagaagatagtgggtgtagccgttgatttctcatcatgcagcaggaaagcactaaaatgggccacggataacattatacgtgacggggatcaccttgtcctgatcactgtacagcctgaaggttactatgaagatggtgagatgcagctctgggaagtcaccggatcacctatgatccctctagcagagttttctgatcctgtgatcatgaagaaatacaagatgaagcctgacccagaaactcttgatcttctcaacactgttgctcgccagaaagagatcgttgtggtgctgaagatctactggggagacgctcgtgaaaagatatgcgaagcaattgataagatcccattgagttgccttgtaattggcaacagaggactcggcaagattaagagggccatcatgggaagtgtaagcaactttgtggtgaacaatggatcctgccctattactgttgtgaagcagtcggaccacgaaccg
>sfarg_comp23287_c0_seq1
atggcaggagagaagatagtgggtgtagccgttgatttctcatcatgcagcaggaaagcactaaaatgggccacggataacattatccgtgacggggatcaccttgtcctgatcactgtacagcctgaaggttactatgaagatggtgagatgcagctctgggaagtcaccggatcacctatgatccctctagcagagttttctgatcctgtgatcatgaagaaatacaagatgaagcctgacccagaaactcttgatcttctcaacactgttgctcgccagaaagagatcgttgtggtgctgaagatctactggggagacgctcgtgaaaagatatgcgaagcaattgataagatcccattgagttgccttgtaattggcaacagaggactcggcaagattaagagggccatcatgggaagtgtaagcaactttgtggtgaataatggatcctgccctattactgttgtgaagcagtcggaccacgaaccg
>smats_comp24492_c0_seq1
atggcaggagagaagatcgtgggtgtagccgttgatttctcatcatgcagcaggaaagcactaaaatgggccacggataacattgtccgtgacggggatcaccttgtcctgatcactgtacaacctgaaggttactatgaagatggtgagatgcagctctgggaagtcaccggatcacctatgatccctctggcagagttttctgatcctgtgatcatgaagaaatacaagttgaagcctgatccagaaactcttgatcttctcaacactgttgctcgccagaaagagatcgttgtggtgctgaaggtctactggggagacgctcgtgaaaagatatgcgaagcaattgataagatccctttgagttgccttgtaattggcaacagaggacttggcaagattaagagggccatcatgggtagtgtaagcaactttgtggtgaataatggatcctgccctgttactgttgtgaagcagtcggaccacgaaccg
>sbaby_contig01734
atggcaggagagaagatcgtgggtgtagccgttgatttctcatcatgcagcaggaaagcactaaaatgggccacggataacattgtccgtgacggggatcaccttgtcctgatcactgtacaacctgaaggttactatgaagatggtgagatgcagctctgggaagtcaccggatcacctatgatccctctggcagagttttctgatcctgtgatcatgaagaaatacaagttgaagcctgatccagaaactcttgatcttctcaacactgttgctcgccagaaagagatcgttgtggtgctgaaggtctactggggagacgctcgtgaaaagatatgcgaagcaattgataagatccctttgagttgccttgtaattggcaacagaggacttggcaagattaagagggccatcatgggtaagtgtaagcaactttgtggtgaa
>ptric_Potri.010G144100.1
ATGGCAGGAGAGAAGATAGTGGGTGTAGCCGTTGATTTCTCATCATGCAGCAGGAAAGCACTAAAATGGGCCGCGGATAACATTATCCGTGACGGGGATCACCTTGTCCTGGTCATTGTACAACCTGAAGGTTACTATGAAGATGGCGAGATGCAGCTCTGGGAAGTCACCGGATCACCTATGATCCCTCTATCAGAGTTTTCTGATCCCGTGACCATGAAGAAATACGGGTTGAAGCCTGATCCTGAAACTCTTGATCTTCTCAACACTGTTGCTCACCAGAAAGAGATCGTTGTGGTGCTGAAGATCTACTGGGGAGACCCTCGTGAAAAGATATGTGAAGCAATTGATAAGATCCCTTTGAGTTGCCTTGTAATTGGCAACAGAGGACTTGGCAAGGTTAAGAGGGCCATCATGGGTAGTGTAAGCAACTATGTGGTGAATAATGGATCCTGCCCTATTACTGTTGTGAAGCAGTCGGACCACGAACAGTAA
>spurp_SapurV1A.0676s0020.1
ATGGCTACTGCTTCGTTAATCGAATCAAGCCCATTAAAATGGAAACAGGCCTTCCCTTTCCAGCCACAACCACCTCTTTTGACCCCCAATCACTACCCTTATTTGATTCCTCTAAAACCCCCTAAGTTTACCTCTAAATGCATCTCCCAGTTCCCTAACCTGAATCCAAACTCGAAAAACAACAATGGCCCCTTTCCAGTACCACCTTCAATTAAAAAAGGCATATCTCAAAATCACTCCAAACCTCCCACCTCAAAAAACCCACTCGAAATTCTCTACGAAACATTGAGAAAAGCACTTGATATCCTCAAAAAACCTGCAACTGCAGCGATTTTGATAGGTTTTTTGCTATTGTATGATCCTAACTCGGCATTTGCTGCTTCTGGAGGTAGAGTTGGTGGGAATTCCTTTTCACGGCGATCGTCATCTGGGTACTCTTCGAGTAGTTATTCAGTGCCTCGGGGTGAAAGTTCAGGTTTTTCGTACTCCGTGCCTTACTATGCGCCATCTCCGTTCGGTGGTGGTGGTGTTTATGTGGGGCCCGCGCTTGGGTTTGGTGTTGGTGCTGGGTCTAGTTTGTTTTTTATATTCGCAGGGTTTGCTGCATTCATGTTGGTTTCTGGGTTTCTTTCGGATAGGAATGAAGGCGGGGTGCTTACTGCTACTGAGAAAACTACCGTGCTTAAGCTTCAGGTTGGGTTGTTGGGGATGGGGCGTTCACTTCAAAGGGACCTTAATAGGATCGCAGAAGTTGCAGATACTTCCTCATCAGAGGGTTTGAGCTATGTATTGACAGAGACCTCGCTAGCTTTGCTCCGGCATCCTGATTATTGTATCTCTGGTTATTCATCTGTGGATGTGAAGCGTAGTATGGAGGATGGTGAAAAACGTTTCAATCAACTTTCCATTGAAGAGCGTGGGAAATTTGGTGAAGAGACACTTGTCAATGTGAACAGCATAAAAAGGCAAAGTACAAGCAGCAAAAGATCTAATGGATTTAGCAATGAGTATATAGTGATAACTGTCTTGGTGGCTGCTGAAGGAGTATATAAACTACCCTCCATCAATGGTAGCGTAGACTTAAAGGAAGCCTTGCAAAAGCTTGGTTCTATATCTGCCAATAAAATACTGGCAGTAGAGGTGTTGTGGACACCTCAGAATGAAAATGACACACTATCAGAGAGGGAACTACTTGAAGATTACCCGCTTTTGAGGCCACTATAA
>ssuch_willow_GLEAN_10012892
ATGGCTACTGCTTCGTTAATCGAATCAAGCCCATTAAAATGGAAACAGGCCTTCCCTTTCCAGCCACAACCACCACTTTTGACCCCCAATCACTACCCTTATTTGATTCCTCTAAAACCCCCTAAGTTTACCTCTAAATGCATCTCCCAGTTCCCTAACCTGAATCCAAACTCGAAAAACAACAATGGCCCCTTTTCAATACCACCTTCAATTAAGAAAGGCATATCTCAAAATCACTCCAAACCTCCCACCTCCAAAAACCCACTCGAAATTCTCTACGAAACATTGAGAAAAGCACTTGATATCCTCAAAAAACCTGCAACTGCAGCGATTTTGATAGGTTTTTTGCTATTGTATGATCCTAACTCGGCATTTGCTGCTTCTGGAGGTAGAGTTGGTGGGAATTCCTTTTCACGGCGATCGTCATCCGGGTACTCTTCGAGGAGTTATTCAGTTCCTCGGGGTGAAAGTTCAGGTTTTTCGTACTCCGTGCCTTACTATGCGCCGTCTCCGTTCGGTGGTGGTGGTGTTTATGTGGGGCCCGCGCTTGGGTTTGGTGTTGGTGCTGGGTCTAGTTTGTTTTTTATATTCGCAGGGTTTGCTGCATTTATGTTGGTTTCTGGGTTTCTTTCGGATAGGAATGATGGCGGGGTGCTTACTGCTACTGAGAAAACTACCGTGCTTAAGCTTCAGGTTGGGTTGTTGGGGATGGGGCGTTCACTTCAAAGGGACCTTAATAGGATCGCAGAAGTTGCAGATACTTCCTCATCAGAGGGTTTGAGCTATGTGTTGACAGGTATTGCTTTTCAGTAA
>ssach_comp20481_c0_seq1
atggctactgcttcgttaatcgaatcaagcccattaaaatggaaacaggccttccctttccaaccgcaaccacctcttttgacccccaatcactacccttatttgattcctctaaaaactcctaaattcacctctaaatgcatctcccagttccctaacctgaatccaaactcgaaaaacaacaatggccccttttcaataccaccttcaattaagaaaggcatatctcaaaatcactccaaacctcccacctccaaaaacccattcgaaattctctacgaaacattgagaaaagcacttgatatcctcaaaaaacctgcaactgcagcgattttgataggttttttgctattgtatgatcctaactcggcatttgctgcttctggaggtagagttggtgggaattccttttcacggcgatcgtcatctgggtactcttcgaggagttattcagttcctcggggtgaaagttcaggtttttcgtactccgtgccttactatgcgccgtctccgttcggtggtggtggtgtttatgtggggcccgcgcttgggtttggtgttggtgctgggtctagtttgttttttatattcgcagggtttgctgcatttatgttggtttctgggtttctttcggataggaatgatggcggggtgcttactgctactgagaaaactaccgtgcttaagcttcaggttgggttgttggggatggggcgttcacttcaaagggaccttaataggatcgcagaagttgcagatacttcctcatcagagggtttgagctatgtgttgacagagacctcgctagctttgctccggcatcctgattattgtatctctggttattcatctgtggatgtgaagcgaagtatggaggatggtgaaaaacgtttcaatcaactttccattgaagagcgtgggaaatttggtgaagagacacttgtcaatgtgaacagcataaaaaggcaaagtacaagcagcaaaagatctaatggatttagcaatgagtatatagtgataactgtcttggtggctgctgaaggagtatataaactaccctccatcaatggtagcggagacttaaaggaagccttgcaaaagcttggttctatatctgccaataaaatactggcagtagaggtgttgtggacacctcagaatgaaaatgacacactgtcagagagggaactacttgaagattacccgcttttgaggccacta
>sdasy_comp38149_c0_seq1
atggctactgcttcgttaatcgaatcaagcccattaaaatggaaacaggccttccctttccagccacaaccacctcttttgacccccaatcactacccttatttgattcctctaaaaccccctaagtttacctctaaatgcatctcccagttccctaacctgaatccaaactcgaaaaacaacaatggccccttttcaataccaccttcaattaagaaaggcatatctcaaaatcactccaaacctcccacctcaaaaaacccactcgaaattctctacgaaacattgagaaaagcacttgatatcctcaaaaaacctgcaactgcagcgattttgataggttttttgctattgtatgatcctaactcggcatttgctgcttctggaggtagagttggtgggaattccttttcacggcgatcgtcatctgggtactcttcgaggagttattcagtgcctcggggtgaaagttcaggtttttcgtactccgtgccttactatgcgccatctccgttcggtggtggtggtgtttatgtggggcccgcgcttgggtttggtgttggtgctgggtctagtttgttttttatattcgcagggtttgctgcatttatgttggtttctgggtttctttcggataggaatgaaggcggggtgcttactgctactgagaaaactaccgtgcttaagcttcaggttgggttgttggggatggggcgttcacttcaaagggaccttaataggatcgcagaagttgcagatacatcctcatcagagggtttgagctatgtattgacagagacctcgctagctttgctccggcatcctgattattgtatctctggttattcatctgtggatgtgaagcgaagtatggaggatggtgaaaaacgtttcaatcaactttccattgaagagcgtgggaaatttggtgaagagacacttgtcaatgtgaacagcataaaaaggcaaagtacaagcagcaaaagatctaatggatttagcaatgagtatatagtgataactgtcttggtggctgctgaaggagtatataaactaccctccatcaatggtagcggagacttaaaggaagccttgcaaaagcttggttctatatctgccaataaaatactggcagtagaggtgttgtggacacctcagaatgaaaatgacacactgtcagagagggaactacttgaagattacccgcttttgaggccacta
>svimi_comp20384_c1_seq1
atggctactgcttcgttaatcgaatcaagcccattaaaatggaaacaggccttccctttccagccacaaccacctcttttgacccccaatcactacccttatttgattcctctaaaaccccctaagtttacctctaaatgcgtctcccagttccctaacctgaatccaaactcgaaaaacaacaatggcccctttccaataccaccttcaattaaaaaaggcatatctcaaaatcactccaaacctcccacctcaaaaaacccactcgaaattctctacgaaacattgagaaaagcacttgatatcctcaaaaaacctgcaactgcagcgattttgataggttttttgctattgtatgatcctaactcggcatttgctgcttctggaggtagagttggtgggaattccttttcacggcgatcgtcatctgggtattcttcgaggagttattcagtgcctcggggtgaaagttcaggtttttcgtattccgtgccttactatgcgccatctccgttcggtggtggtggtgtttatgtggggcccgcgcttgggtttggtgttggtgctgggtctagtttgttttttatattcgcagggtttgctgcatttatgttggtttctgggtttctttcggataggaatgaaggtggggtgcttactgctactgagaaaactaccgtgcttaagcttcaggttgggttgttggggatggggcgttcacttcaaagggaccttaataggatcgcagaagttgcagatacatcctcatcagagggtttgagctatgtattgacagagacctcgctagctttgctccggcatcctgattattgtatctctggttattcatctgtggatgtgaagcgcagtatggaggatggtgaaaaacgtttcaatcaactttccattgaagagcgtgggaaatttggtgaagagacacttgtcaatgtgaacagcataaaaaggcaaagtacaagcagcaaaagatctaatggatttagcaatgagtatatagtgataactgtcttggtggctgctgaaggagtatataaactaccctccatcaatggtagcggagacttaaaggaagccttgcaaaagcttggttctatatctgccaataaaatactggcagtggaggtgttgtggacacctcagaatgaaaatgacacactgtcagagagggaactacttgaagattacccgctcttgaggccacta
>serio_comp26589_c0_seq1
atggctactgcttcgttaatcgaatcaagcccattaaaatggaaacaggccttccctttccagccacaaccacctcttttgacccccaatcactacccttatttgattcctctaaaaccccctaagtttacctctaaatgcatctcccagttccctaacctgaatccaaactcgaaaaacaacaatggccccttttcaataccacctttaattaaaaaaggcatatctcaaaatcactccaaacctcccacctcaaaaaacccactcgaaattctctacgaaacattgagaaaagcacttgatatcctcaaaaaacctgcaactgcagcgattttgataggttttttgctattgtatgatcctaactcggcatttgctgcttctggaggtagagttggtgggaattccttttcacggcgatcgtcatctgggtactcttcgaggagttattcagtgcctcggggtgaaagttcaggtttttcgtactccgtgccttactatgcgccgtctccgttcggtggtggtggtgtttatgtggggcccgcgcttgggtttggtgttggtgctgggtctagtttgttttttatattcgcagggtttgctgcatttatgttggtttctgggtttctttcggataggaatgaaggcggggtgcttactgctactgagaaaactaccgtgcttaagcttcaggttgggttgttggggatggggcgttcacttcaaagggaccttaataggatcgcagaagttgcagatacatcctcatcagagggtttgagctatgtgttgacagagacctcgctagctttgctccggcatcctgattattgtatctctggttattcatctgtggatgtgaagcgaagtatggaggatggtgaaaaacgtttcaatcaactttccattgaagagcgtgggaaatttggtgaagagacacttgtcaatgtgaacagcataaaaaggcaaagtacaagcagcaaaagatctaatggatttagcaacgagtatatagtgataactgtcttggtggctgctgaaggagtatataaactaccctccatcaatggtagcggagacttaaaggaagccttgcaaaagcttggttctatatctgccaataaaatactggcagtagaggtgttgtggacacctcagaatgaaaatgacacactgtcagagagggaactacttgaagattacccgcttttgaggccacta
>sfarg_comp10009_c0_seq2
atggctactgcttcgttaatcgaatcaagcccattaaaatggaaacaggccttccctttccagccacaaccacctcttttgacccccaatcactacccttatttgattcctctaaaaacccctaagtttacctctaaatgcatctcccagttccctaacctgaatccaaactcgaaatacaacaatggccccttttcaataccaccttcaattaaaaaaggcatatctcaaaatcactccaaacctcccacctcaaaaaacccactcgaaattctctacgaaacattgagaaaagcacttgatatcctcaaaaaacctgcaactgcagcgattttgataggttttttgctattgtatgatcctaactcggcatttgctgcttctggaggtagagttggtgggaattccttttcacggcgatcgtcatctgggtactcttcgaggagttattcagtgcctcggggtgaaagttcaggtttttcgtactccgtgccttactatgcgccatctccgttcggtggtggtggtgtttatgtggggcccgcgcttgggtttggtgttggtgctgggtctagtttgttttttatattcgcagggtttgctgcattcatgttggtttctgggtttctttcggataggaatgaaggcggggtgcttactgctactgagaaaactaccgtgcttaagcttcaggttgggttgttggggatggggcgttcacttcaaagggaccttaataggatcgcagaagttgcagatacttcctcatcagagggtttgagctatgtattgacagagacctcgctagctttgctccggcatcctgattattgtatctctggttattcatctgtggatgtgaagcgaagtatggaggatggtgaaaaacgtttcaatcaactttccattgaagagcgtgggaaatttggtgaagagacacttgtcaatgtgaacagcataaaaaggcaaagtacaagcagcaaaagatctaatggattt
>smats_comp29497_c0_seq1
atggctactgcttcgttaatcgaatcaagcccattaaaatggaaacaggccttccctttccaaccacaaccacctctcttgacccccaatcactacccttatttgattcctctaaaaacccctaagtttacctctaaatgcatctcccagttccctaacctgaatccaaactcgaaaaacaacaatggccccttttcaataccaccttcaattaaaaaaggcatgtctcaaaatcactccaaacctcccacctcaaaaaacccactcgaaattctctacgaaacattgagaaaagcacttgatatcctcaaaaaacctgcaactgcagcgattttgataggttttttgctattgtatgatcctaactcggcatttgctgcttctggaggtagagttggcgggaattccttttcacggcgatcgtcatctgggtactcttcgaggagttattcagtgcctcggggtgaaagttcaggtttttcgtactccgtgccttactatgcgccgtctccgttcggtggtggtggtgtttatgtggggcccgcgcttgggtttggtgttggtgctgggtctagtttgttttttatattcgcagggtttgctgcatttatgttggtttctgggtttctttcggataggaatgaaggcggagtgcttactgctactgagaaaactaccgtgcttaagcttcaggttgggttgttggggatggggcgttcacttcaaagggaccttaataggatcgcagaagttgcagatacatcctcatcagagggtttgagctatgtattgacagagacctcgctagctttgctccggcatcctgattattgtatctctggttattcatctgtggatgtgaagcgaagtatggaggatggtgaaaaacgtttcaatcaactttccattgaagagcgtgggaaatttggtgaagagacacttgtcaatgtgaacagcataaaaaggcaaagtacaagcagcaaaagatctaatggatttagcaatgagtatatagtgataactgtcttggtggctgctgaaggagtatataaactaccctccatcaatggtagcggagacttaaaggaagccttgcaaaagcttggttctatatctgccaataaaatactggcagtagaggtgttgtggacacctcagaatgaaaatgacacactgtcagagagggaactacttgaagattacccgcttttgaggccacta
>sbaby_contig00331
atgatcctaactcggcatttgctgcttctggaggtagagttggcgggaattccgttttcacggcgatcgtcatctgggtactcttcgaggagttattcagtgcctcggggtgaagttcaggtttttcgtactccgtgccttactatgcaccagtctccgttcggtggtggtggtgtttatgtggggcccgcgcttgggtttggtgttggtgctgggtctagtttgttttttatattcgcagggtttgctgcatttatgttggtttctgggtttctttcggataggaatgaaggtggagtgcttactgctactgagaaaactaccgtgcttaagcttcaggttgggttgttggggatggggcgttcacttcaaagggaccttaataggattgcagaagttgcagatacatcctcatcagagggtttgagctatgtattgacagagacctcgctagctttgctccggcatcctgattattgtatctctggttattcatctgtggatgtgaagcgaagtatggaggatggtgaaaaacgtttcaatcaactttctattgaagagcgtgggaaatttggtgaagagacacttgtcaatgtgaacagcataaaaaggcaaagcaccagcagcaaaagatctaatggatttagcaatgagtatatagtgataactgtcctggtggctgctgaaggagtatataaactaccctccatcaatggtagcggagactcg
>ptric_Potri.005G049500.1
ATGGCTACTGCTTCATTAATCGAATCAAGCCCATTAAAATGGAAAAAAGCCTTCCCTTTCCAACCACAACCACCTCTTTTGACCCCCAATCACTACTCTTATTTGATTCCTCTAAAACCCCCTAAATTTACCTCTAAATGCATCTCTCAACTCCCCATCCTGAATCCAAACTCGAAAAACAACAATGGCCCTTTTCCAATATCACCTTCAATTACAAAACCCATATCTCAAAATCTCTCCAAACCTCCCACCTCTAAAAACCCACTCGAGATTATCTATGAAACAATGCTAAAAGCACTTGATATCCTCAAAAAACCTGCAATCGCAGCGATTTTGATAGGGGTTTTGTTATTACATGATCCTAACTCGGCATTTGCTGCTTCTGGAGGTAGAATTGGTGGGAATTCCTTTTCACGGCGATCGTCATCTGAGTATTCTTCGAGGAGTTATTCAGTGCCTCGGGGTGGAAGTTCAGGGTTCTCGTATTCCGTGCCTTACTATGCACCGTCGCCGTTCGGTGGTGGTGGTGTTTATGTGGGGCCCGCGGTTGGGGTTGGGGTTGGTGCTGGGTCTAGTTTGTTTTTTATATTGGCAGGGTTTGCTGCATTTATGTTGGTTTCTGGGTTTCTTTCGGATAGGAATGAAGGCGGGGTGCTTACCGCTGCTGAGAAAACTTCTGTGCTTAAGCTTCAGGTTGGGTTGTTGGGGATGGGGCGTTCACTTCAAAGGGACCTTAATAGGATCGCAGAAGTTGCAGATACATCCTCATCAGAGGGTTTGAACTATGTATTGACGGAGACATCACTAGCTTTGCTCCGGCATCCTGATTATTGCATCTCTGGCCATTCATTTGTGGACGTGAAGCGAAGTATGGAGGATGGTGAAAAACGTTTCAATCAACTTTCTATTGAAGAGCGTGGGAAATTTGATGAAGAGACACTAGTCAATGTGAACAGCATAAAAAGGCAAAGCACAAGCAGCAAAAGATCTAATGGATTTAGCAATGAGTATATAGTGATAACTATCTTGGTGGCTGCTGAAGGAGTATATAAACTACCAACCATCAATGGTAGCGGAGACTTAAAGGAAGCCTTGCAAAAGCTTGGTTCAATATCTGCCAGTAAAATACTGGCAGTTGAGGTGTTGTGGACACCTCAGAATGAAAATGACACGCTGTCAGAGAGGGAACTACTTGAAGATTACCCACTTTTGAGGCCTCTATAA
>spurp_SapurV1A.0039s0170.1
ATGGAGTGTGTGGTACAGGGAATTATAGAGACACAGCATGTAGAGGCCCTTGAGATTCTTCTTCAGGGTCTTTGTGGTGTTCATAAAGAACACCTACGGGTCCATGAATTATGCCTTAAAAGTGGTCCAAACCTTGGGCATGTGGGTTCAGAGGTTCGACTGTTGTGTGATCTTGAGCATCCTGAACCCTGGACGGTCAAACATGTTGGCGGTGCACTGAGGGGTTCTGGTGCCGAGCAACTCTCAGTTATGGTCAGGAATATGGTTGAAAGCAAAGCAAGCAAGAATGTGCTTCGATTGTTTTACACGCTTGGCTACAAATTTGACCACGAATTGCTTAGAGTTGGATCCGCCTTCCATTTCAAAAGGGGTGCTCGGATAACTGTCACAGTGTCTTCTATTAATAAGATGCTAAAACTACATGCCATTGATGATACTGTACCAGTAACCCTTGGTATACAGGTGGTAGAAGTAACAGCTCCTGCAACTTCTGAAAATTATTCCGAAGTTGCTGCTGCAATGTCGTCTTTCTGTGAATATCTTGCACCGCTTCTGCACTTGTCAAAACCAGGTGTTTCAACAGGGGTTGTTCCTACTGCAGCCGCAGCTGCCGCATCTCTTATGTCAGATGGTGGAGGCACAACCTTGTAG
>ssuch_willow_GLEAN_10013890
ATGTTGCAGCATGTAGAGGCCCTTGAGATTCTTCTTCAGGGTCTTTGTGGTGTTCATAAAGAACACCTACGGGTCCATGAATTATGCCTTAAAAGTGGTCCAAACCTTGGGCATGTGGGTTCAGAGGTTCGACTGTTGTGTGATCTTGAGCATCCTGAACCCTGGACGGTCAAACATGTTGGCGGTGCACTGAGGGGTTCTGGTGCCGAGCAACTCTCAGTTATGGTCAGGAATATGGTTGAAAGCAAAGCAAGCAAGAATGTGCTTCGATTGTTTTACGCGCTTGGCTACAAATTAGACCACGAATTGCTAAGAGTTGGATCCGCCTTCCATTTCAAAAGGGGTGCTCGGATAACTGTCACAGTGTCTTCTATTAATAAGATGCTAAAACTACATGCCATTGATGATACTGTACCGGTAACCCTTGGTATACAGGTGGTAGAAGTAACAGCTCCCGCAACGTCTGAAAATTATTCTGAAGTTGCTGCTGCAATGTCGTCTTTCTGTGAATATCTTGCACCGCTTCTGCACTTGTCAAAACCAGGTGTTTCAACAGGGGTTGTTCCTACTGCCGCTGCAGCTGCCGCATCTCTTATGTCAGATGGTGGAGGCACAACCTTGTAG
>ssach_comp27951_c0_seq1
atggagtgtgtggtacagggaattatagagacacagcatgtagaggcccttgagattcttcttcagggtctttgtggtgttcataaagaacacctacgggtccatgaattatgccttaaaagtggtccaaaccttgggcatgtgggttcagaggttcgactgttgtgtgatcttgagcatcctgaaccctggacggtcaaacatgttggcggtgcactgaggggttctggtgccgagcaactctcagttatggtcaggaatatggttgaaagcaaagcaagcaagaatgtgcttcgattgttttacgcgcttggctacaaattagaccacgaattgctaagagttggatccgccttccatttcaaaaggggtgctcggataactgtcacagtgtcttctattaataagatgctaaaactacatgccattgatgatactgtaccagtaacccttggtatacaggtggtagaagtaacagctcccgcaacgtcggaaaattattccgaagttgctgctgcaatgtcgtctttctgtgaatatcttgcaccgcttctgcacttgtcaaaaccaggtgtttcaacaggggttgttcctactgccgctgcagctgccgcatctcttatgtcagatggtggaggcacaaccttg
>sdasy_comp33368_c0_seq2
atggagtgtgtggtacagggaattatagagacacagcatgtagaggcccttgagattcttcttcagggtctttgtggtgttcataaagaacacctacgggtccatgaattatgccttaaaagtggtccaaaccttgggcatgtgggttcagaggttcgactgttgtgtgatcttgagcatcctgaaccctggacggtcaaacatgttggcggtgcactgaggggttctggtgccgagcaactctcagttatggtcaggaatatggttgaaagcaaagcaagcaagaatgtgcttcgattgttttacgcgcttggctacaaattagaccacgaattgctaagagttggatccgccttccatttcaaaaggggtgctcggataactgtcacagtgtcttctattaataagatgctaaaactacatgccattgatgatactgtaccagtaacccttggtatacaggtggtagaagtaacagctcctgcaacgtctgaaaattattccgaagtt
>svimi_comp14841_c0_seq1
atggagtgtgtggtacagggaattatagagacacagcatgtagaggcccttgagattcttcttcagggtctttgtggtgttcataaagaacacctacgggtccatgaattatgccttaaaagtggtccaaaccttgggcatgtgggttcagaggttcgactgttgtgtgatcttgagcatcctgaaccctggacggtcaaacatgttggcggtgcactgaggggttctggtgccgagcaactctcagttatggtcaggaatatggttgaaagcaaagcaagcaagaatgtgcttcgattgttttacgcgcttggctacaaattagaccacgaattgctaagagttggatccgccttccatttcaaaaggggtgctcggataactgtcacagtgtcttctattaataagatgctaaaactacatgccattgatgatactgtaccagtaacccttggtatacaggtggtagaagtaacagctcctgcaacgtctgaaaattattccgaagttgctgctgcaatgtcgtctttctgtgaatatcttgcaccgcttctgcacttgtcaaaaccaggtgtttcaacaggggttgttcctactgccgccgcagctgccgcatctctcatgtcagatggtggaggcacaaccttg
>serio_comp13171_c0_seq1
atggagtgtgtggtacagggaattatagagacacagcatgtagaggcccttgagattcttcttcagggtctttgtggtgttcataaagaacacctacgggtccatgaattataccttaaaagtggtccaaaccttgggcacgtgggttcagaggttcgactgttgtgtgatcttgagcatcctgaaccctggacggtcaaacatgttggcggtgcactgaggggttctggtgccgagcaactc
>sfarg_comp15124_c0_seq1
atggagtgtgtggtacagggaattatagagacacagcatgtagaggcccttgagattcttcttcagggtctttgtggtgttcataaagaacacctacgggtccatgaattatgccttaaaagtggtccaaaccttgggcatgtgggttcagaggttcgactgttgtgtgatcttgagcatcctgaaccctggacggtcaaacatgttggcggtgcactgaggggttctggtgccgagcaactctcagttatggtcaggaatatggttgaaagcaaagcaagcaagaatgtgcttcgattgttttacgcgcttggctacaaattagaccacgaattgctaagagttggatccgccttccatttcaaaaggggtgctcggataactgtcacagtgtcttctattaataagatgctaaaactacatgccattgatgatactgtaccagtaacccttggtatacaggtggtagaagtaacagctcctgcaacgtctgaaaattattccgaagttgctgctgcaatgtcgtctttctgtgaatatcttgcaccgcttctgcacttgtcaaaaccaggtgtttcaacaggggttgttcctactgccgctgcagctgccgcatctcttatgtcagatggtggaggcacaaccttg
>smats_comp24453_c0_seq1
atggagtgtgtggtacagggaattatagagacacagcatgtagaggcccttgagattcttcttcagggtctttgtggtgttcataaagaacacctacgggtccatgaattatgccttaaaagtggtccaaaccttgggcatgtggtttcagaggttcgactgctgtgtgatcttgagcatcctgaaccctggacggtcaaacatgttggcggtgcactgaggggctctggtgctgagcaactctcagttatggtcaggaatatggttgaaagcaaagcaagcaagaatgtgcttcgattgttttacatacttggctacaaattagaccatgaattgctaagagttggatctgcgttccatttcaaaaggggtgctcggataactgtcacagtgtcttctattaataagatgctaaaactacatgccattgatgatactgtaccagtaacccttggtatacaggtggtagaagtaacagctcctgcaacgtctgaaaattattccgaagttgctgctgcaatgtcgtctttctgtgaatatcttgcaccgcttctgcacttgtcaaaaccaggtgtttcgacaggggttgttcctactgccgccgcagctgctgcatctcttatgtcagatggtggaggcacaaccttg
>sbaby_contig01378
atggagtgtgtggtacagggaattatagagacacagcatgtagaggcccttgagattcttcttcagggtctttgtggtgttcataaagaacacctacgggtccatgaattatgccttaaaagtggtccaaaccttgggcatgtggtttcagaggttcgactgctgtgtgatcttgagcatcctgaaccctggacggtcaaacatgttggcggtgcactgaggggctctggtgctgagcaactctcagttatggtcaggaatatggttgaaagcaaagcaagcaagaatgtgcttcgattgttttacacgctgggctacaaattagaccacgaattgctaagagttggatccgccttccatttcaaaaggggtgctcggataactgtcacagtgtcttctattaataagatgctaaaactacatgccattgatgatactgtaccagtaacccttggtatacaggtggtagaagtaacagctcctgcaacgtctgaaaattattccgaagttgctgctgcaatgtcatctttctgtgaatatcttgcaccgcttctgcacttgtcaaaaccaggtgtttcaacaggggttgttcctactgccgctgcagctgccgcatctcttatgtcagatggtggaggcacaaccttg
>ptric_Potri.007G095300.1
ATGGAGTGTGTGGTACAGGGAATTATAGAGACACAGCATGTAGAGGCCCTTGAGATTCTTCTTCAAGGTCTTTGTGGTGTTCATAAAGAACACCTACGGGTCCATGAATTATACCTTAAAAGTGGTCCAAACCTTGGGCATGTGACTTCAGAGGTTCGACTGTTGTGTAATCTTGAGCATCCTGAACCCTGGACGGTCAAACATGTTGGGGGTGCGCTGAGGGGTGCTGGTGCTGAGCAAATCTCAGTTCTGGTTAGGAATATGGTTGAAAGCAAAGCAAGCAAGAATGTGCTTCGATTGTTTTATGCACTTGGCTACAAATTAGACCATGAGTTGCTAAGAGTTGGATCCGCCTTCCATTTCAAAAGGGGTGCTTGGATAACTGTCACAGTGTCTTCTATTAATAAGATGCTAAAACTACATGCCATTGATGATACTATGCCAGTAACCCTTGGTATACAGGTGGTAGAAGTAACAGCTCCTGCAACGTCTGAAAATTATTCCGAAGTTGCTGCTGCAGTGTCGTCTTTCTGCGAATATCTTGCACCGCTTCTGCACTTGTCAAAACCAGGTGTTTCAACAGGGGTTGTTCCTACAGCCGCAGCTGCCGCTGCATCTCTTATGTCAGATGGTGGAGGCACAACCTTGTAG
>spurp_SapurV1A.0027s0260.1
ATGGCTACCGTTCTCTCTTCATCAGCCCGCCTCTCCTCCACCTCCGCCACCCAAAAACCACCACAAACCCCATCACTGTCCAAAACCCACCTACCCATTTCCCCGCCCAACAAGCCTCTCCTTACAACTCTAGCTGCCACCGTTGCAGCCACCACCATTTTAACTGCCACCACTCCTTCCCTAGCAGACCCTTCAGAAGCATTCCACATCTACTACGGCACCGCAGCCAGTGCCGCCAATTACGGCGGTTATGGTGGTAACTCCGACAAGAAAGCATCTGCTGAGTACGTCTATGATGTCCCTGATGGATGGAAAGAACGTTTAGTCTCCAAAGTTGAAAAGGGCACTAATGGAACTGATAGCGAGTTCTATAATCCAAAGAAGAGAACTGAAAAGGAGTACTTGACATTTCTTTCTGGTTTCCGGCAGCTAGCTCCAAAAGATTCTGTGTTAAACAACCTGGCCTTGTCTGATGTGGACCTGCAAGACTTGATATCTGGCGCAGATAGTGTGGTGAGTGAAGAGAAGAAGGATGGGAATGGACAACTGTATTATGTTTATGAGATAGATGGAGTCGGGAAACACAGCTTGATCACGGTTACTTGTGCTAACAATAAGCTGTATGCTCATTTTGTCAATGCACCAACACCTGAATGGAATAAGGATCAGGAGACTTTGAGGCATCTTCACGAGTCGTTTAAGACTGTTGTCTAG
>ssuch_willow_GLEAN_10023098
ATGGCTACCGTTCTCTCTTCATCAGCCCGCCTCTCCTCCACCTCCGCCACCCAAAAACCACCACAAACCCCATCACTGTCCAAAACCCACCTACCCATTTCCCCGCCCAACAAGCCTCTCCTTACAACTCTAGCTGCCACCGTTGCAGCCACCACCATTTTAACTGCCACCACTCCTTCCCTAGCAGACCCTTCAGAAGCATTCCACATCTACTACGGCACTGCAGCCAGTGCCGCCAATTACGGGGGTTATGGTGGTAACTCCGACAAGAAAGCTTCTGCTGAGTACGTCTATGATGTCCCTGATGGATGGAAAGAACGTTTAGTCTCCAAAGTTGAAAAGGGCACTAATGGAACTGATAGCGAGTTCTATAATCCAAAGAAGAGAACTGAAAAGGAGTACTTGACATTTCTTTCTGGTTTCCGGCAGCTAGCTCCAAAAGATTCTGTGTTAAACAACCTGGCCTTGTCTGATGTGGACCTGCAAGACTTGATATCTGGCGCAGATAGTGTGGTGAGTGAAGAGAAGAAGGATGGGAATGGACAACTGTATTATGTTTATGAGATCGATGGAGTCGGGAAACACAGCTTGATCACGGTTACTTGTGCTAACAATAAGCTGTATGCTCATTTTGTCAATGCACCAACACCTGAATGGAATAAGGATCAGGAGACTTTGAGGCATCTTCACGAGTCGTTTAAGACTGTTGTCTAG
>ssach_comp17171_c0_seq1
tacccggcccccccagccagtgccgccaattacggcggttatggtggtaactccgacaagaaagcttctgctgagtacgtctatgatgtccctgatggatggaaagaacgtttagtctccaaagttgaaaagggcactaatggaactgatagcgagttctataatccaaagaagagaactgaaaaggagtacttgacatttctttctggtttccggcagctagctccaaaagattctgtgttaaacaacctggccttgtctgatgtggacctgcaagacttgatatctggcgcagatagtgtggtgagtgaagagaagaaggatgggaatggacaactgtattatgtttatgagatcgatggtgtcgggaaacacagcttgatcacggttacttgtgctaacaataagctgtatgctcattttgtcaatgcaccaacacctgaatggaataaggatcaggagactttgaggcatcttcacgagtcgtttaagactgttgtc
>sdasy_comp31195_c0_seq1
atggctaccattctctcctcatcagcccgcctctcctccacctccgccacccaaaaaccaccacaaaccccatcactgtccaaaacccacctacccatttccccgcccaacaagcctctccttacaactctagctgccaccgttgcagccaccaccattttaactgccaccactccttccctagcagacccttcagaagcattccacatctactacggcaccgcagccagtgccgccaattacggcggctatggtggtaactccgacaagaaagcttctgctgagtacgtctatgatgtccctgatggatggaaagaacgtttagtctccaaagttgaaaagggtactaatggaactgatagcgagttctataatccaaagaagagaactgaaaaggagtacttgacatttctttctggtttccggcagctagctccaaaagattctgtgttaaacaacttggccttgtctgatgtggatctgcaagacttgatatctggcgcagatagtgtggtgagtgaagagaagaaggatgggaatggacaactgtattatgtttatgagattgatggagtcgggaaacacagcttgatcacggttacttgtgctaacaataagctgtatgcccattttgtcaatgcaccaacacctgaatggaataaggatcaggagactttgaagcatcttcacgagtcgtttaagactgttgtc
>svimi_comp13754_c0_seq2
atggctaccattctctcttcatcagcccgcctctcctccacctccgccacccaaaaaccaccacaaaccccatcactgtccaaaacccacctacccatttccccgcccaacaagcctctccttacaactctagctgccaccgttgcagccaccaccattttaactgccaccactccttccctagcagacccttcagaagcattccacatctactacggcaccgcagccagtgccgccaattacggcggctatggtggtaactccgacaagaaagcttctgctgagtacgtctatgatgtccctgatggatggaaagaacgtttagtctccaaagttgaaaagggcactaatggaactgatagcgagttctataatccaaagaagagaactgaaaaggagtacttgacatttctttctggtttccggcagctagctccaaaagattctgtgttaaacaacttggccttgtctgatgtggatctgcaagacttgatatctggcgcagatagtgtggtgagtgaagagaagaaagatgggaatggacaactgtattatgtttatgagattgatggagtcgggaaacacagcttgatcacggttacttgtgctaacaataagctgtatgcccattttgtcaatgcaccaacacctgaatggaataaggatcaggagactttgaagcatcttcacgagtcgtttaagactgttgtc
>serio_comp9554_c0_seq1
atggctaccattctctcttcatcagcccgcctctcctccacctccgccacccaaaaaccaccacaaaccccatcactgtccaaaacccacctacccatttccccgcccaacaagcctctccttacaactctagctgccaccgttgcagccaccaccattttaactgccaccactccttccctagcagacccttcagaagcattccacatctactacggcaccgcagccagtgccgccaattacggcggctatggtggtaactccgacaagaaagcttctgctgagtacgtctatgatgtccctgatggatggaaagaacgtttagtctccaaagttgaaaagggtactaatggaactgatagcgagttctataatccaaagaagagaactgaaaaggagtacttgacatttctttctggtttccggcagctagctccaaaagattctgtgttaaacaacttggccttgtctgatgtggatctgcaagacttgatatctggcgcagatagtgtggtgagtgaagagaagaaagatgggaatggacaactgtattatgtttatgagattgatggagtcgggaaacacagcttgatcacggttacttgtgctaacaataagctgtatgcccattttgtcaatgcaccaacacctgaatggaataaggatcaggagactttgaagcatcttcacgagtcgtttaagactgttgtc
>sfarg_comp8071_c0_seq1
atggctaccattctctcttcatcagcccgcctctcctccacctccgccacccaaaaaccaccacaaaccccatcactgtccaaaacccacctacccatttccccgcccaacaagcctctccttacaactctagctgccaccgttgcagccaccaccattttaactgccaccactccttccctagcagacccttcagaagcattccacatctactacggcaccgcagccagtgccgccaattacggcggctatggtggtaactccgacaagaaagcttctgctgagtacgtctatgatgtccctgatggatggaaagaacgtttagtctccaaagttgaaaagggtactaatggaactgatagcgagttctataatccaaagaagagaactgaaaaggagtacttgacatttctttctggtttccggcagctagctccaaaagattctgtgttaaacaacttggccttgtctgatgtggatctgcaagacttgatatctggcgcagatagtgtggtgagtgaagagaagaaagatgggaatggacaactgtattatgtttatgagattgatggagtcgggaaacacagcttgatcacggttacttgtgctaacaataagctgtatgcccattttgtcaacgcaccaacacctgaatggaataaggatcaggagactttgaagcatcttcacgagtcgtttaagactgttgtc
>smats_comp21166_c0_seq1
tcagaagcattccacatctactacggcaccgcagccagtgccgccaattacggcggttatggtggtaactccgacaagaaatcttctgctgagtacgtctatgatgtccctgatggatggaaagaacgtttagtctccaaagttgaaaagggcactaatggaactgatagcgagttctataatccaaagaagagaactgaaaaggagtacttgacatttctttctggtttccggcagctagctccaaaagattctgtgttaaacaacctggccttgtctgatgtggacctgcaagacttgatatctggcgcagatagtgtggtgagtgaagagaagaaggatgggaatggacaactgtattatgtttatgagatcgatggagtcgggaaacacagcttgatcacggttacttgtgctaacaataagctgtatgctcattttgtcaatgcaccaacacctgaatggaataaggatcaggagactttgaggcatcttcacgagtcgtttaagactgttgtc
>sbaby_contig02321
tccaaaacccacctacccatttccccgcccaacaagcctctccttacaacactagctgccaccgttgcagctaccaccattttaactgccaccaccccttccctagcagacccttcagaagcattccacatctactacggcaccgcagccagtgccgccaattacggcggttatggtggtaactccgacaagaaagcttctgctgagtacgtctatgatgtccctgatggatggaaagaacgtttagtctccaaagttgaaaagggtactaatggaactgatagcgagttctataatccaaagaagagaaccgaaaaggagtacttgacatttctttctggtttccggcagctagctccaaaagattctgtgttaaacaacttggccttgtctgatgtggacctgcaagacttgatatcaggtgcagatagtgtggcgagtgaagagaagaaagatgggaatggacaactttattatgtttatgagattgatggagtcgggaaacatagcttgatcaaggttacttgtgctaacaataagctgtatgctcattttgtcaatgcaccaacacctgaatggaataaggatcaggagactttgaggcatcttcacgagtcgtatagt
>ptric_Potri.009G062500.1
ATGGCTGCCATTCTCTCTTCATCAGCCCGCCTCTCCTCCACCTCCACCGCCCAAAAACCACCACAAACCCCATCGCTGTCCAAAACCCACCTGCCCATTTCCCCGCCCAACAAGCCGCACCTTACAACACTAGCTGCCACCATTGCAGCCACCACCATATTAACTGCCACCACCCCTTCCCTGGCAGACCCTTCACAAACATTCCACATCTACTACGGCACCGCAGCCAGTGCCGCCAATTACGGCGGATATGGTGGTAACTCGGACAAGAAAGCTTCTGCTGAGTACGTCTATGATGTCCCTGATGGATGGAAAGAACGTTTAGTCTCCAAAGTTGAAAAAGGTACTAATGGAACTGATAGCGAGTTCTACAATCCAAAGAAGAGAACTGAAAAGGAGTACTTGACATATCTTGCTGGTTTCCGGCAGCTAGCTCCAAAAGATTCCGTGTTAAACAACTTGGCCTTGTCTGATGTGGACTTGCAAGACTTGATATCTGGTGCAGATAGTGTGGTGAGTGTAGAGGAGAAAGATGGGAATGGACAACTGTATTATGTTTATGAGATTGATGGGGTTGGGAAACATAGCTTGATCAAGGTTACTTGTGCTAACAATAAGCTATATGCTCATTTTGTCAATGCACCAACACCTGAATGGAATAAGGATCAAGAGACTTTGAGGCATCTTCACCAGTCATTTAAGACTGTTGTCTAA
>spurp_SapurV1A.0370s0020.1
ATGGCATCTCTAGCGACCTTCGCTGCAGTGCAACCAGCCACCATCAAAGGCCTTTCCGGCAGCTCCCTCGGTGGAACCAAGCTCCATGTTAAACCATCTCGCCAGGGCTTGAAGCCCAGAAGCTTGAGGAGTGGTGCTGTGATGGCAAAGTATGGTGACAAGAGTGTCTACTTTGATTTGGAGGATTTGGGCAACACTACTGGGCAATGGGACCTGTATGGATCTGATGCACCTTCACCATACAACTCTCTCCAGAGCAAATTCTTTGAGACATTTGCAGCTCCATTCACCAAGAGAGGATTGTTGCTCAAGTTCTTGATTTTGGGAGGTGGCTCCACCCTCGCATATTTTAGTGCTACAGCTTCTGGTGACATTCTACCAATCAAGAAGGGTCCTCAACTTCCACCGAAGCTCGGGCCTCGTGGCAAACTCTAA
>ssuch_willow_GLEAN_10021963
ATGGCATCTCTAGCGACCTTCGCTGCAGTGCAACCAGCCACCATCAAAGGCCTTTCCGGAAGCTCCCTCGTTGGAACCAAGCTCCATGTTAAACCATCTCGCCAGGGCTTGAAGCCCAGAAGCTTGAGGAGTGGTGCTGTGATGGCAAAGTATGGTGACAAGAGTGTCTACTTTGATTTGGAGGATTTGGGCAACACTACTGGGCAATGGGACCTGTATGGATCTGATGCACCTTCACCATACAACTCTCTCCAGAGCAAATTCTTTGAGACATTTGCAGCTCCATTCACCAAGAGAGGATTGTTGCTCAAGTTCTTGATTTTGGGAGGTGGCTCCACCCTCGCATATTTTAGTGCTACAGCTTCTGGTGACATTCTACCAATCAAGAAGGGTCCTCAACTTCCACCGAAGCTCGGGCCTCGTGGCAAACTCTAA
>ssach_comp5449_c0_seq1
atggcatctctagcgaccttcgctgcagtgcaaccagccaccatcaaaggcctttccggcagctccctcggtggaaccaagctccatgttaaaccatctcgccagggcttgaagcccagaagcttgaggagtggtgctgtgatggcaaagtatggtgacaagagtgtctactttgatttggaggatttgggcaacactactgggcaatgggacctgtatggatctgatgcaccttcaccatacaactctctccagagcaaattctttgagacatttgcagctccattcaccaagagaggattgttgctcaagttcttgattttgggaggtggctccaccctcgcatattttagtgctacagcttctggtgacattctaccaatcaagaagggtcctcaacttccaccgaagctcgggcctcgtggcaaactc
>sdasy_comp29612_c0_seq1
atggcatctctagcaaccttcgctgcagtgcaaccagccaccatcaaaggcctttccggcagctccctcggtggaaccaagctccatgttaaaccatctcgccagggattgaaacccagaagcttgaggagtggtgctgtgatggcaaagtatggtgacaagagtgtctactttgatttggaggatttgggcaacactactgggcaatgggacctgtatggatctgatgcaccttcaccatacaactctctccagagcaaattctttgagacatttgcagctccattcaccaagagaggattgttgctcaagttcttgattttgggaggtggctccaccctcgcatattttagtgctacagcttctggtgacattctaccaatcaagaagggtcctcaacttccaccgaagctcgggcctcgtggcaaactc
>svimi_comp3360_c0_seq1
atggcatctctagcaaccttcgctgcagtgcaaccagccaccatcaaaggcctttccggcagctccctcggtggaaccaagctccatgttaaaccatctcgccagggcttgaaacccagaagcttgaggagtggtgctgtgatggcaaagtatggtgacaagagtgtctactttgatttggaggatttgggcaacactactgggcaatgggacctttatggatctgatgcaccttcaccatacaactctctccagagcaaattctttgagacattcgcagctccattcaccaagagaggattgttgctcaagttcttgattttgggaggtggctccaccctcgcatattttagtgctacagcttctggtgacattctaccaatcaagaagggtcctcaacttccaccgaagctcgggcctcgtggcaaactc
>serio_comp28044_c0_seq1
atggcatctctagcaaccttcgctgcagtgcaaccagccaccatcaaaggcctttccggcagctccctcggtggaaccaagctccatgttaaaccatctcgccagggcttgaaacccagaagcttgaggagtggtgctgtgatggcaaagtatggtgacaagagcgtctactttgatttggaggatttgggcaacactactgggcaatgggacctgtatggatctgatgcaccttcaccatacaactctctccagagcaaattctttgagacatttgcagctccattcaccaagagaggattgttgctcaagttcttgattttgggaggtggctccaccctcgcatatttcagtgctacagcttctggtgacattctaccaatcaagaagggtcctcaacttccaccgaagctcgggcctcgtggcaaactc
>sfarg_comp9859_c0_seq1
atggcatctctagcaaccttcgctgcagtgcaaccagccaccatcaaaggcctttccggcagctccctcggtggaaccaagctccatgttaaaccatctcgccagggcttgaaacccagaagcttgaggagtggtgcggtgatggcaaagtatggtgacaagagtgtctactttgatttggaggatttgggcaacactactgggcaatgggacttgtatggatctgatgcaccttcaccatacaactctctccagagcaaattctttgagacatttgcagctccattcactaagagaggattgttgctcaagttcttgattttgggaggtggctccaccctcgcatattttagtgctacagcttctggtgacattctaccaatcaagaagggtcctcaacttccaccgaagctcgggcctcgtggcaaactc
>smats_comp27226_c0_seq1
atggcatctctagcaaccttcgctgcagtgcaaccagccaccatcaaaggcctttgcggcagctccctcggtggaaccaagctccatgttaaaccatctcgccagggcttgaaacccagaagcttgaggagtggtgctgtgatggcaaagtatggtgacaagagtgtctactttgatttggaggatttgggcaacactactgggcaatgggacctgtatggatctgatgcaccttcaccatacaactctctccagagcaaattctttgagacatttgcagctccattcaccaagagaggattgttgctcaagttcttgattttgggaggtggctccaccctcgcatattttagtgctacagcttctggtgacattctaccaatcaagaagggtcctcaacttccaccgaagctcgggcctcgtggcaaactc
>sbaby_contig02375
atggcatctctagcaaccttcgctgcagtgcaaccagccaccatcaaaggcctttgcggaagctccctcggtggaaccaagctccatgttaaaccatctcgccagggcttgaaacccagaagcttgaggagtggtgctgtgatggcaaagtatggtgacaagagtgtctactttgatttggaggatttgggcaacactactgggcaatgggacctgtatggatctgatgcaccttcaccatacaactctctccagagcaagttctttgagacatttgcagctccattcaccaagagaggattgttgctcaagttcttgattttgggaggtggctccaccctcgcatattttagtgctacagcttctggtgacattctaccaatcaagaagggtcctcaacttccaccgaagctcgggcctcgtggcaaactc
>ptric_Potri.003G052500.1
ATGGCATCACTAGCAACCTTTGCTGCAGTGCAACCGGCCACCATCAAAGGCCTTGGTGGTAGCTCCCTCAGTGGAACCAAGCTCCATGTTAAACCATCTCGCCAGGGCTTAAGACCCAAAAGCTTGAGGAGTGGTGCTGTGGTGGCCAAGTATGGTGACAAGAGTGTCTACTTTGATTTGGAGGATTTGGGCAACACTACTGGGCAATGGGACTTGTATGGATCTGATGCACCTTCACCATACAACCCTCTCCAGAGCAAATTCTTTGAGACATTTGCAGCTCCATTCACCAAGAGAGGATTGTTGCTCAAGTTCTTGATATTGGGAGGCGGCTCCACCCTCGCTTATTTTAGTGCTACAGCTTCTGGTGACATTCTACCAATCAAGAAGGGTCCACAACTTCCACCGAAGCTTGGGCCTCGTGGCAAACTCTAA
>spurp_SapurV1A.1616s0030.1
ATGTCAGGTGGCATCGCACGTGGTCGTCTCGCTGAGGAAAGGAAGTCCTGGCGCAAAAACCACCCTCATGGTTTTGTAGCGAAACCAGAGACACAGCCAGATGGAACAGTAAATTTGATGGCCTGGCATTGCACCATCCCTGGAAAACTTGGTACTGATTGGGAAGGTGGTTATTTTCCTCTTACACTCAACTTCAGTGAAGATTATCCTAGCAAGCCACCAAAGTGTAAATTTCCTCAGGGTTTCTTCCACCCTAATGTATATCCATCTGGAACTGTTTGCCTGTCAATCCTTAATGAGGACAGTGGATGGAGACCAGCCATCACAGTGAAGCAGATTCTCGTGGGTATCCAGGACTTGCTGGACCAGCCAAACCCTGCTGATCCTGCCCAAACTGAAGGTTATCATCTGTTTATCCAGGATGCTGCAGAGTACAAGAAAAGAGTGCGCCAGCAAGCTAAGCAATACCCTCCTCTTGTCTAA
>ssuch_willow_GLEAN_10006509
ATGTCAGGTGGCATCGCACGTGGTCGTCTCGCTGAGGAAAGGAAGTCCTGGCGCAAAAACCACCCTCATGGTTTTGTAGCGAAACCAGAGACACAGCCAGATGGAACAGTAAATTTGATGGCCTGGCATTGCACCATCCCTGGAAAACTTGGTACTGATTGGGAAGGTGGTTATTTTCCTCTTACACTCAACTTCAGTGAAGATTATCCTAGCAAGCCACCAAAGTGTAAATTTCCTCAGGGTTTCTTCCACCCTAATGTATATCCATCTGGAACTGTTTGCCTGTCAATCCTTAATGAGGACAGTGGATGGAGACCAGCCATCACAGTGAAGCAGATTCTCGTGGGTATCCAGGACTTGCTGGACCAGCCAAACCCTGCTGATCCTGCCCAAACTGAAGGTTATCATCTGTTTATCCAGGATGCTGCAGAGTACAAGAAAAGAGTGCGCCAGCAAGCTAAGCAATACCCTCCTCTTGTCTAA
>ssach_comp31709_c0_seq1
atgtcaggtggcatcgcacgtggtcgtctcgctgaggaaaggaagtcctggcgcaaaaaccaccctcatggttttgtagcgaaaccagagacacagccagatggaacagtaaatttgatggcctggcattgcaccatccctggaaaacttggtactgattgggaaggtggttattttcctcttacactcaacttcagtgaagattatcctagcaagccaccaaagtgtaaatttcctcagggtttcttccaccctaatgtatatccatctggaactgtttgcctgtcaatccttaatgaggacagtggatggagaccagccatcacagtgaagcagattctcgtgggtatccaggacttgctggaccagccaaaccctgctgatcctgcccaaactgaaggttatcatctgtttatccaggatgctgcagagtacaagaaaagagtgcgccagcaagctaagcaataccctcctcttgtc
>sdasy_comp40208_c1_seq1
atgtcaggtggcatcgcacgtggtcgtctcgctgaggaaaggaagtcctggcgcaaaaaccaccctcatggttttgtagcgaaaccagagacacagccagatggaacagtaaatttgatggcctggcattgcaccatccctggaaaacttggtactgattgggaaggtggttattttcctcttacactcaacttcagtgaagattatcctagcaagccaccaaagtgtaaatttcctcagggtttcttccaccctaatgtatatccatctggaactgtttgcctgtcaatccttaatgaggacagtggatggagaccagccatcacagtgaagcagattctcgtgggtatccaggacttgctggaccagccaaaccctgctgatcctgcccaaactgaaggttatcatctgtttatccaggatgctgcagagtacaagaaaagagtgcgccagcaagctaagcaataccctcctcttgtc
>svimi_comp22965_c0_seq1
atgtcaggtggcatcgcacgtggtcgtctcgctgaggaaaggaagtcctggcgcaaaaaccaccctcatggttttgtagcgaaaccagagacacagccagatggaacagtaaatttgatggcctggcattgcaccatccctggaaaacttggtactgattgggaaggtggttattttcctcttacactcaacttcagtgaagattatcctagcaagccaccaaagtgtaaatttcctcagggtttcttccaccctaatgtatatccatctggaactgtttgcctgtcaatccttaatgaggacagtggatggagaccagccatcacagtgaagcagattctcgtgggtatccaggacttgctggaccagccaaaccctgctgatcctgcccaaactgaaggttatcatctgtttatccaggatgctgcagagtacaagaaaagagtgcgccagcaagctaagcaataccctcctcttgtc
>serio_comp18533_c0_seq1
atgtcaggtggcatcgcccgtggtcgtctcgctgaggaaaggaagtcctggcgcaaaaaccaccctcatggttttgtagcgaaaccagagacacagccagatggaacagtaaatttgatggcctggcattgcaccattcctggaaaacttggtactgattgggaaggtggttattttcctcttacactcaacttcagtgaagattatcctagcaagccaccaaagtgtaaatttcctcagggtttcttccaccctaatgtatatccatctggaactgtttgcctgtcaatccttaatgaggacagtggatggagaccagccatcacagtgaagcagattctcgtgggtatccaggacttgctggaccagccaaaccctgctgatcctgcccaaactgaaggttatcatctgtttatccaggatgctgcagagtacaagaaaagagtgcgccagcaagctaagcaataccctcctcttgtc
>sfarg_comp23394_c0_seq1
atgtcaggtggcatcgcacgtggtcgtctcgctgaggaaaggaagtcctggcgcaaaaaccaccctcatggttttgtagcgaaaccagagacacagccagatggaacagtaaatttgatggcctggcattgcaccatccctggaaaacttggtactgattgggaaggtggttattttcctcttacactcaacttcagtgaagattatcctagcaagccaccaaagtgtaaatttcctcagggtttcttccaccctaatgtatatccatctggaactgtttgcctgtcaatccttaatgaggacagtggatggagaccagccatcacagtgaagcagattctcgtgggtatccaggacttgctggaccagccaaaccctgctgatcctgcccaaactgaaggttatcatctgtttatccaggatgctgcagagtacaagaaaagagtgcgccagcaagctaagcaataccctcctcttgtc
>smats_comp24196_c1_seq1
atgtcaggtggcatcgcacgtggtcgtctcgctgaggaaaggaagtcctggcgcaaaaaccaccctcatggttttgtagcgaaaccagagacacagccagatggaacagtaaatttgatggcctggcactgcaccatccctggaaaacttggtactgattgggaaggtggttattttccacttacactcaacttcagtgaagattatcctagcaagccaccgaagtgtaaatttcctcagggtttcttccaccctaatgtatatccatctggaactgtttgcctgtcaatccttaatgaggacagtggatggagaccagccatcacagtgaagcagattctcgtgggtatccaggacttgctggaccagccaaaccctgctgatcctgcccaaactgaaggttatcatctgtttatccaggatgctgcagagtacaagaaaagagtgcgccagcaagctaagcaataccctcctcttgtc
>sbaby_contig01085
atgtcaggtggcatcgcacgtggtcgtctcgctgaggaaaggaagtcctggcgcaaaaaccaccctcatggttttgtagcgaaaccagagacacagccagatggaacagtaaatttgatggcctggcactgcaccatccctggaaaacttggtactgattgggaaggtggttattttccacttacactcaacttcagtgaagattatcctagcaagccaccgaagtgtaaatttcctcagggtttcttccaccctaatgtatatccatctggaactgtttgcctgtcaatccttaatgaggacagtggatggagaccagccatcacagtgaagcagattctcgtaggtatccaggacttgctggaccagccaaaccctgctgatcctgcccaaactgaaggttatcatctgtttatccaggatgctgcagagtacaagaaaagagtgcgccagcaagctaagcagtaccctcctcttgtc
>ptric_Potri.005G141100.1
ATGTCAGGTGGCATCGCACGTGGTCGTCTTGCCGAGGAAAGGAAGTCCTGGCGCAAAAACCACCCTCATGGTTTTGTGGCGAAACCAGAGACACAGCCAGATGGAACAGTAAATTTGATGGTCTGGCATTGCACAATCCCTGGAAAACTTGGTACTGATTGGGAAGGTGGTTATTTTCCTCTTACACTCAACTTCAGTGAAGATTATCCTAGCAAGCCACCAAAGTGTAAATTTCCTCAGGGTTTCTTCCACCCTAATGTATATCCATCTGGAACTGTTTGCCTGTCAATCCTTAACGAGGACAGTGGATGGAGACCAGCCATCACAGTGAAGCAGATTCTTGTGGGTATCCAGGACTTGCTGGACCAGCCAAATCCTGCTGATCCTGCCCAAACTGAAGGTTATCATCTGTTTATCCAGGATGCTGCTGAGTACAAGAAAAGAGTGCGCCAGCAAGCTAAGCAATACCCTTCTCTTGTCTAA
>spurp_SapurV1A.0248s0150.1
ATGAGGAAGATAAGAGGTTTCAAGATTGGCAAACGGTTAGTCCGGATCTCCACATGGATATGCCGTCGGACCCGGATCCACCCACCGGATTACAACCTTTTAGGCCAATCAGAATCAACATCCAGGTCCAAGCCAAAGCCCATATCGAAAATCATCAACTGGGGTCGTCGTTTAACAAAAGGAGCTAAATCACTATGCTGTTCAAAACCAGGGTCGGGTTACATACCTATGGGTCATGAACTGGTCTGCGATAAACCGGTTACTGTACCAAAAGGGCATTTGGCTATTTATGTTGGTCAAGAAGACGGCGATTTTCATAGAGTTTTGGTTCCTGTGATTTATTTTAATCACCCTTTGTTTGGTGAGTTATTAAGAGAAGCCGAAGAGGTGTATGGGTTTAATCAACAAGGCGGGATTACCATTCCTTGCCGATTCTCGGAGTTTGAGAGAGTCCAAACCCGGATTAAAGCTGGGTCTGAAAGGAAGCCGACGTGGAAACGTGACCACTATTGA
>ssuch_willow_GLEAN_10016583
ATGAGGAAGATAAGAGGTTTCAAGATTGGCAAACGGTTAGTCCGGATCTCCACATGGATATTCCGTCGGACCCGGATCCACCCACCGGATTACAACCTTTTAGGCCAATCAGAATCAACATCCAGGTCCAAGCCAAAGCCCATATCGAAAATCATCAACTGGGGTCGTCGTTTAACAAAAGGAGCTAAATCACTATGCTGTTCAAAACCAGGGTCGGGTTACATACCCATGGGTCATGAACTGGTCTGCGATAAACCGGTTACTGTACCAAAAGGGCATTTGGCTATTTATGTTGGTCAAGAAGACGGCGATTTTCATAGAGTTTTGGTTCCTGTGATTTATTTTAATCACCCTTTGTTTGGTGAGTTATTAAGAGAAGCCGAAGAGGTGTATGGGTTTAATCAACAAGGCGGGATTACCATTCCTTGCCGATTCTCGGAGTTTGAGAGAGTCCAAACCCGGATTAAAGCTGGGTCTGAAAGGAAGCCGACGTGGAAACGTGACCACTATTGA
>ssach_comp13581_c0_seq1
atgaggaagataagaggtttcaagattggcaaacggttagtccggatctccacatggatatgccgtcggacccggatccacccaccggattacaaccttttaggccaatcagaatcaacatccaggtccaagccaaagcccatatcgaaaatcatcaactggggtcgtcgtttaacaaaaggagctaaatcaatatgctgttcaaaaccagggtcgggttacatacccatgggtcatgaactggtctgcgataaaccggttactgtaccaaaagggcatttggctatttatgttggtcaagaagacggcgattttcatagagttttggttcctgtgatttattttaatcaccctttgtttggtgagttattaagagaagccgaagaggtgtatgggtttaatcaacaaggcgggattaccattccttgccgattctcggagtttgagagagtccaaacccggattaaagctgggtctgaaaggaagccgacgtggaaacgtgaccactat
>sdasy_comp28063_c0_seq1
atgaggaagataagaggtttcaagattggcaaacggttagtccggatctccacatggatatgccgtcggacccggatccacccaccggattacaaccttttaggccaatcagaatcaacatccaggtccaagccaaagcccatatcgaaaatcatcaactggggtcgtcgtttaacaaaaggagctaaatcactttgctgttcaaaaccagggtcgggttacacacccatgggtcatgaactggtctgcgataaaccggttactgtaccaaaagggcatttggctatttatgttggtcaagaagacggcgattttcatagagttttggtgcctgtgatttattttaatcaccctttgtttggtgagttattaagagaagccgaagaggtttatgggtttaatcaacaaggcgggattaccattccttgccgattctcggagtttgagagagtccaaacccggattcaagctgggtctgaaaggaagccgacgtggaaacgtgaccactat
>svimi_comp17355_c0_seq1
atgaggaagataagaggtttcaagattggcaaacggttagtccggatctccacatggatatgccgtcggacccggatccacccaccggattacaaccttttaggccaatcagaatcaacatccaggtccaagccaaagcccatatcgaaaatcatcaactggggtcgtcgtttaacaaaaggagctaaatcactttgctgttcaaaaccagggtcgggttacatacccatgggtcatgaactggtctgcgataaaccggttactgtaccaaaagggcatttggctatttatgttggtcaagaagacggcgattttcatagagttttggtgcctgtgatttattttaatcaccctttgtttggtgagttattaagagaagccgaagaggtttatgggtttaatcaacaaggcgggattaccattccttgccgattctcggagtttgagagagtccaaacccggattcaagctgggtctgaaaggaagccgacgtggaaacgtgaccactat
>serio_comp166_c0_seq1
atgaggaagataagaggtttcaagattggcaaacggttagtccggatctccacatggatatgccgtcggacccggatccacccaccggattacaaccttttaggccaatcagaatcaacatccaggtccaagccaaagcacatatcgaaaatcatcaactggggtcgtcgtttaacaaaaggagctaaatcactttgctgttcaaaaccagggtcgggttacataccgatgggtcatgaactggtctgcgataaaccggttactgtaccaaaagggcatttggctatttatgttggtcaagaagacggcgattttcatagagttttggtgcctgtgatttattttaatcaccctttgtttggtgagttattaagagaagccgaagaggtttatgggtttaatcaacaaggcgggattaccattccttgccgattctcggagtttgagagagtccaaacccggattaaagctgggtctgaaaggaagccgacgtggaaacgtgaccactat
>sfarg_comp24689_c0_seq1
atgaggaagataagaggtttcaagattggcaaacggttagtccggatctccacatggatatgccgtcggacccggatccacccaccggattacaaccttttaggccaatcagaatcaacatccaggtccaagccaaagcccatatcgaaaatcatcaactggggtcgtcgtttaacaaaaggagctaaatcactttgctgttcaaaaccagggtcgggttacatacccatgggtcatgaactggtctgcgataaaccggttactgtaccaaaagggcatttggctatttatgttggtcaagaagacggcgattttcatagagttttggtgcctgtgatttattttaatcaccctttgtttggtgagttattaagagaagccgaagaggtttatgggtttaatcaacaaggcgggattaccattccttgccgattctcggagtttgagagagtccaaacccggattaaagctgggtctgaaaggaagccgacgtggaaacgtgaccactat
>smats_comp27357_c0_seq1
atgaggaagataagaggtttcaagattggcaaacggttagtccggatctccacatggatatgccgtcggacccggatccacccaccggattacaaccttttaggccaatcagaatcaacatccaggtccaagccaaagcccatatcgcaaatcatcaactggggtcgtcgtttaacaaaaggagctaaatcactttgctgttcaaaaccagggtcgggttacatacccatgggtcatgaactggtctgcgataaaccggttactgtaccaaaagggcatttggctatttatgttggtcaagaagacgacgattttcatagagttttggtgcctgtgatttattttaatcaccctttgtttggtgagttattaagagaagccgaagaggaatatgggtttaatcaacaaggcgggatcaccattccttgtcgattctctgagtttgagagtgtccaaacccggattaaagctgggtctggaaggaagtcgacgtggaaacgtgacccctat
>sbaby_contig00696
atgaggaagataagaggtttcaagattggcaaacggttagtccggatctccagatggatatgccgtcggacccggatccacccaccggattacaaccttttaggccagtcagaatcaacatgcaggtccaagccaaagcccatatcgcaaatcatcaactggggtcgtcgtttaacaaaaggagctaaatcactatgctgttcaaaaccagggtcgggttacatacccatgggtcatgaactggtctgcgataaaccggttactgtaccaaaagggcatttggctatttatgttggtcaagaagacgacgattttcatagagttttggtgcctgtgatttattttaatcaccctttgtttggtgagttattaagagaagccgaagaggaatatgggtttaatcaacaaggcgggatcaccattccttgtcgattctctgagtttgagagtgtccaaacccggattaaagctgggtctggaaggaagtcgacgtggaaacgtgacccctat
>ptric_Potri.014G066900.1
ATGAGAAAGATAAGAGGTTTCAAGATTGGCAAACGGTTAGTCCGGATCTCCACATGGATCTTCCGTCGGACCCGGATCCACCCACCGGGTTACAACCTTTTAGGCCAATCAGAATCAACATGCAGGTCCAAGCCAAAGTCCATATCGAAAATCATCAACTGGGGTCGTCGTTTAACAAAAGGAGCTAAATCACTTTGCGGTGCAAAACCAGGGTCGGGTTACATACCCATGGGTCATGAACTGGTTTGCGATAAACCGGTTACTGTACCAAAAGGGCACTTGGCTGTTTACGTTGGTCAAAAAGACGGCGACTTTCATAGAGTTTTGGTGCCTGTGATTTATTTTAATCATCCTTTGTTTGGTGAGTTATTAAGAGAAGCCGAAGAGGAATATGGGTTTAATCAACAAGGTGGGATTACCATTCCTTGCCGATTCTCGGAGTTTGAGAGTGTCCAAACCCGTATTAAAGCTGGGTCTGGAGGGAAGCCGACGTGGAAACGTAACCACTATTGA
>spurp_SapurV1A.0532s0080.1
ATGGCTGCGTTGCGGTACTCTCTCCTTCTTTCATTTACATTATCCGCCCTCGTCTCCACCGTCTTAGCCCACAACATCACCGACATCCTCTCAGGCTTCCCAGAATACTCTGAGTTTAACAAGTACCTCACCCAGACAAAACTAGCCGATGAAATCAACACTCGCCAGACAATAACTGTCTTGGCTCTGAACAATGGGGCTATGTCTGCTCTTGCAGCCAAACACCCACTTTCAGTCATCAAGAATGCCCTTAGTCTTCTTGTTGTTCTTGATTACTTTGACCCAACAAAACTCCATCAGATCTCCAAAGGCTCCACATTATCCACCACGCTTTACCAGACTACTGGAAATGCCCCTGGTAACCTCGGATTCGTCAACATTACAGATCTCCAGGGCGGTAAAGTCGGCTTCGGCTCCGCTGCTCCCGGCTCAAAACTTGAGTCCTCTTATACTAAATCTGTCAAGCAAGTCCCTTATAATATTTCAATTCTTGAAATCAGCCAGCCGATTATAGCTCCAGGGATTTTAACAGCTCCGGCTCCAACACCGTCTAGTGTGAACATGACGGCGTTGCTCGAAAAGGCTGGATGCAAAACATTTGCGAGTTTGTTACAGACTAGCGGTGTTATTAAAATGTATCAGTCAGCGGCGGATAAAGGTTTGACTATTTTTGCTCCAAACGACGAGGCGTTCAAGGCTGCTGGAGTGCCTGATCTGAGCAAGCTCACCAATGCTGAAGTAGTCTCGCTCTTACAGTATCATGCCACAGCTACTTACAGTCCGTTTGGGAGTTTGAAAACTAGCAAAGACCCGATCTCTACATTGGCTAGTAACGGTGCAGGTAAGTTCGATCTGACGGTTACAAGTGCGGGTGACTCGGTGACTCTACACACTGGAATTGGTCCATCGCGAGTTGCTGAAACGGTCCTTGACTCAACACCTCTTGTGATTTTCACCGTTGATAATGTGTTGCTGCCGGTCGAGTTGTTCGGGAAAGCTCCGTCTCCAGCCCCAGCAGGGGAACCAGTGAGTGCACCGAGTCCGAGTCCGATTGCTTCGACTCCAGCCCCGGCTATTGTTGAGGCTCCATCTCCTCTCGCTGCCTCACCCCCTGCTCCGCCAGTGGAGACGCCTGGTGGTGCCCCAGCTGACGCGCCGTTTGGATCCGAGAACAGCACGGCGGATGGTAATGCTGCTGTTCACGTGATTGTACCTGTTCAGGTCACTGTCTTCGCCGCTGTAATTTGTTCGATTCTCATGTCCTGA
>ssuch_willow_GLEAN_10016546
ATGGCTGCGTTGCGGTACTCTCTCCTTCTTTCATTTACATTATCCGCCCTCGTCTCCACCGTCTTAGCCCACAACATCACCGACATCCTCTCAGGCTTCCCAGAATACTCTGAGTTTAACAAGTACCTCACCCAGACAAAACTAGCCGATGAAATCAACACTCGCCAGACAATAACTGTCTTGGCTCTGAACAATGGGGCTATGTCTGCTCTTGCAGCCAAACACCCACTTTCAGTCATCAAGAATGCCCTTAGTCTTCTTGTTGTTCTTGATTACTTTGACCCAACTAAACTCCATCAGATCTCCAAAGGCTCCACATTATCCACCACGCTTTACCAGACTACTGGAAATGCCCCTGGTAACCTCGGATTCGTCAACATTACAGATCTCCAGGGCGGTAAAGTCGGCTTCGGCTCCGCTGCTCCCGGCTCAAAACTCGAGTCCTCTTATACTAAATCTGTCAAGCAAGTCCCTTATAATATTTCAATTCTTGAAATCAGCCAGCCGATTATAGCTCCAGGGATTTTAACAGCTCCGGCTCCAACACCGTCAAGTGTGAACATGACGGCGTTGCTCGAAAAGGCTGGATGCAAAACATTTGCGAGTTTGTTACAGACTAGCGGTGTTATTAAAATGTATCAGTCAGCGGCGGATAAAGGTTTGACTATTTTTGCTCCAAACGACGAGGCGTTCAAGGCTGCTGGAGTGCCTGATCTGAGCAAGCTCACCAATGCTGAAGTAGTCTCGCTCTTACAGTATCATGCCACAGCTAGTTACAGTCCGTTTGGGAGTTTGAAAACTAGCAAAGACCCGATCTCTACATTGGCTAGTAACGGTGCAGGTAAGTTCGATCTGACGGTTACAAGTGCGGGTGACTCGGTGACTCTACACACTGGAATTGGTCCATCGCGAGTTGCTGAAACGGTCCTTGACTCAACACCTCTTGTGATTTTCACCGTTGATAATGTGTTGCTGCCGGTTGAACTGTTCGGGAAAGCTCCGTCTCCAGCCCCAGCAGAGGAACCAGTGAGTGCACCGAGTCCGAGCCCGATTGCTTCGACTCCAGCTCCGGCTATTGTTGAGGCTCCATCTCCTCTCGCTGCCTCACCCCCTGCTCCGCCAGTGGAGACGCCTGGTGGTGCCCCAGCTGACGCGCCGTTTGGATCCGAGAACAGCACGGCGGATGGTAATGCTGCTGTTCACGTGATTGTACCTGTTCAGGTCACTGTCTTCGCCGCTGTAATTTGTTCGATTCTCATGTCCTGA
>ssach_comp20255_c0_seq1
atggctgcgttgcggtactctctccttctttcatttacattatccgccctcgtctccaccgtcttagcccacaacatcaccgacatcctctcaggcttcccagaatactctgagtttaacaagtacctcacccagacaaaactagccgatgaaatcaacactcgccagacaataactgtcttggctctgaacaatggggctatgtctgctcttgcagccaaacacccactttcagtcatcaagaatgcccttagtcttcttgttgttcttgattactttgacccaactaaactccatcagatctccaaaggctccacattatccaccacgctttaccagactactggaaatgcccctggtaacctcggattcgtcaacattacagatctccagggcggtaaagtcggcttcggctccgctgctcccggctcaaaactcgagtcctcttatactaaatctgtcaagcaagtcccttataatatttcaattcttgaaatcagccagccgattatagctccagggattttaacagctccggctccaacaccgtctagtgtgaacatgacggcgttgctcgaaaaggctggatgcaaaacatttgcgagtttgttacagactagcggtgttattaaaatgtatcagtcagcggcggataaaggtttgactatttttgctccaaacgacgaggcgttcaaggctgctggagtgcctgatctgagcaagctcaccaatgctgaagtagtctcgctcttacagtatcatgccacagctagttacagtccgtttgggagtttgaaaactagcaaagacccgatctctacattggctagtaacggtgcaggtaagttcgatctgacggttacaagtgcgggtgactcggtgactctacacactggaattggtccatcgcgagttgctgaaacggtccttgactcaacacctcttgtgattttcaccgttgataatgtgttgctgccggttgaacttttcgggaaagctccgtctccagccccagcagaggaaccagtgagtgcaccgagtccgagcccgattgcttcgactccagctccggctattgttgaggctccatctcctctcgctgcctcaccccctgctccgccagtggagacgcctggtggtgccccagctgacgcgccgtttggatccgagaacagcacggcggatggtaatgctgctgttcacgtgattgtacctgttcaggtcactgtcttcgccgctgtaatttgttcgattctcatgtcc
>sdasy_comp37308_c0_seq1
atggctgcgttgcagtactctctccttctctcatttacattatccgccctcgtctccaccgtcttagcccacaacatcaccgacatcctctcgggcttcccagaatactctgagtttaacaagtacctcacccagacaaaactagccgatgaaatcaacactcgccagacaataactgtcttggctctgaacaatggggctatgtctgctcttgcagccaaacacccactttcagtcatcaagaatgcccttagtcttcttgttgtccttgattactttgacccaactaaactccatcagatctccaagggcaccacattatccaccacgctttaccagactactggaaatgcccctggtaacctcggattcgtcaacattacagatctccagggcggtaaagtcggcttcggctccgctgctcccggctcaaaactcgagtcctcttatactaaatctgtcaagcaagtcccttataatatttcaattcttgaaatcagccagccgattatagctccagggattttaacagctccggctccaacaccgtctagtgtgaacatgacggcgttactcgaaaaggctggatgcaaaacatttgcgagtttgttacaaactagcggtgttattaaaatgtatcagtcagcggcggataaaggtttgactatttttgctccaaacgacgaggcgttcaaggctgctggagtgcctgatctgagcaagctcaccaatgctgaagtagtctcgctcttacagtatcatgccacagctagttacagtccgtttgggagtttgaaaactagcaaagacccgatctctacattggctagtaacggtgcaggtaagttcgatctgacggttacaagtgcgggtgactcggtgactctacacactggaattggtccatcgcgagttgctgaaacgatccttgactcaacaccgcttgtgattttcactgttgataatgtgttgctgccggttgagttgttcgggaaagctccgtctccagctccggcaggggaaccagtgagtgcaccgagtccgagtccgattgcttcgactccagctccggctagtgttgaggctccatctcctctcgctgcctcaccccctgctccgcctatggagacgcctggtggtgccccagctgacgcgccgtttggatccgagaacagcacggcggatggtaatgctgctgttcacgtgagtgtacctgttcaggtcactgtcttcgccgctgtaatttgttcgattctcgtgtcc
>svimi_comp7052_c0_seq1
atggccgcgttgcggtactctctccttctctcatttacattatcagccctcgtctccaccgtcttagcccacaacatcaccgacatcctctcgggcttcccagaatactctgagtttaacaagtacctcacccagacaaaactagccgatgaaatcaacactcgccagacaataactgtcttggctctgaacaatggggctatgtctgctcttgcagccaaacacccactttcagtcatcaagaatgcccttagtcttcttgttgtccttgattactttgacccaactaaactccatcagatctccaagggcaccacattatccaccacgctttaccagactactggaaatgcccctggtaacctcggattcgtcaacattacagatctccagggcggtaaagtcggcttcggctccgctgctcccggctcaaaactcgagtcctcttataccaaatctgtcaagcaagtcccttataatatttcaattcttgaaatcagccagccgattatagctccagggattttaacagctccggctccaacaccgtctagtgtgaacatgacggcgttactcgaaaaggctggatgcaaaacatttgcgagtttgttacaaactagcggtgttattaaaatgtatcagtcagcggcggataaaggtttgactatttttgctccaaacgacgaggcgttcaaggctgctggagtgcctgatctgagcaagctcaccaatgctgaagtagtctcgctcttacagtatcatgccacagctagttacagtccgtttgggagtttgaaaactagcaaagacccgatctctacattggctagtaacggcgcaggtaagttcgatctgacggttacaagtgcgggtgactcggtgactctacacactggaattggtccatcgcgagttgctgaaacgatccttgactcaacaccgcttgtgattttcactgttgataatgtgttgctgccggttgagttgttcgggaaagctccgtctccagctccagcaggggaaccagtgagtgcaccgagtccgagtccgattgcttcgactccagctccggctagtgttgaggctccatctcctctcgctgcctcaccccctgctccgcctatggagacgcctggtggtgccccagctgacgcgccgtttggatccgagaacagcacggcggatggtaatgctgctgttcacgtgagtgtacctgttcaggtcactgtcttcgccgctgtaatttgttcgattctcgtgtcc
>serio_comp17299_c0_seq1
atggctgcgttgcagtactctctccttctctcatttacattatccgccctcgtctccaccgtcttagcccacaacatcaccgacatcctctcgggcttcccagaatactctgagtttaacaagtacctcacccagacaaaactagccgatgaaatcaacactcgccagacaataactgtcttggctctgaacaatggggctatgtctgctcttgcagccaaacacccactttcagtcatcaagaatgcccttagtcttcttgttgtccttgattactttgacccaactaaactccatcagatctccaagggcaccacattatccaccacgctttaccagactactggaaatgcccctggtaacctcggattcgtcaacattacagatctccagggcggtaaagtcggcttcggctccgctgctcctggctcaaaactcgagtcctcttatactaaatctgtcaagcaagtcccttataatatttcaattcttgaaatcagccagccgattatagctccagggattttaacagctccggctccaacaccgtctagtgtgaacatgacggcgttactcgaaaaggctggatgcaaaacatttgcgagtttgttacaaactagcggtgttattaaaatgtatcagtcagcggcggataaaggtttgactatttttgctccaaacgacgaggcgttcaaggctgctggagtgcctgatctgagcaagctcaccaatgctgaagtagtctcgctcttacagtatcatgccacagctagttacagtccgtttgggagtttgaaaactagcaaagacccgatctctacattggctagtaacggtgcaggtaagttcgatctgacggttacaagtgcgggtgactcggtgactctacacactggaattggtccatcgcgagttgctgaaacggtccttgactcaacaccgcttgtgattttcactgttgataatgtgttgctgccggttgagctgttcgggaaagctccgtctccagctccagcaggggaaccagtgagtgcaccgagtccgagtccgattgcttcgactccagctccggctagtgttgaggctccatctcctctcgctgcctcaccccctgctccgcctatggagacgcctggtggtgccccagctgacgcgccgtttggatccgagaacagcacggcggatggtaatgctgctgttcacgtgagggtacctgttcaggtcactgtcttcgccgctgtaatttgttcgattctcgtgtcc
>sfarg_comp8660_c0_seq1
atggctgcgttgcagtactctctccttctctcatttacattatccgccctcgtctccaccgtcttagcccacaacatcaccgacatcctctcgggcttcccagaatactctgagtttaacaagtacctcacccagacaaaactagccgatgaaatcaacactcgccagacaataactgtcttggctctgaataatggggctatgtctgctcttgcagccaaacacccactttcagtcatcaagaatgcccttagtcttcttgttgtccttgattactttgacccaactaaactccatcagatctccaagggcaccacattatccaccacgctttaccagactactggaaatgcccctggtaacctcggattcgtcaacattacagatctccagggcggtaaagtcggcttcggctccgctgctcccggctcaaaactcgagtcctcttatactaaatctgtcaagcaagtcccttataatatttcaattcttgaaatcagccagccgattatagctccagggattttaacagctccggctccaacaccgtctagtgtgaacatgacggcgttactcgaaaaggctggatgcaaaacatttgcgagtttgttacaaacaagcggtgttattaaaatgtatcagtcagcggcggataaaggtttgactatttttgctccaaacgacgaggcgttcaaggctgctggagtgcctgatctgagcaagctaaccaatgctgaagtagtctcgctcttacagtatcatgccacagctagttacagtccgtttgggagtttgaaaactagcaaagacccgatctctacattggctagtaacggtgcaggtaagttcgatctgacggttacaagtgcgggtgactcggtgactctacacactggaattggtccatcgcgagttgctgaaacggtccttgactcaacaccgcttgtgattttcactgttgataatgtgttgctgccggttgagttgttcgggaaagctccgtctccagctccggcaggggaaccagtgagtgcaccgagtccgagtccgattgcttcgactccagctccggctagtgttgaggctccatctcctctcgctgcctcaccccctgctccgcctatggagacgcctggtggttccccagctgacgcgccgtttggatccgagaacagcacggcggatggtaatgctgctgttcacgtgagtgtacctgttcaggtcactgtcttcgccgctgtaatttgttcgattctcgtgtcc
>smats_comp28455_c0_seq1
atggctgcgtcgcagtactctctccttctttcatttacattatccgccctcgtctccaccgtcttagcccacaacatcaccgacatcctctcaggcttcccagaatactctgagtttaacaagtacctcatccagacaaaactagccgatgaaatcaacactcgccagacaataactgtcttggctctgaacaatggggctatgtctgctcttgcagccaaacacccactttcagtcatcaagaatgcccttagtcttcttgttgtgcttgattactttgacccaactaaactccatcagatctccaaaggcaccacattatccaccacgctataccagactactggaaatgcccctggtaacctcggattcgtcaacattacagatctccagggcggtaaagtcggcttcggctccgctgctcccggctcgaaacttgagtcctcttatactaaatctgtcaagcaagtcccttttaatatttcaattcttgaaatcagccagccgattatagctccagggattttaacagctccggctccaacaccgtctagtgtgaacatgacggcgttgctcgaaaaggctggatgcaaaacatttgcgagtttgttacaaactagcggtgttattaaaatgtatcagtcagcggcggataaaggtttgactatttttgctccaaacgacgaggcgttcaaggctgctggagtgcctgatctgagcaagctcaccaatgctgaaatagtctcgctcttacagtatcatgccacagctagttacagtccgtttgggagtttgaaaactagcaaagacccgatctctacattggctagtaacggtgcaggtaagttcgatctgacggttacaagtgcgggtgactcggtaactctacacactggaattggtccatcgcgagttgctgaaacggtccttgactcaacacctcttgtgattttcaccgttgataatgtgttgctgccggttgagttgttcgggaaagctccgtctccagccccagcaggggaaccagtgagtgcaccgagtccgactccgattgcttcgactcccgctccggctagtgttgaggctccatctcctctcgctgcctcaccccctgctccgcctatggagacgcctggtggtgccccagctgacgcgccgtttggatccgagaacagcacggcggatggtaatgctgctgttcacgtgagtgtacctgttcaggtcactgtcttcgccgctgtaatttgttcgattctcatgtcc
>sbaby_contig00250
atgtatcagtcagcggcggataaaggtttgactatttttgctccaaacgacgaggcgttcaaggctgctggagtgcctgatctgagcaagctcaccaatgctgaaatagtctcgctcttacagtatcatgccacagctagttacagtccgtttgggagtttgaaaactagcaaagacccgatctctacattggctagtaacggtgcaggtaagttcgatctgacggttacaagtgcgggtgactcggtaactctacacactggaattggtccatcgcgagttgctgaaacggtccttgactcaacacctcttgtgattttcaccgttgataatgtgttgctgccggttgagttgttcgggaaagctccgtctccggctccagcaggggaaccagtgagtgcaccgagtccgactccgattgcttcgactcccgctccggctagtgttgaggctccatctcctctcgctgcctcaccccctgctccgcctatggagacgcctggtggtgccccagctgacgcgccgtttggatccgagaacagcacggcggatggtaatgctgctgttcacgtgagggtacctgttcaggtcactgtcttcgccgcagtaatttgttcgattctcatgtcc
>ptric_Potri.014G071700.1
ATGGCTACGTTACAGTACTCTCTCCTTCTTTCCTTCACACTATCAGCACTCGTCTCCACCATCTTAGCCCACAACATAACCGACATTCTCTCAGGCTTCCCGGAATACTCCGAGTTCAACAAGTACCTTACCCAAACAAAACTAGCCGATGAAATCAACACTCGCCAGACAATAACTGTCTTGGCTCTCAACAATGGGGCTATGACTGCTCTTGCAGCCAAACATCCACTTTCAGTCATCAAGAATGCCCTTAGTCTTCTTGTTGTCCTTGATTACTATGACCCAACTAAACTCCATCAGATCTCCAAAGGCACCACGTTATCCACCACTCTCTACCAAACTACTGGAAATGCCCCTGGTAACCTCGGATTCGTCAACATTACAGATCTCCAAGGTGGTAAAGTCGGCTTCGGCTCCGCTGCTCCCGGCTCGAAACTTGATTCCTCTTACACTAAATCTGTGAAGCAAGTCCCTTATAATATTTCAATTCTTGAAATCAGCCAGCCGATTATAGCTCCAGGGATTTTAACAGCTCCGGCCCCAACACCGTCAAGTGTGAACATTACGGCGTTACTCGAAAAGGCTGGATGCAAAACATTTGCGAGTTTGTTACAAACTAGCGGTGTCATTAAAACGTATCAGTCAGCGGCGGATAAAGGTTTAACTATTTTTGCTCCAAACGACGAGGCGTTCAAGGCTGCTGGAGTACCTGATCTGAGCAAGCTCACCAATGCTGAAATAGTCTCGCTCTTACAGTACCATGCCACGGCTACTTACAGTCCGTTTGGGAGTTTGAAAACTAGCAAAGACCCGATCTCTACGTTGGCTAGTAACGGTGCAGGTAAGTTCGATCTGACGGTTACAAGTGCGGGTGACTCGGTGACTCTACACACTGGAATCGGTCCGTCGCGAGTTGCTGAAACGGTCCTTGACTCAACACCGCTAGTGATTTTCACTGTTGATAATGTGCTGCTACCGGTTGAGTTGTTCGGGAAAGCTCCGTCTCCAGCCCCGGCAGGGGAACCGGTGAGTGCACCGAGTCCGAGTCCGGTTGCATCGAGTCCAGCTCCGGCTAGTGTTGAGGCTCCATCTCCTCTCGCTGCTTCACCCCCTGCTCCGCCTGTGGAGACGCCTGGTGGTGCCCCAGCTGAGACGCCGTTTGGATCCGAGAATAGCACGGCGGATGGTAGTGCTGCTGTTCACGTGAGTGTACCTGTTCAGGTCACTGTCTTTGCCACTGTAATTTGTTCGATTCTCATGTCCTGA
>spurp_SapurV1A.0347s0210.1
ATGGCTACCAAAAAAGAAATGGAAGTGGTGAAAGGAGTGGACTTGAAGAGGTATATGGGTAGATGGTATGAAATAGCTTCGTTTCCATCAAGATTCCATCCCAAGAATGGAGCCAGCACAAGGGCCACTTACACGCTGAATGAGGATGGTACTATCCATGTGCTCAATGAGACATGGAGTGATGGCAAGAGAGGGTTCATAGAGGGTAGTGCTTATAAGGCTGATCCTATCAATGATGAGGCTAAACTCAAGGTCAAATTTTATGTCCCACCATTCCTGCCCATCATTCCTGTTGTTGGAGATTACTGGGTTCTGTCTCTTGATGATGATTATCAGTATGCTTTGGTTGGCCAGCCTAGCAGGAAATATCTCTGGATACTGTGCAGGAAGACTCATATGGATGATGAGATCTATAATCAGCTAGTGGAGAAGGCCAAAGAAGAGGGATATGATGTGGAGAAGCTCCACAGGACTCAGCAGACTGACCCACCACCAGAAGAAGAAGGGCCCAAGGACACCAAAGGCATCTGGTGGATCAAATCCATTCTAGGAATGTAA
>ssuch_willow_GLEAN_10011584
ATGGCTACCAAAAAAGAAATGGAAGTGGTGAAAGGAGTGGACTTGAAGAGGTATATGGGTAGATGGTATGAAATAGCTTCGTTTCCATCAAGATTCCAGCCCAAGAATGGAGCCAGCACAAGGGCCACTTACACGTTGAATGAGGATGGTACTATCCATGTGCTCAATGAAACATGGAGTGATGGCAAGAGAGGGTTCATAGAGGGTAGTGCTTATAAGGCTGATCCTACCAATGATGAGGCTAAACTCAAGGTCAAATTTTATGTCCCACCATTCTTGCCCATCATTCCTGTTGTTGGAGATTACTGGGTTCTGTCTCTTGATGATGATTATCAGTATGCTTTGGTTGGCCAGCCTAGCAGGAAATATCTCTGGATACTGTGCAGGAAGACTCATATGGATGATGAGATCTATAATCAGCTAGTGGAGAAGGCCAAAGAAGAGGGATATGATGTGGAGAAGCTCCACAGGACTCAGCAGACTGACCCGCCACCAGAAGAAGAAGGGCCCAAGGACACCAAAGGCATCTGGTGGATCAAATCCATTCTAGGAATGTAA
>ssach_comp27962_c0_seq3
atggctaccaaaaaagaaatggaagtggtgaaaggagtggatttgaagaggtatatgggtagatggtatgaaatagcttcgtttccatcaagattccaacccaagaatggagccaacacaagggccacttacacgttgaatgaggatggtactatccatgtgctcaatgagacatggagtgatggcaagagagggttcatagagggtagtgcttataaggctgatcctaccaatgatgaggctaaactcaaggtcaaattttatgtcccaccattcttgcccatcattcctgttgttggagattactgggttctgtctcttgatgatgattatcagtatgctttgattggcgagcctagcaggaaatctctctggatactgtgcaggaagactcatatggatgatgagatctataatcagctagtggagaaggccaaagaagagggatatgatgtggagaagctccacaggactcagcagactgacccaccaccagaagaagaagggcccaaggacaccaaaggcatctggtggatcaaatccattctaggaatg
>sdasy_comp38746_c0_seq4
atggctaccaaaaaagaaatggaagtggtgaaaggagtggacttgaagaggtatatgggtagatggtatgaaatagcttcgtttccatcaagattccaacccaagaatggagccagcacaagggccacttacacgttgaatgaggatggtactatccatgtgctcaatgaaacatggagtgatggcaagagagggttcatagagggtagtgcttataaggctgatcctaccaatgatgaggctaaactcaaggtcaaattttatgtcccaccattcttgcccatcattcctgttgttggagattactgggttctgtctcttgatgatgattatcagtatgctttggttggccagcctagcaggaaatatctctggatactgtgcaggaagactcatatggatgatgagatctataatcagctagtggagaaggccaaagaagagggatatgatgtggagaagctccacaggactcagcagactgacccaccaccagaagaagaagggcccaaggacaccaaaggcatctggtggatcaaatccgttctaggaatg
>svimi_comp13507_c0_seq2
atggctaccaaaaaagaaatggaagtggtgaaaggagtggacttgaagaggtatatgggtagatggtatgaaatagcttcgtttccatcaagattccaacccaagaacggagccagcacaagggccacttacacgttgaatgaggatggtactactatccatgtgctcaatgaaacatggagtgatggcaagagagggttcatagagggtagtgcttataaggctgatcctaccaatgatgaggctaaactcaaggtcaaattttatgtcccaccattcttgcccatcattcctgttgttggagattactgggttctgtctcttgatgatgattatcagtatgctttggttggccagcctagcaggaaatatctctggatactgtgcaggaagactcatatggatgatgagatctataatcagctagtggagaaggccaaagaagagggatatgatgtggagaagctccacaggactcagcagactgacccaccaccagaagaagaagggcccaaggacaccaaaggcatctggtggatcaaatccgttctaggaatg
>serio_comp23274_c0_seq2
atggctaccaaaaaagaaatggaagtggtgaaaggagtggacttgaagaggtatatgggtagatggtatgaaatagcttcgtttccatcaagattccaacccaagaatggagccagcacaagggccacttacacgttgaatgaggatggtactatccatgtgctcaatgaaacatggagtgatggcaagagagggttcatagagggtagtgcttataaggctgatcctagcaatgatgaggctaaactcaaggtcaaattttatgtcccaccattcctgcccatcattcctgttgttggagattactgggttctgtctcttgatgatgattatcagtatgctttggttggccagcctagcaggaaatatctctggatactgtgcaggaagactcatatggatgatgagatctataatcagctagtggagaaggccaaagaagagggatatgatgtggagaagctccacaggactcagcagactgacccaccaccagaagaagggcccaaggacaccaaaggcatctggtggatcaaatccattctaggaatg
>sfarg_comp18673_c0_seq2
atggctaccaaaaaagaaatggaagtggtgaaaggagtggacttgaagaggtatatgggtagatggtatgaaatagcttcgtttccatcaagattccaacccaagaatggagccagcacaagggccacttacacgttgaatgaggatggtactatccatgtgctcaatgaaacatggagtgatggcaagagagggttcatagagggtagtgcttataaggctgatcctagcaatgatgaggctaaactcaaggtcaaattttatgtcccaccattcttgcccatcattcctgttgttggagattactgggttctgtctcttgatgatgattatcagtatgctttggttggccagcctagcaggaaatatctctggatactgtgcaggaagactcatatggatgatgagatctataatcagctagtggagaaggccaaagaagagggttatgatgtggagaagctccacaagactcagcagactgacccaccaccagaagaagggcccaaggacaccaaaggcatctggtggatcaaatccattctaggaatg
>smats_comp27984_c0_seq1
ttgcccatcattcctgttgttggagattactgggttctgtctcttgatgatgattatcagtatgctttggttggccagcctagcaggaaatatctctggatactgtgcaggaagactcatatggatgatgagatctataatcagctagtggagaaggccaaagaagagggatatgatgtggagaagctccacaggactcagcagactgacccgccaccagaagaagaagggcccaaggacaccaaaggcatctggtggatcaaatccattctaggaatg
>sbaby_contig01962
atgggtagatggtatgaaatagcttcgtttccatcaagattccaacccaagaatggagccagcacaagggccacttacacgttgaatgaggatggtactatccatgtgctcaatgagacatggagtgatggcaagagaggattcatagagggtagtgcttataaggctgatcctagtaatgatgaggctaaactcaaggtcaaattttatgtcccaccattcttgcccatcattcctgttgttggagattactggattctgtctcttgatgaggattatcagtatgctttgattggccagcctagcaggaaatctctctggatactgtgcaggaagactcatatggatgatgagatctataatcagctagtggagaaggcaaaagaagagggatatgatgtggagaagctccacaagactcaacagactgacccaccaccagaagaagaagggcccaaggacaccaaaggcatctggtggatcaaatccattctaggaaag
>ptric_Potri.018G110800.1
ATGGCTACCAAAAAAGAAATGGAAGTGGTGAAAGGAGTAGACTTGAAGAGGTACATGGGAAGATGGTACGAAATTGCTTCATTTCCATCAAGATTCCAACCCAAGAACGGAGTGAACACAAGGGCCACTTATACGCTGAATGAGGATGGCACTGTCCATGTGCTTAATGAGACGTGGAATGATGGCAAGAGAGGGTACATAGAGGGTTCTGCTTATAAGGCTGATCCTAACAGTGATGAGGCTAAACTCAAGGTCAAGTTTTATGTCCCGCCATTCTTGCCCATCATTCCTGTTGTTGGAGATTACTGGGTTCTGTCTCTTGATGAGGATTATCAGTATGCTTTGATTGGCCAGGCTAGCAGGAAATATCTCTGGATACTATGCAGGAAGACCCATATGGAGGATGAGATCTATAATCAGCTAGTGGAGAAGGCCAAAGAAGAGGGATATGACGTGGAGAAGCTCCACAAGACTCCACAGACTGACCCACCACCGGAAGAAGAAGGGCCCAAGGACACCAAAGGCATCTGGTGGTTCCAATCCATTCTAGGAAAGTAA
>spurp_SapurV1A.0112s0100.1
ATGAACCTCTCCTCTCTCCGCCTTGAATCCAACCCTAGGTGGGCCAACCATGCGGCTCACTTCCCAGCCCACCACGGGCTCAACCTCAGTTTCCGAAGAAACTTCGTATCATGCTCGTCCATCAAACCCTCTGCCTCTTCCTCCTTAAGTGTTGCCGAGTCATTCACTAAAGACTCGGCTAGTCGAATTGAATCATTGAGTCAAGTTTCCGGCGTCTTAGGCTCCCAATGGGGTGATGAAGGCAAAGGCAAACTGGTCGACATCTTGGCCGAACATTTCGACATAGTTGCTCGCTGCCAGGGCGGAGCGAATGCCGGTCACACTATTTATAATTCGGAAGGAAAGAAATTTGCATTACACCTTGTTCCTTCTGGAATTCTTAATGAGGATACTCTATGTGTGATTGGGAATGGGGTTGTTGTCCATTTGCCAGGTTTGTTTAAGGAAATTGATGGGTTAGAAGCTAATGGGGTTTCCTGTACGGGTAGAATACTAGTGTCTGATCGTGCACATCTGCTGTTTGATTTTCATCAAGAGGTAGATGGGCTTAGAGAAGCTGAGCTAGCGAAATCTTTTATTGGAACTACTAGGAGAGGGATTGGACCATGCTATTCGAGTAAGGTGATTAGGAATGGGATTAGAGTATGTGATTTGAGGCATATGGATACTTTTCCTCAAAAGCTTGATGTTCTGTTATCAGATGCTGCTTCTAGATTTGAGAGTTTTAAATATGGTCCTGAAATGCTTAAGGAAGAAGTTGAGAGGTATAAGAGGTTTGCTGAAAGGTTGGAGCCTTTCATTGTTGATACAGTGCATTTTATGAATGAGTCCATTGCAAAGAAGAAGAAAATTTTGGTTGAAGGTGGTCAAGCTACCATGTTAGATATTGATTTTGGAACTTACCCTTTTGTGACTTCCTCGAGCCCGTCAGCTGGTGGGATCTGTACGGGTCTTGGCATTGCTCCCCGAGTTGTTGGTGATCTCATTGGAGTGGTAAAAGCTTACACTTCGAGGGTTGGTTCTGGTCCTTTTCCTACTGAGATATTGGGTCAAGGTGGTGACCTTCTAAGGTTTGCTGGGCAGGAGTTTGGAACAACTACTGGTCGACCTCGACGTTGTGGCTGGCTTGATGTAGTTGCGTTGAAGTATGTTTGTCAGATCAACGGCTTTTCTTCTCTTAACCTCACCAAACTCGATGTGCTGTCAGAATTCTCTGAAATCCAGATAGGTGTTTCTTATAAACAAATTGATGGTACACCAGTGGAATCATTTCCAGGAGATCTCCGTCTCCTTGAACAATTAAAGGTGGAATATGAAGTCTTACCTGGATGGAACAGTGATATTTCTTCCGTCAGAAAGTATGAAGACCTTCCAAAGGCCGCGCAGCAATATGTGGAGAGGATAGAGAAGCTTGTTGGTGTACCTATTCATTACATTGGTGTTGGGCCGGGACGTGATGCTCTCATATACAAATAA
>ssuch_willow_GLEAN_10018389
ATGAACCTCTCCTCTCTCCGCCTTGAATCCAACCCTAGGTGGGCCAACCATGCGGCTCACTTCCCAGCCCACCACGGGCTCAACCTCAGTTTCCGAAGAAACTTCGTATCATGCTCGTCCATCAAACCCTCTGCCTCTTCCTCCTTAAGTGTTGCCGAGTCATTCACTAAAGACTCGGCTAGTCGAATTGAATCATTGAGTCAAGTTTCCGGCGTCTTAGGCTCCCAATGGGGTGATGAAGGCAAAGGCAAACTGGTCGACATCTTGGCCGAACATTTCGACATAGTTGCTCGCTGCCAGGGCGGAGCGAATGCCGGTCACACTATTTATAATTCGGAAGGAAAGAAATTTGCATTACACCTTGTTCCTTCTGGAATTCTTAATGAGGATACTCTATGTGTGATTGGGAATGGGGTTGTTGTCCATTTGCCAGGTTTGTTTAAGGAAATTGATGGGTTAGAAGCTAATGGGGTTTCCTGTACGGGTAGAATACTAGTGTCTGATCGTGCACATCTGCTGTTTGATTTTCATCAAGAGGTAGATGGGCTTAGAGAAGCTGAGCTAGCGAAATCTTTTATTGGAACTACTAGGAGAGGGATTGGACCATGCTATTCGAGTAAGGTGATTAGGAATGGGATTAGAGTATGTGATTTGAGGCATATGGATACTTTTCCTCAAAAGCTTGATGTTCTGTTATCAGATGCTGCTTCTAGATTTGAGAATTTTAAATATGGTCCTGAAATGCTTAAGGAAGAAGTTGAGAGGTATAAGAGGTTTGCTGAAAGGTTGGAGCCTTTCATTGTTGATACAGTGCATTTTATGAATGAGTCCATTGCAAAGAAGAAGAAAATTTTGGTTGAAGGTGGTCAAGCTACCATGTTAGATATTGATTTTGGAACTTACCCTTTTGTGACTTCCTCGAGCCCGTCAGCTGGTGGGATCTGTACGGGTCTTGGCATTGCTCCCCGAGTTGTTGGTGATCTCATTGGAGTGGTAAAAGCTTACACTTCGAGGGTTGGTTCTGGTCCTTTTCCTACTGAGATATTGGGTCAAGGTGGTGACCTTCTAAGGTTTGCTGGGCAGGAGTTTGGAACAACTACTGGTCGACCTCGACGTTGTGGCTGGCTTGATGTAGTTGCGTTGAAGTATGTTTGTCAGATCAACGGCTTTTCTTCTCTTAACCTCACCAAACTCGATGTGCTGTCAGAATTCTCTGAAATCCAGATAGGTGTTTCTTATAAACAAATTGATGGTACACCAGTGGAATCATTTCCAGGAGATCTCCGTCTCCTTGAACAATTAAAGGTGGAATATGAAGTCTTACCTGGATGGAACAGTGATATTTCTTCCGTCAGAAAGTATGAAGACCTTCCAAAGGCCGCGCAGCAATATGTGGAGAGGATAGAGAAGCTTGTTGGTGTACCTATTCATTACATTGGTGTTGGGCCGGGACGTGATGCTCTCATATACAAATAA
>ssach_comp27127_c0_seq1
atgaacctctcctctctccgccttgaatccaaccctaggtgggccaaccatgcggctcacttcccagcccaccacgggctcaacctcagtttccgaagaaacttcgtatcatgctcgtccatcaaaccctctgcctcttcctccttaagtgttgccgagtcattcactaaagactcggctagtcgaattgaatcattgagtcaagtttccggcgtcttaggctcccaatggggtgatgaaggcaaaggcaaactggtcgacatcttggccgaacatttcgacatagttgctcgctgccagggcggagcgaatgccggtcacactatttataattcggaaggaaagaaatttgcattacaccttgttccttctggaattcttaatgaggatactctatgtgtgattgggaatggggttgttgtccatttgccaggtttgtttaaggaaattgatgggttagaagctaatggggtttcctgtacgggtagaatactagtgtctgatcgtgcacatctgctgtttgattttcatcaagaggtagatgggcttagagaagctgagctagcgaaatcttttattggaactactaggagagggattggaccatgctattcgagtaaggtgattaggaatgggattagagtatgtgatttgaggcatatggatacttttcctcaaaagcttgatgttctgttatcagatgctgcttctagatttgagaattttaaatatggtcctgaaatgcttaaggaagaagttgagaggtataagaggtttgctgaaaggttggagcctttcattgttgatacagtgcattttatgaatgagtccattgcaaagaagaagaaaattttggttgaaggtggtcaagctaccatgttagatattgattttggaacttacccttttgtgacttcctcgagcccgtcagctggtgggatctgtacgggtcttggcattgctccccgagttgttggtgatctcattggagtggtaaaagcttacacttcgagggttggttctggtccttttcctactgagatattgggtcaaggtggtgaccttctaaggtttgctgggcaggagtttggaacaactactggtcgacctcgacgttgtggctggcttgatgtagttgcgttgaagtatgtttgtcagatcaacggcttttcttctcttaacctcaccaaactcgatgtgctgtcagaattctctgaaatccagataggtgtttcttataaacaaattgatggtacaccagtggaatcatttccaggagatctccgtctccttgaacaattaaaggtggaatatgaagtcttacctggatggaacagtgatatttcttccgtcagaaagtatgaagaccttccaaaggccgcgcagcaatatgtggagaggatagagaagcttgttggtgtacctattcattacattggtgttgggccgggacgtgatgctctcatatacaaa
>sdasy_comp36806_c0_seq1
atgaacctctcctctctccgccttgaatccaaccctaggtgggccaaccatgcggctcacttcccagcccaccacgggctcaacctcagtttccgaagaaacttcgtatcatgctcgtccatcaaaccctctgcctcttcctccttaagtgttgccgagtcattcactaaagactcggctagtcgaattgaatcattgagtcaagtttccggcgtcttaggctcccaatggggtgatgaaggcaaaggcaaactggtcgacatcttggccgaacatttcgatatagttgctcgctgccagggcggagcgaatgccggtcacactatttataattcggaaggaaagaaatttgcattacaccttgttccttctggaattcttaatgaggatactctatgtgtgattgggaatggggttgttgtccatttgccaggtttgtttaaggaaattgatgggttagaagctaatggggtttcctgtacgggtagaatattagtgtctgatcgtgcacatctgctgtttgattttcatcaagaggtagatgggcttagagaagctgagctagcgaaatcttttattggaactactaggagagggattggaccatgctattcgagtaaggtgattaggaatgggattagagtatgtgatttgaggcatatggatacttttcctcaaaagcttgatgttctgttatcagatgctgcttctagatttgagagttttaaatatggtcctgaaatgcttaaggaagaagttgagaggtataagaggtttgctgaaaggttggagcctttcattgttgatacagtgcattttatgaatgagtccattgcaaagaagaagaaaattttggttgaaggtggtcaagctaccatgttagatattgattttggaacttacccttttgtgacttcctcgagcccgtcagctggtgggatctgtacgggtctcggcattgctccccgagttgttggtgatctcattggagtggtaaaagcttacacttcgagggttggttctggtccttttcctactgagatattgggtcaaggtggtgaccttctaaggtttgctgggcaggagtttggaacaactactggtcgacctcgacgttgtggctggcttgatgtagttgcgttgaagtatgtttgtcagatcaacggcttttcttctcttaacctcaccaaactcgatgtgctgtcagaattctctgaaatccagataggtgtttcttataaacaaattgatggtacaccagtggaatcatttccaggagatctctgtctccttgaacaattaaaggtggaatatgaagtcttacctggatggaacagtgatatttcttccgtcagaaagtatgaagaccttccaaaggccgcgcagcaatatgtggagaggatagagaagcttgttggtgtacctattcattacattggtgttgggccgggacgtgatgctctcatatacaaa
>svimi_comp11384_c0_seq1
atgaacctctcctctctccgccttgaatccaaccctaggtgggccaaccatgcggctcacttcccagcccaccacgggctcaacctcagtttccgaagaaacttcgtatcatgctcgtccatcaaaccctctgcctcttcctccttaagtgttgccgagtcattcactaaagactcggctagtcgaattgaatcattgagtcaagtttccggcgtcttaggctcccaatggggtgatgaaggcaaaggcaaactggtcgacatcttggccgaacatttcgacatagttgctcgctgccagggcggagcgaatgccggtcacactatttataattcggaaggaaagaaatttgcattacaccttgttccttctggaattcttaatgaggatactctatgtgtgattgggaatggggttgttgtccatttgccaggtttgtttaaggaaattgatgggttagaagctaatggggtttcctgtacgggtagaatattagtgtctgatcgtgcacatctgctgtttgattttcatcaagaggtagatgggcttagagaagctgagctagcgaaatcttttattggaactactaggagagggattggaccatgctattcgagtaaggtgattaggaatgggattagagtatgtgatttgaggcatatggatacttttcctcaaaagcttgatgttctgttatcagatgctgcttctagatttgagagttttaaatatggtcctgaaatgcttaaggaagaagttgagaggtataagaggtttgctgaaaggttggagcctttcattgttgatacagtgcattttatgaatgagtccattgcaaagaagaagaaaattttggttgaaggtggtcaagctaccatgttagatattgattttggaacttacccttttgtgacttcctcgagcccgtcagctggtgggatctgtacgggtctcggcattgctccccgagttgttggtgatctcattggagtggtaaaagcttacacttcgagggttggttctggtccttttcctactgagatattgggtcaaggtggtgaccttctaaggtttgctgggcaggagtttggaacaactactggtcgacctcgacgttgtggctggcttgatgtagttgcgttgaagtatgtttgtcagatcaacggcttttcttctcttaacctcaccaaactcgatgtgctgtcagaattctctgaaatccagataggtgtttcttataaacaaattgatggcacaccagtggaatcatttccaggagatctctgtctccttgaacaattaaaggtggaatatgaagtcttacctggatggaacagtgatatttcttccgtcagaaagtatgaagaccttccaaaggccgcgcagcaatatgtggagaggatagagaagcttgttggtgtacctattcattacattggtgttgggccgggacgtgatgctctcatatacaaa
>serio_comp11832_c1_seq1
atgaacctctcctctctccgccttgaatccaaccctaggtgggccaaccatgcggctcacttcccagcccaccacgggctcaacctcagtttccgaagaaacttcgtatcatgctcgtccatcaaaccctctgcctcttcctccttaagtgttgccgagtcattcactaaagactcggctagtcgaattgaatcattgagtcaagtttccggcgtcttaggctcccaatggggtgatgaaggcaaaggcaaactggtcgacatcttggccgaacatttcgacatagttgctcgctgccagggcggagcgaatgccggtcacactatttataattcggaaggaaagaaatttgcattacaccttgttccttctggaattcttaatgaggatactctatgtgtgattgggaatggggttgttgtccatttgccaggtttgtttaaggaaattgatgggttagaagctaatggggtttcctgtacgggtagaatactagtgtctgatcgtgcacatctgctgtttgattttcatcaagaggtagatgggcttagagaagctgagctagcgaaatcttttattggaactactaggagagggattggaccatgttattcgagtaaggtgattaggaatgggattagagtatgtgatttgaggcatatggatacttttcctcaaaagcttgatgttctgttatcagatgttgcttctagatttgagagttttaaatatggtcctgaaatgcttaaggaagaagttgagaagtataagaggtttgctgaaaggttggagcctttcattgttgatacagtgcattttatgaatgagtccattgcaaagaagaagaagattttggttgaaggtggtcaagctaccatgttagatattgattttggaacttacccttttgtgacttcctcgagcccgtcagctggtgggatctgtacgggtctcggcattgctccccgagttgttggtgatctcattggagtggtaaaagcttacacttcgagggttggttctggtccttttcctactgagatattgggtcaaggtggtgaccttctaaggtttgctgggcaggagtttggaacaactactggtcgtcctcgacgttgtggctggcttgatgtagttgcgttgaagtatgtttgtcagatcaacggcttttcttctcttaacctcaccaaactcgatgtgctgtcagaattctctgaaatccagataggtgtttcttataaacaaattgatggtacaccagtggaatcatttccaggagatctccgtctccttgaacaattaaaggtggaatatgaagtcttacctggatggaacagtgatatttcttcc
>sfarg_comp25552_c0_seq1
atggatacttttcctcaaaagcttgatgttctgttatcagatgttgcttctagatttgagagttttaaatatggtcctgaaatgcttaaggaagaagttgagaggtataagaggtttgctgaaaggttggagcctttcattgttgatacagtgcattttatgaatgagtccattgcaaagaagaagaaaattttggttgaaggtggtcaagctaccatgttagatattgattttggaacttacccttttgtgacttcctcgagcccgtcagctggtgggatctgtacgggtctcggcattgctccccgagttgttggtgatctcattggagtggtaaaagcttacacttcgagggttggttctggtccttttcctactgagatattgggtcaaggtggtgaccttctaaggtttgctgggcaggagtttggaacaactactggtcgacctcgacgttgtggctggcttgatgtagttgcgttgaagtatgtttgtcagatcaacggcttttcttctcttaacctcacaaaactcgatgtgctgtcagaattctctgaaatccagataggtgtttcttataaacaaattgatggtacaccagtggaatcatttccaggagatctccgtctccttgaacaattaaaggtggaatatgaagtcttacctggatggaacagtgatatttcttccgtcagaaagtatgaagaccttccaaaggccgcgcagcaatatgtggagaggatagagaagcttgttggtgtacctattcattacattggtgttgggccgggacgtgatgctctcatatacaaa
>smats_comp28502_c0_seq1
atgaacctctcctctctccgccttgaatccaaccctaggtgggccaaccatgcggctcacttcccagcccaccacgggctcaacctcagtttccgaagaaacttcgtatcatgctcgtccatcaaaccctctgcctcttcctccttaagtgttgccgagtcattcactaaagactcggctagtcgaattgaatcattgagtcaagtttccggcgtcttaggctcccaatggggtgatgaaggcaaaggcaaactggtcgacatcttggccgaacatttcgacatagttgctcgctgccagggcggagcgaatgccggtcacactatttataattcggaaggaaagaaatttgcattacaccttgttccttctggaattcttaatgaggatactctatgtgtgattgggaatggggttgttgtccatttgccaggtttgtttaaggaaattgatgggttagaagctaatggggtttcctgtacgggtagaatactagtgtctgatcgtgcacatctgctgtttgattttcatcaagaggtagatgggcttagagaagctgagctagcgaaatcttttattggaactactaggagagggattggaccatgctattcgagtaaggtgattaggaatgggattagagtatgtgatttgaggcatatggatacttttcctcaaaagcttgatgttctgttatcagatgctgcttctagatttgagagttttaaatatggtcctgaaatgctaaaggaagaagttgagaggtataagaggtttgctgaaaggttggagcctttcattgttgatacagtgcattttatgaatgagtccattgcaaagaagaagaaaattttggttgaaggtggtcaagctaccatgttagatattgattttggaacttacccttttgtgacttcctcgagcccgtcagctggtgggatctgtacgggtcttggcattgctccccgagttgttggtgatctcattggagtggtaaaagcttacacttcgagggttggttctggtccttttcctactgagatattgggtcaaggtggtgaccttctaaggtttgctgggcaggagtttggaacaactactggtcgacctcgacgttgtggctggcttgatgtagttgcgttgaagtatgtttgtcagatcaacggcttttcttctcttaacctcaccaaactcgatgtgatgtcagaattctctgaaatccagataggtgtttcttataaacaaattgatggtacaccagtggaatcatttccaggagatctccgtctccttgaacaattaaaggtggaatatgaagtcttacctggatggaacagtgatatttcttccgtcagaaagtatgaagaccttccaaaggccgcgcagaaatatgtggagaggatagagaagcttgttggtgtacctattcattacattggtgttgggccgggacgtgatgctctcatatacaaa
>sbaby_contig00935
atgaacctctcctctctccgccttgaatccaaccctaggtgggccaaccatgcggctcacttcccagcccaccacgggctcaacctcagtttccgaagaaacttcgtatcatgctcgtccatcaaaccctatgcctcttcctccttaagtgttgccgagtcattcactaaagactcggctagtcgaattgaatcattgagtcaagtttccggcgtcttaggctcccaatggggtgatgaaggaaaaggcaaactggtcgacatcttggccgaacatttcgacatagttgctcgctgccagggcggagcgaatgccggtcacactatttataattcggaaggaaagaaatttgcattacaccttgttccttctggaattcttaatgaggatactctatgtgtgattgggaatggggttgttgtccatttgccaggtttgtttaaggaaattgatgggttagaagctaatggggtttcctgtacgggtagaatactagtgtctgatcgtgcacatctgctgtttgattttcatcaagaggtagatgggcttagagaagctgagctagcgaaatcttttattggaactactaggagagggattggaccatgctattcgagtaaggtgattaggaatgggattagagtatgtgatttgaggcatatggatacttttcctcaaaagcttgatgttctgttatcagatgctgcttctagatttgagagttttaaatatggtcctgaaatgctaaaggaagaagttgagaggtataagaggtttgctgaaaggttggagcctttcattgttgatacgagtgcattt
>ptric_Potri.016G087900.1
ATGAACCTCTCCTCTCTCCGCCTTGAATCCAACCCTAGGTGGTCCTACCATGCCGCCCACTTCCCGGCCCACCACGGGCTCAACCCCAGTTTCCGAAGAAACTTCGTATCATGCTCGTCCATCAAACCCTCTGCCTCTTCCTCCTTAAGTGTTGCCGAGTCATTCACTAGAGACTCAGCTAGTCGAATTGAATCATTGAGTCAAGTTTCCGGCGTCTTAGGCTCCCAATGGGGTGATGAAGGCAAAGGCAAACTGGTCGACATCTTGGCCGAACATTTCGACATAGTTGCTCGCTGCCAGGGCGGTGCGAATGCCGGTCACACTATTTATAATTCAGAAGGAAAGAAATTTGCATTACACCTTGTTCCTTCTGGAATTCTTAACGAGGATACTCTTTGTGTAATTGGGAATGGGGTTGTTGTCCATTTGCCAGGTTTGTTTAAGGAAATTGATGGGTTAGAAGCTAATGGGGTTTCTTGTACGGGTAGAATATTAGTGTCTGATCGTGCACATCTGTTGTTTGATTTTCATCAAGAAGTAGATGGGCTTAGAGAAGCTGAGCTAGCGAAATCTTTTATTGGGACTACTAGGAGAGGGATTGGACCATGCTATTCGAGTAAGGTGATTAGGAATGGGATTAGAGTATGTGATTTGAGGCATATGGATACTTTTCCGCAAAAGCTTGATGCTCTGTTATCAGATGTTGCTTCGAGATTTGAGAGTTTTAAATATGGTCCTGAAATGCTTAAGGAAGAAGTTGAGAGGTATAAGAGGTTTGCTGAAAGGTTGGAGCCGTTCATTACTGATACAGTACATTTTATGAACGAGTCCATTGCAAAGAAGAAGAAAATTTTGGTTGAAGGTGGTCAAGCTACCATGTTAGATATTGATTTTGGAACTTACCCTTTCGTGACTTCCTCGAGCCCATCAGCTGGTGGGATCTGTACTGGTCTTGGCATTGCCCCCCGAGTTGTTGGTGATCTCATTGGAGTGGTAAAAGCTTACACTTCAAGGGTTGGTTCTGGTCCCTTTCCTACTGAGATATTGGGTCAAGGTGGTGACCTCCTAAGGTTTGCTGGGCAGGAGTTTGGAACAACTACTGGTCGACCTCGTCGTTGTGGTTGGCTTGATGTAGTTGCGTTGAAGTATGTTTGTCAGATTAACGGCTTTTCTTCTCTGAACCTCACCAAACTCGACGTGTTGTCAGAATTCTCTGAAATCCAGATAGGTGTTTCTTATAAACAAATTGATGGTACACCAGTGGAATCATTTCCAGGAGATCTCTGTCTCCTTGAACAATTAAAGGTGGATTATGAAGTCTTACCTGGATGGAAGAGTGATATTTCTTCCATCAGAAAGTATGCGGACCTTCCAAAGGCTGCACAGCAATACGTGGAGAGGATAGAGGAGCTTGTTGGTGTACCTATTCATTACATTGGTATTGGGCCGGGACGTGATGCTCTCATATACAAATAA
>spurp_SapurV1A.0825s0170.1
ATGGCTGCTGCGACTGCTGTTGCCGCATCCTATTTTTTAGGGACCCGAACTCAATACACAAAACAAAATCCAGGGAAAATTCAAGCCCTGCTTGGATTTGGAAGAAAGAAGTCGCCTCCTCCACCAAAAAAATCCTCCCCAAAACAATTAGATCAAGATCGGCTTGTATGGTTCCCTCGTGCAACCCCACCTGAATGGCTTGATGGGACCATGGTTGGAGACCGCGGTTTTGACCCACTCGCTCTTGGTAAGCCCGCGGAGTACTTGCAGTTTGATTTAGATTCGTTGGACCAGAACTTGGCAAAGAATTTGGCCGGTGATATCATCGGAGTCCGGGTAGATGCCACCGAGGTGAAACCAACACCCTTTCAGCCATACTCTGAGGTTTTTGGGCTGCAGAGGTTTAGAGAATGCGAACTTATTCATGGAAGGTGGGCAATGTTGGGTACTCTTGGTGCCATTGCTGTGGAGGCTCTCACCGGTGTAGCATGGCAAGATGCAGGAAAGGTGGAGCTGATTGAGGGGTCATCCTACCTTGGCCAGCCACTTCCTTTCTCCTTGACCACGTTGATATGGATTGAGGTGATAATAGTCGGGTACATTGAGTTCCAGAGAAATGCAGAGCTTGACCCGGAGAAAAGGCTCTATCCTGGTGGCTACTTCGATCCTCTTGGCTTAGCATCCGACCCAGAAAAGAAAGAGAACCTTCAACTGGCAGAGATTAAGCATGCTAGGCTAGCTATGGTGGCCTTCCTTATATTTGGTATTCAAGCTGCTGTTACAGGAAAAGGCCCCGTTAGCTTCGTGGCTACCTTCAACAATTGA
>ssuch_willow_GLEAN_10024938
ATGAACGACAACAAAGGAATACGAATAACAAAAGCAGAGGAAAAAAAAACACAGAGTCCTAAGAAGGACCCGAACTCAATACACAAAACAAATCCGGGGAAAATTCAAGCCCTGCTTGGATTTGGAAGAAAGAAGTCGCCTCCTCCACCAAAAAAATCCTCCCCAAAACAATTAGATCAAGATCGGCTTGTATGGTTCCCTCGTGCAACCCCACCTGAATGGCTTGATGGGACCATGGTTGGAGACCGCGGTTTTGACCCACTCGCTCTTGGTAAGCCCGCGGAGTACTTGCAGTTTGATTTAGATTCGTTGGACCAGAACTTGGCAAAGAATTTGGCCGGTGATATCATCGGAGTCCGGGTAGAAGCCACCGAGGTGAAACCAACACCCTTTCAGCCATACTCTGAGGTTTTTGGGCTGCAGAGGTTTAGAGAATGCGAACTTATTCATGGAAGGTGGGCAATGTTGGGTACTCTTGGTGCCATTGCTGTGGAGGCTCTCACCGGTGTTGCATGGCAAGATGCAGGAAAGGTGGAGCTGATTGAGGGGTCATCCTACCTTGGCCAGCCACTTCCTTTCTCCTTGACCACGTTGATATGGATTGAGGTGATAATAGTCGGGTACATTGAGTTCCAGAGAAATGCAGAGCTTGACCCGGAGAAAAGGCTCTATCCTGGTGGCTACTTCGATCCTCTTGGCTTAGCATCCGACCCAGAAAAGAAAGAGAACCTTCAACTGGCAGAGATTAAGCATGCTAGGCTAGCTATGGTGGCCTTCCTTATATTTGGTATTCAAGCTGCTGTTACAGGAAAAGGCCCCGTTAGCTTCGTGGCTACCTTCAACAATTGA
>ssach_comp27668_c0_seq1
atggctgctgcgactgctgttgccgcatcctatttttttgggacccgaactcaatacacaaaacaaaatccagggaaaattcaagccctgcttggatttggaagaaagaagtcgcctcctccaccaaaaaaatcctccccaaaacaattagatcaagatcggcttgtatggttccctcgtgcaaccccacctgaatggcttgatgggaccatggttggagaccgcggttttgacccactcgctcttggtaagcccgcggagtacttgcagtttgatttagattcgttggaccagaacttggcaaagaatttggccggtgatatcatcggagtccgggtagaagccaccgaggtgaaaccaacaccctttcagccatactctgaggtttttgggctgcagaggtttagagaatgcgaacttattcatggaaggtgggcaatgttgggtactcttggtgccattgctgtggaggctctcaccggtgttgcatggcaagatgcaggaaaggtggagctgattgaggggtcatcctaccttggccagccacttcctttctccttgaccacgttgatatggattgaggtgataatagtcgggtacattgagttccagagaaatgcagagcttgacccggagaaaaggctctatcctggtggctacttcgatcctcttggcttagcatccgacccagaaaagaaagagaaccttcaactggcagagattaagcatgctaggctagctatggtggccttccttatatttggtattcaagctgctgttacaggaaaaggccccgttagcttcgtggctaccttcaacaat
>sdasy_comp33951_c0_seq1
atggctgctacgactgctgttgccgcatcctatttttttgggacccgaactcaatacacaaaacaaaatccagggaaaattcaagccctgcttggatttggaagaaagaagtcgcctcctccaccaaaaaaaaaatcctccccaaaacaattagatcaagatcggcttgtatggttccctcgtgcaaccccacctgaatggcttgatgggaccatggttggagaccgcggttttgacccactcgctcttggtaagcccgcggagtacttgcagtttgatttagattcgttggaccagaacttggcaaagaacttggccggtgatatcatcggagtccgggtagacgccaccgaggtgaaaccaacaccctttcagccatactctgaggtttttgggctgcagaggtttagagaatgcgaacttattcatggaaggtgggcaatgttgggtactcttggtgccattgctgtggaggctctcaccggtgttgcatggcaagatgcaggaaaggtggagctgattgaggggtcatcctaccttggccagccacttcctttctccttgaccacgctgatatggatcgaggtgataatagtcgggtacattgagttccagagaaatgcagaacttgacccggagaaaaggctctatcctggtggctacttcgatcctctcggcttagcatccgacccggaaaagaaagagaaccttcaactggcagagattaagcatgctaggctagctatggtggccttccttatatttggtattcaagctgct
>svimi_comp16494_c0_seq1
atggctgctacgactgctgttgccgcatcctatttttttgggacccgaactcaatacacaaaacaaaatccagggaaaattcaagccctgcttggatttggaagaaagaagtcgcctcctccaccaaaaaaaaaatcctccccaaaacaattagatcaagatcggcttgtatggttccctcgtgcaaccccacctgaatggcttgatgggaccatggttggagaccgcggttttgacccactcgctcttggtaagcccgcggagtacttgcagtttgatttagattcgttggaccagaacttggcaaagaatttggccggtgatatcatcggagtccgggtagacgccaccgaggtgaaaccaacaccctttcagccatactctgaggtttttgggctgcagaggtttagagaatgcgaacttattcatggaaggtgggcaatgttgggtactcttggtgccattgccgtggaggctctcaccggtgttgcatggcaagatgcaggaaaggtggagctgattgaggggtcatcctaccttggccagccacttcctttctccttgaccacgttgatatggatcgaggtgataatagtcgggtacattgagttccagagaaatgcagaacttgacccggagaaaaggctctatcctggtggctacttcgatcctctcggcttagcatccgacccggaaaagaaagagaaccttcaactggcagagattaagcatgccaggctagctatggtggccttccttatatttggtattcaagctgctgttacaggaaaaggccccgttagcttcgtggctaccttcaacaat
>serio_comp19201_c0_seq1
atggctgctacgactgctgttgccgcatcctatttttttgggaccggaactcaatactcaaaacaaaatccagggaaaattcaagccctgcttggatttggaagaaagaagtcgcctcctccaccaaaaaaatcctccccaaaacagttagatcaagatcggcttgtatggttccctcgtgcaaccccacctgaatggcttgatgggaccatggttggagaccgcggttttgacccactcgctcttggtaagcccgcggagtacttgcagtttgatttagattcgttggaccagaacttggcaaagaatttggccggtgatatcatcggagtccgggtagatgccaccgaggtgaaaccaacaccctttcagccatactctgaggtttttgggctgcagaggtttagagaatgcgaacttattcatggaaggtgggcaatgttgggtactcttggtgccattgctgtggaggctctcaccggtgttgcatggcaagatgcaggaaaggtggagctgattgaggggtcatcctaccttggccagccacttcctttctccttgaccacgttgatatggatagaggtgataatagtcgggtacattgagttccagagaaatgcagaacttgacccggagaaaaggctctatcctggtggctacttcgatcctcttggcttagcatccgacccagaaaagaaagagaaccttcaactggcagagattaagcatgctaggctagctatggtggccttccttatatttggtattcaagctgctgttacaggaaaaggccccgttagcttcgtggctaccttcaacaat
>sfarg_comp8584_c0_seq1
atggctgctacgactgctgttgccgcatcctatttttttgggacccgaactcaacacacaaaacaaaatccagggaaaattcaagccctgcttggatttggaagaaagaagtcgcctcctccaccaaaaaaatcctccccaaaacaattagatcgagatcggcttgtatggttccctcgtgcaaccccacctgaatggcttgatgggaccatggttggagaccgcggttttgacccactcgctcttggtaagcccgcggagtacttgcagtttgatttagattcgttggaccagaacttggcaaagaatttggccggtgatatcatcggagtccgggtagatgccaccgaggtgaaaccaacaccctttcagccatactctgaggtctttgggctgcagaggtttagagaatgcgaacttattcatggaaggtgggcaatgttgggtactcttggtgccattgctgtggaggctctcaccggtgttgcatggcaagatgcaggaaaggtggagctgattgaggggtcatcctaccttggccagccacttcctttctccttgaccacgttgatatggattgaggtgataatagtcgggtacattgagttccagagaaatgcagaacttgacccggagaaaaggctctatcctggtggctacttcgatcctcttggcttagcatccgacccagaaaagaaagagaaccttcaactggcagagattaagcatgctaggctagctatggtggccttccttatatttggtattcaagctgcttttacaggaaaaggccccgttagcttcgtggctaccttcaacaat
>smats_comp23692_c0_seq1
atggctgctacgactgctgttgccgcatcctatttttttgggacccgaactcaatacacaaaacaaaatccagggaaaattcaagccctgcttggatttggaagaaagaagtcgcctcctccaccaaaaaaatcctccccaaaacaattagatcaagatcggcttgtatggttccctcgtgcaaccccacctgaatggcttgatgggaccatggttggagaccgcggttttgacccactcgctcttggtaagcccgcggagtacttgcagtttgatttagattcgttggaccagaacttagcaaagaatttggccggtgatattatcggagtccgagtagatgccaccgaggtgaaaccaacaccctttcagccctactctgaggtttttgggctgcagaggtttagagaatgcgaacttattcatggaaggtgggcaatgttgggtactcttggtgccattgccgtggaggctctcaccggtgttgcatggcaagatgcaggaaaggtggagctgattgaggggtcatcctaccttggccagccacttcctttctccttgaccacgttgatatggattgaggtgataatagtcgggtacattgagttccagagaaatgcagaacttgacccggagaaaaggctctatcctggcggctacttcgatcctcttggcttagcatccgacccagaaaagaaagagaaccttcaactggcagagattaagcatgctaggctagctatggtggccttccttatatttggtattcaagctgcttttacaggaaaaggccccgttagcttcgtggctaccttcaacaat
>sbaby_contig00975
atggctgctacgactgctgttgccgcatccaatttttttgggacccgaactcaatacacaaaacaaaatccagggaaaattcaagccctgcttggatttggaagaaagaagtcgccccctccaccaaaaaaatcctccccaaaacaattagatcaagatcggcttgtatggttccctcgtgcaaccccacctgaatggcttgatgggaccatggttggagaccgcggttttgacccactcgctcttggtaagcccgcggagtacttgcagtttgatttagattcgttggaccagaacttggcaaagaatttggccggtgatatcatcggagtccgggtagaggctaccgaggtgaaaccaacaccctttcagccatactctgaggtttttgggctacagaggtttagagaatgcgaacttattcatggaaggtgggcaatgttgggtactcttggtgccattgctgtggaggctctcaccggtgttgcatggcaagatgcaggaaaggtggagctgattgaggggtcatcctaccttggccagccacttcctttctccttgaccacgttgatatggattgaggtgatagtagtcgggtacattgagttccagagaaatgcagaacttgacccggagaaaaggctctatcctggtggctacttcgatcctcttggcttagcatccgacccagaaaagaaagagaaccttcaactggcagagattaagcatgctaggctagctatggtggccttccttatatttggtattcaagctgcttttacaggaaaaggccccgttagcttcgtggctaccttcaacaat
>ptric_Potri.008G067300.1
ATGGCTGCAACGACTGCTGTTGCCGCGTCCTATTTTTCGGGGACCCGAACTCAATACACAAAACAAAATCCAGGAAAAATTCAAGCCCTGTTTGGATTTGGAACCAAGAAATCGCCTCCTCCTCCTCCACCAAAGAAATCCTCCCCAAAACAATTTGAAGATCGGCTTGTATGGTTCCCTGGTGCATCCCCACCTGAATGGCTTGATGGAACCATGGTTGGAGACCGCGGTTTTGACCCATTCGCTCTTGGTAAGCCCGCAGAGTACTTGCAATTTGATTTGGATTCGTTGGACCAGAACTTGGCAAAGAATTTGGCCGGTGATGTTATTGGAGTCCGAGTAGATGCCACGGAGGTGAAACCAACACCCTTCCAGCCATACTCTGAGGTTTTTGGGCTGCAGAGGTTTAGAGAATGCGAACTTATTCATGGACGGTGGGCAATGTTGGGTACTCTTGGTGCCATTGCTGTGGAGGCTCTCACCGGTGTTGCATGGCAAGATGCAGGAAAGGTGGAGCTGATTGAGGGGTCATCCTACCTTGGCCAGCCACTTCCTTTCTCCTTGACCACGTTGATATGGATTGAGGTGATAGTAGTTGGGTACATTGAGTTCCAAAGAAATGCAGAACTAGACCCAGAGAAAAGGCTATATCCTGGTGGCTACTTTGATCCTCTTGGCTTAGCATCTGATCCTGAAAAGATAGAGAACCTTCAACTGGCAGAGATTAAGCATGCTAGGCTAGCTATGGTGGCCTTCCTTATATTTGGTATTCAAGCTGCTTTTACAGGAAAAGGTCCCATTAGCTTTGTGGCTACCTTCAACAATTGA
>spurp_SapurV1A.0004s0970.1
ATGGAGGGATGGGATCCAAACACGAAATCAACACTGACCCAGATCCCACTGTTAACAACGAAGGCAGGTCCAAGAGATGGAGCTGCATGGACAACGAGGCTGAAAGAGGAATACAAGGCTTTGATCGCCTATACACAGATGAACAAGTCAAACGATAACGATTGGTTCCGTATATCGGCGGCCAATCCTGAAGGGACACGTTGGACTGGCAAGTGCTGGTATGTTCATAACCTTCTCAAGTACGAGTTTGATCTTCAGTTTGATATTCCTGTTACTTACCCTTCTACCGCGCCTGAACTCGAGTTGCCTCAGCTTGATGGAAAAACTCAGAAGATGTATAGAGGAGGGAAGATTTGTTTGACGGTTCATTTCAAGCCACTTTGGGCTAAAAATTGTCCTAGGTTTGGCATAGCTCATGCACTTTGTTTGGGTCTTGCTCCATGGCTTGCGGCAGAGGTCCCAGTCCTTGTGGATTCTGGTATGATTAAGCACAAAGATGATGCAACCTCAACCAGTGAGTCTTAG
>ssuch_willow_GLEAN_10001701
ATGGAGGGATGGGATCCAAACACGAAATCAACACTGACCCAGATCCCACTGTTAACAACGAAGGCAGGTCCAAGAGATGGAGCTGCATGGACAACGAGGCTGAAAGAGGAATACAAGGCTTTGATCGCCTATACACAGATGAACAAGTCAAACGATAACGATTGGTTCCGTATATCGGCGGCCAATCCTGAAGGGACACGTTGGACTGGCAAGTGCTGGTATGTTCATAACCTTCTCAAGTACGAGTTTGATCTTCAGTTTGATATTCCTGTTACTTACCCTTCTACCGCGCCTGAACTCGAGTTGCCTCAGCTTGATGGAAAAACTCAGAAGCTTGTCTTTCAGCTTGGTAATCGGTTCATCATGCCAGCGGAAGCATGCAATAAACATGACAATTAA
>ssach_comp10530_c0_seq1
atggagggatgggatccaaacacgaaatcaacactgacccagatcccactgttaacaacgaaggcaggtccaagagatggagctgcatggacaacgaggctgaaagaggaatacaaggctttgatcgcctatacacagatgaacaagtcaaacgataacgattggttccgtatatcggcggccaatcctgaagggacacgttggactggcaagtgctggtatgttcataaccttctcaagtacgagtttgatcttcagtttgatattcctgttacttacccttctaccgcgcctgaactcgagttgcctcagcttgatggaaaaactcagaagatgtatagaggagggaagatttgtttgacggttcatttcaagccgctttgggctaaaaattgtcctaggtttggcatagctcatgcactttgtttgggtcttgctccatggcttgcggcagaggtcccagtccttgtggattctggtatgattaagcacaaagatgatgcaacctcaaccagtgagtct
>sdasy_comp29183_c0_seq1
atggagggatgggatccaaacacgaaatcaacactgacccagatcccactgttaacaacgaaggcaggtccaagagatggagctgcatggacaacgaggctgaaagaggaatacaaggctttgatcgcctatacacagatgaacaagtcaaacgataacgattggttccgtatatcggctgccaatcctgaagggacccgttggactggcaagtgctggtatgttcataaccttctcaagtacgagtttgatcttcagtttgatattcctgttacttacccttctaccgcgcctgaactcgagttgcctcagcttgatggaaaaactcagaagatgtatagaggagggaagatttgtttgacggttcatttcaagccgctttgggctaaaaattgtcctaggtttggcatagctcatgcactttgtttgggtcttgctccatggcttgcggcagaggtcccagtccttgtggattctggtatgattaagcacaaagatgatgcaacctcaaccagtgagtct
>svimi_comp3185_c0_seq1
atggagggatgggatccaaacacgaaatcaacactgacccagatcccactgttaacaacgaaggcaggtccaagagatggagctgcatggacaacgaggctgaaagaggaatacaaggctttgatcgcctatacacagatgaacaagtcaaacgataacgattggttccgtatatcggctgccaatcctgaagggacccgttggactggcaagtgctggtatgttcataaccttctcaagtacgagtttgatcttcagtttgatattcctgttacttacccttctaccgcgcctgaactcgagttgcctcagcttgatggaaaaactcagaagatgtatagaggagggaagatttgtttgacggttcatttcaagccgctttgggctaaaaattgtcctaggtttggcatagctcatgcactttgtttgggtcttgctccatggcttgcggcagaggtcccagtccttgtggattctggtatgattaagcacaaagatgatgcaacctcaaccagtgagtct
>serio_comp28267_c0_seq1
atggagggatgggatccaaacacgaaatcaacactgacccagatcccactgttaacaacgaaggcaggtccaagagatggagctgcatggacaacgaggctgaaagaggaatacaaggctttgatcgcctatacacagatgaacaagtcaaacgataacgattggttccgtatatcggcggccaatcctgaagggacacgttggactgggaagtgctggtatgttcataaccttctcaagtacgagtttgatcttcagtttgatattcctgttacttacccttctaccgcgcctgaactcgagttgcctcagcttgatggaaaaactcagaagatgtatagaggagggaagatttgtttgacggttcatttcaagccgctttgggctaaaaattgtcctaggtttggcatagctcatgcactttgtttgggtcttgctccatggcttgcggcagaggtccccgtccttgtggattctgggatgattaag
>sfarg_comp23366_c0_seq1
atggagggatgggatccaaacacgaaatcaacactgacccagatcccactgttaacaacgaaggcaggtccaagagatggagctgcatggacaacgaggctgaaagaggaatacaaggctttgatcgcctatacacagatgaacaagtcaaacgataacgattggttccgtatatcggcggccaatcctgaagggacacgttggactggcaagtgctggtatgttcataaccttctcaagtacgagtttgatcttcagtttgatattcctgttacttacccttctaccgcgcctgaactcgagttgcctcagcttgatggaaaaactcagaagatgtatagaggagggaagatttgtttgacggttcatttcaagccgctttgggctaaaaattgtcctaggtttggcatagctcatgcactttgtttgggtcttgctccatggcttgcggcagaggtcccagtccttgtggattctggtatgattaagcacaaagatgatgcaacctcaaccagtgagtct
>smats_comp24622_c0_seq1
atggagggatgggatccaaacacgaaatcaacactgacccagatcccactgttaacaacgaaggcaggtccaagagatggagctgcatggacaacgaggctgaaagaggaatacaaggctttgatcgcctatacacagatgaacaagtcaaacgataacgattggttccgtatatcggcggccaatcctgaagggacacgttggactggcaagtgctggtatgttcataaccttctcaagtacgagtttgatctacagtttgatattcctgttacttacccttctaccgcgcctgaactcgagttgcctcagcttgatggaaaaactcagaagatgtatagaggagggaagatttgtttgacggttcatttcaagccgctttgggccaaaaattgtcctaggtttggcatagctcatgcactttgtttgggtcttgctccatggcttgcggcggaggtcccagtccttgtggattctggtatgattaagcacaaagatgatgcaacctcaaccagtgagtct
>sbaby_contig01463
atgaacaagtcaaacgataacgattggttccgtatatcagcggccaatcctgaagggacacgttggactggcaagtgctggtatgttcataaccttctcaagtacgagtttgatctacagtttgatattcctgttacttacccttcaaccgcgcctgaactcgagttgcctcaacttgatggaaaaactcagaagatgtatagaggagggaagatttgtttgacggttcatttcaagccgctttgggccaaaaattgtcctaggtttggcatagctcatgcactttgtttgggtcttgctccatggcttgcggcggaggtcccagtccttgtggattctggtatgattaagcacaaagatgatgcaacctcaaccagtgagtct
>ptric_Potri.002G107600.1
ATGGAGGGATGGGATCCAAACACGAAATCAACACTGACCCAGATCCCGCTGTTAACAACGAAGGCAGGTCCAAGAGATGGAGCTGCATGGACAACGAGGCTGAAAGAGGAATACAAGGCTCTGATCGCCTATACACAGATGAACAAGTCAAACGATAACGATTGGTTTCGTATCTCGTCAGCCAATCCTGAAGGGACACGTTGGACTGGCAAGTGCTGGTACGTTCATAATCTCCTCAAGTACGAGTTTGATCTTCAGTTTGATATTCCTGTTACCTACCCTTCTACCGCGCCTGAACTCGAGTTGCCTCAGCTTGATGGAAAAACTCAGAAGATGTATAGAGGAGGAAAGATTTGTCTGACGGTTCATTTCAAGCCGCTCTGGGCTAAAAATTGTCCTAGGTTTGGCATAGCACATGCACTTTGTTTGGGTCTTGCTCCATGGCTTGCGGCAGAGGTCCCAGTCCTTGTGGATTCTGGTATGATTAAGCACAAAGATGATGCAACCTCAACCAGTGAGTCTTAG
>spurp_SapurV1A.0083s0190.1
ATGGCTCATTTGGCTACACTTTCTCAGCTGCATGTTTCCGTTGCTGCTCCTGCTGGGAGCGATACCACCTTAAGGAGATCTGCTTTTAAGGTTCAAAATATAAGCTTTGGTGGTAAATCATGGGCCCCTGCCTTAGCTTTGGACCTGAAATCTAGGAATGCTGGGTTGACGAAACGATTGTCGGTATGCATGTCTGTGCAACAAGCCAGTAGATCTAAGGTTGCAGTTTCACCTATAGAACTTGAAGATGCCAAGGAGCCCCCGTTGAATACATACAAGCCCAAGGAACCTTACACAGCAACAATTGTCTCTGTAGAGAGGATTGTCGGCCCAAACGCTCCTGGAGAGACTTGCCATATAGTGATTGATCATGGTGGTAATGTTCCCTATTGGGAAGGACAGAGTTATGGTGTAATACCTCCTGGTGAAAACCCAAAGAAACCAGGGAACCCCCACAATGTACGTCTATATTCAATCGCATCTACCAGGTATGGAGATTCTTTTGACGGCAAGACTACTAGTTTATGTGTCCGTCGTGCTGTCTATTATGACCCTGAGACTGGAAAGGAGGATCCTTCGAAGAATGGTGTGTGCAGCAATTTCCTCTGCAACTCAAAGTCTGGAGACAAAGTTCAGATCACTGGGCCTTCTGGCAAGATAATGCTTTTACCCGAGAACGACCCTAATGCCACCCACATAATGATAGCTACTGGCACCGGCGTAGCTCCTTATAGAGGTTATCTCCGGCGAATGTTTATGGAGGCTGTCCCAAAATACAAGTTTGGTGGTCTTGCGTGGCTTTTCCTTGGGGTGGCCAACAATGACAGTCTCCTCTATGACGACGAATTTGCTAAATATCTTCAGGATAACCCAGACCATTTCCGGTATGACAAGGCACTCAGTAGAGAACAAAAGAACAAGAGTGGAGGCAAGATGTACGTGCAGGATAAGATTGAGGAATACAGTGATGAAATCTTTAAACTCTTGGATGATGGAGCCCACATCTATTTCTGTGGACTCAAAGGAATGATGCCTGGGATCCAAGATACGCTGAAGAAAGTTGCGGACCAGAGAGGAGAAAAGTGGGATGAAAAGCTCTCGCAGCTTAAAAAGAACAAACAATGGCACGTTGAAGTGTACTGA
>ssuch_willow_GLEAN_10017083
ATGGCTCATTTGGCTACACTTTCTCAGCTGCATGTTTCCCTTGCTGCTCCTGCTGGGAGCGATACCACCCTAAGGAGATCTGCTTTTAAGGTTCAAAATATAAGCTTTGGTGGTAAATCATGGGCCCCTGCCTTAGCTTTGGACCTGAAATCTAGGAATGCTGGGTTGACGAAACGATTGTCGGTATGCATGTCTGTGCAACAAGCCAGTAGATCTAAGGTTGCAGTTTCACCTATAGAACTTGAAGATGCCAAGGAGCCCCCGTTGAATACATACAAGCCCAAGGAACCTTACACAGCAACAATTGTCTCTGTAGAGAGGATTGTCGGCCCAAACGCTCCTGGAGAGACTTGCCATATAGTGATTGATCATGGTGGTAATGTTCCCTATTGGGAAGGACAGAGTTATGGTGTAATACCTCCTGGTGAAAACCCAAAGAAACCAGGGAACCCTCACAATGTACGTCTATATTCAATCGCATCTACCAGGTATGGAGATTCTTTTGACGGCAAGACTACTAGTTTATGTGTCCGTCGTGCTGTCTATTATGACCCTGAGACTGGAAAGGAGGATCCTTCGAAGAATGGTGTGTGCAGCAATTTCCTCTGCAACTCAAAGTCTGGAGACAAAGTTCAGATCACTGGGCCTTCTGGCAAGATAATGCTTTTACCCGAGAACGACCCTAATGCCACCCACATAATGATAGCTACTGGCACCGGCGTAGCTCCTTATAGAGGTTATCTCCGGCGAATGTTTATGGAGGCTGTCCCAAAATACAAGTTTGGTGGTCTTGCGTGGCTTTTCCTTGGGGTGGCCAACAATGACAGTCTCCTCTATGACGACGAATTTGCTAAATATCTTCAGGATTACCCAGACCATTTCCGGTATGACAAGGCACTCAGTAGAGAACAAAAGAACAAGAGTGGAGGCAAGATGTACGTGCAGGATAAGATTGAGGAATACAGTGATGAAATCTTTAAACTCTTGGATGATGGAGCCCACATCTATTTCTGTGGACTCAAAGGAATGATGCCTGGGATCCAAGATACGCTGAAGAAAGTTGCGGACCAGAGAGGAGAAAAGTGGGATGAAAAGCTCTCGCAGCTTAAAAAGAACAAACAATGGCATGTTGAAGTGTACTGA
>ssach_comp25744_c0_seq1
atggctcatttggctacactttctcagctgcatgtttcccttgctgctcctgctgggagcgataccccctcaaggagatctgcttttaaggttcaaaatataagctttggtggtaaatcatgggcccctgccttagctttggacctgaaatctaggaatgctgggttgacgaaacgattgtcggtatgcatgtctgtgcaacaagccagtagatctaaggttgcagtttcacctatagaacttgaagatgccaaggagcccccgttgaatacatacaagcccaaggaaccttacacagcaacaattgtctctgtagagaggattgtcggcccaaacgctcctggagagacttgccatatagtgattgatcatggtggtaatgttccctattgggaaggacagagttatggtgtaatacctcctggtgaaaacccaaagaaaccagggaacccccacaatgtacgtctatattcaatcgcatctaccaggtatggagattcttttgacggcaagactactagtttatgtgtccgtcgtgctgtctattatgaccctgaaactggaaaggaggatccttcgaggaatggtgtgtgcagcaatttcctctgcaactcaaagtctggagacaaagttcagatcactgggccttctggcaagataatgcttttacccgagaacgaccctaatgccacccacataatgatagctactggcaccggcgtagctccttatagaggttatctccggcgaatgtttatggaggctgtcccaaaatacaagtttggtggtcttgcgtggcttttccttggggtggccaacaatgacagtctcctctatgacgacgaatttgctaaatatcttcaggattacccagaccatttccggtatgacaaggcactcagtagagaacaaaagaacaagagtggaggcaagatgtacgtgcaggataagattgaggaatacagtgatgaaatctttaaactcttggatgatggagcccacatctatttctgtggactcaaaggaatgatgcctgggatccaagatacgctgaagaaagttgcggaccagagaggagaaaagtgggatgaaaagctctcgcagcttaaaaagaacaaacaatggcacgttgaagtgtac
>sdasy_comp34058_c0_seq1
atggctcatttggctgcactttctcagctgcatgtttcccttgctgctcctgctgggagcgataccaccttaaggagatctgcttttaaggttcaaaatataagctttggtggtaaatcatgggcccctgccttagctttggacctgaaatctaggaatgctgggttgacgaaacgattgtcggtatgcatgtctgtgcaacaagccagtagatctaaggttgcagtttcacctatagaacttgaagatgccaaggagcccccgttgaatacatacaagcccaaggaaccttacacagcaacaattgtctctgtagagaggattgtcggcccaaacgctcctggagagacttgccatatagtgattgatcatggtggtaatgttccctattgggaaggacagagttatggtgtaatacctcctggtgaaaacccaaagaaaccagggaacccccacaatgtacgtctatattcaatcgcatctaccaggtatggagattcttttgacagcacgacggacaca
>svimi_comp18698_c0_seq2
atggctcatttggctgcactttctcagctgcatgtttcccttgctgctcctgctgggagcgataccaccttaaggagatctgcttttaaggttcaaaatataagctttggtggtaaatcatgggcccctgccttagctttggacctgaaatctaggaatgctgggttgacgaaacgattgtcggtatgcatgtctgtgcaacaagccagtagatctaaggttgcagtttcacctatagaacttgaagatgccaaggagcccccgttgaatacatacaagcccaaggaaccttacacagcaacaattgtctctgtagagaggattgtcggcccaaacgctcctggagagacttgccatatagtgattgatcatggtggtaatgttccctattgggaaggacagagttatggtgtaatacctcctggtgaaaacccaaagaaaccagggaacccccacaatgtacgtctatattcaatcgcatctaccaggtatggagattcttttgacggcaagactactagtttatgtgtccgtcgtgctgtctattatgaccctgagactggaaaggaggatccttcgaagaatggtgtgtgcagcaatttcctctgcaactcaaagtctggagacaaagttcagatcactgggccttctggcaagataatgcttttacccgagaacgaccctaatgccacccacataatgatagctactggcaccggcgtagctccttatagaggttacctccggcgaatgtttatggagggtgtcccaaaatacaagtttggtggtcttgcgtggcttttccttggggtggccaacaatgacagtctcctctatgacgacgaatttgctaaatatcttcaggattacccagaccatttccggtatgacaaggcactcagtagagaacaaaagaacaagagtggaggcaagatgtacgtgcaggataagattgaggaatacagtgatgaaatctttaaactcttggatgatggagcccacatctatttctgtggactcaaaggaatgatgcctgggatccaagatacgctgaagaaagttgcggaccagagaggagaaaagtgggatgaaaagctctcgcagcttaaaaagaacaaacaatggcacgttgaagtgtac
>serio_comp18919_c0_seq1
atggctcatttggctacactttctcagctgcatgtttcccttgctgctcctgctgggagcgataccaccttaaggagatctgcttttaaggttcaaaatataagctttggtggtaaatcatgggcccctgccttagctttggaccagaaatctaggaatgctgggttgacgaaacgattgtcggtatgcatgtctgtgcaacaagccagtagatctaaggttgcagtttcacctatagaacttgaagatgccaaggagcccccgttgaatacatacaagcccaaggaaccttacacagcaacaattgtctctgtagagaggattgtcggcccaaacgctcctggagagacttgccatatagtgattgatcatggtggtaatgttccctattgggaaggacagagttatggtgtaatacctcctggtgaaaacccaaagaaaccagggaacccccacaatgtacgtctatattcaatcgcatctaccaggtatggagattcttttgacggcaagactactagtttatgtgtccgtcgtgctgtctattatgaccctgagactggaaaggaggatccttcaaagaatggtgtgtgcagcaatttcctctgcaactcaaagtctggagacaaagttcagatcactgggccttctggcaagataatgcttttacccgagaacgaccctaatgccacccacataatgatagctactggcaccggcgtagctccttatagaggttatctccggcgaatgtttatggagggtgtcccaaaatacaagtttggtggtcttgcgtggcttttccttggggtggccaacaatgacagtctcctctatgacgacgaatttgctaaatatcttcaggattacccagaccatttccggtatgacaaggcactcagtagagaacaaaagaacaagagtggaggcaagatgtacgtgcaggataagattgaggaatacagtgatgaaatctttaaactcttggatgatggagcccacatctatttctgtggactcaaaggaatgatgcctgggatccaagatacgctgaagaaagttgcggaccagagaggagaaaagtgggatgaaaagctctcgcagcttaaaaagaacaaacaatggcacgttgaagtgtac
>sfarg_comp24356_c0_seq1
atggctcatttggctacactttctcagctgcatgtttcccttgctgctcctgctgggagcgatacccccttaaggagatctgcttttaaggttcaaaatataagctttggtggtaaatcatgggcccctgccttacctttggacctgaaatctaggaatgctgggttgacgaaacgattgtcggtatgcatgtctgtgcaacaagccagtagatctaaggttgcagtttcacctatagaacttgaagatgccaaggagcccccgttgaatacatacaagcccaaggaaccttacacagcaacaattgtctctgtagagaggattgtcggcccaaacgctcctggagagacttgccatatagtgattgatcatggtggtaatgttccctattgggaaggacagagttatggtgtaatacctcctggtgaaaacccaaagaaaccagggaacccccacaatgtacgtctatattcaatcgcatctaccaggtatggagattcttttgacggcaagactactagtttatgtgtccgtcgtgctgtctattatgaccctgagactggaaaggaggatcctccgaagaatggtgtgtgcagcaatttcctctgcaactcaaagtctggagacaaagttcagatcactgggccttctggcaagataatgcttttacccgagaacaaccctaatgccacccacataatgatagctactggcaccggcgtagctccttatagaggttatctccggcgaatgtttatggaggctgtcccaaaatacaagtttggtggtcttgcgtggcttttccttggggtggccaacaatgacagtcttctctatgacgatgaatttgctaaatatcttcaggattacccagaccatttccggtatgacaaggcactcagtagagaacaaaagaacaagagtggaggcaagatgtacgtgcaggataagattgaggaatacagtgatgaaatctttaaactcttggatgatggagcccacatctatttctgtggactcaaaggaatgatgcctgggatccaagatacgctgaagaaagttgcggaccagagaggagaaaagtgggatgaaaagctctcgcagcttaaaaagaacaaacaatggcacgttgaagtgtac
>smats_comp29944_c0_seq1
atggctcatttggctacactttctcagctccatgtttcctttgctgttcctgctgggagcgataccaccttaaggagatctgcttttaaggttcagaatacaagctttggtggtaaatcatgggcccctgccttagctttggacctgaaatctaggaatgctgggttgacgaaacgattgtcggtatgcatgtctgtgcaacaagccagtagatctaaggttgcagtttcacctatagaacttgaagatgccaaggagcccccgttgaatacatacaagcccaaggaaccttacacagcaacaattgtctctgtagagaggattgtcggcccaaaagctcctggagagacttgccatatagtgattgatcatggtggtaatgttccctattgggaaggacagagttatggtgtaatacctcctggtgaaaacccaaagaaaccagggaacccccacaatgtacgtctatattcaatcgcatctaccaggtatggagattcttttgacggcaagactactagtttatgtgtccgtcgtgctgtctattatgaccctgagactggaaaggaggatccttcgaagaatggtgtgtgcagcaatttcctctgcaactcaaagtctggagacaaagttcagatcactgggccttctggcaagataatgcttttacccgagaacgaccctaatgccacccacataatgatagctactggcaccggtgtagctccttatagaggttatctccggcgaatgtttatggaggctgtcccaaaatacaagtttggtggtcttgcgtggcttttccttggggtggccaacaatgacagtctcctctatgacgatgaatttgctaaatatcttcaggattacccagaccatttccggtatgacaaggcactcagtagagaacaaaagaacaagagtggaggcaagatgtacgtgcaggataagattgaggaatacagtgatgaaatctttaaactcttggatgatggagcccacatctatttctgtggactcaaaggaatgatgcctgggatccaagatacgctgaagaaagttgcggaccagagaggagaaaagtgggatgaaaagctctcgcagcttaaaaagaacaaacaatggcacgttgaagtgtac
>sbaby_contig03091
tatacgagtgggaacccccacaatgtacgtctatattcaatcgcgtctaccaggtatggagattcttttgacggcaagactactagtttatgtgtccgtcgtgctgtctattatgaccctgagactggaaaggaggatccttcgaagaatggcgtgtgcagcaatttcctctgcaactcaaagtctggagacaaagttcagatcactgggccttctggtaagataatgcttttacccgagaatgacccgaatgccacccacataatgattgctactggcaccggcgtagctccatatagaggttatctccggcgaatgtttatggaggctgtcccaacatacaagtttggtggtcttgcgtggcttttccttggggtggctaacaatgacagtctcctctatgacgaggaatttgctaaatatcttcaggattacccagaccatttccggtatgacaaggcactcagtagagaacaaaagaacaagagtggaggcaagatgtacgtacag
>ptric_Potri.001G371900.1
ATGGCTCATTTGGCTGCACTTTCTCAGGTTTCCTTTGCTGTTCCTGCTGGGAGCGATACCACCCTAAGGAGATCTGCTTTTAAGATTCAAAATATAAGCTTTGGTGATAAATCATGGCACCCTGCCTCATCTTTGGATTTGAAATCAAGGAATACTGGGTTGAAAAAACGATTGTTGGTATGCATGTCTGTGCAACAAGCCAGTAGATCTAAGGTTGCAGTTTCACCTTTAGGACTTGAAGATGCCAAGGAACCCCCATTGAATACATACAAGCCCAAGGAACCTTACACAGCAACAATTGTCTCTGTAGAGAGGATTGTTGGCCCAAACGCTCCTGGAGAGACTTGCCATGTAGTGATTGATCATGGTGGTAATGTTCCCTACTGGGAAGGACAGAGTTATGGCGTAATACCCCCTGGTGAAAACCCAAAGAAACCAGGGGCCCCCCACAATGTACGTCTATATTCAATAGCATCTACCAGGTATGGAGATTCTTTTGACGGCAAGACTGCTAGTTTATGTGTCCGCCGTGCTGTCTATTATGACCCTGAGACTGGAAAGGAGGATCCTTCGAAGAGTGGAGTGTGCAGCAATTTCCTCTGCAACTCAAAGCCTGGAGACAAAGTTCAGATCACTGGACCTTCTGGCAAGATAATGCTTTTACCTGAGGATGACCCAAATGCCACCCACATAATGATTGCTACGGGCACTGGTGTAGCTCCATTTAGAGGTTATCTCCGGCGCATGTTTATGGAGGCTGTCCCAACATACAAGTTTGGTGGTCTTGCGTGGCTTTTCCTTGGGGTGGCCAACAATGACAGTCTCCTCTATGATGAGGAATTTGCCAAATATCTTCAGGATAACCCAGACCATTTCCGGTATGACAAGGCACTCAGTAGAGAACAAAAGAACAAGAGTGGAGGCAAGATGTACGTGCAGGATAAGATTGAGGAATACAGTGATGAGATCTTCAAACGCTTGGATGATGGAGCCCATATATATTTCTGTGGACTCAAAGGAATGATGCCTGGGATCCAAGATACGCTGAAGAAAGTTGCGGAACAGAGAGGAGAGAAGTGGGATGAAAAGCTCTCACAGCTTAAAAAGAAAAAACAATGGCATGTTGAAGTGTACTGA
>spurp_SapurV1A.0027s0340.1
ATGGCTTCTGCTCGTATCAGATCAGGCCTCCCTCTTCTCAACAGGATTTTGAGATCTGATTCTCTACTTGCTCAACGACCGGCTATTCAACGCTCCGTCTTGACCCCTGCGTTCACCGCTTTTCAGCCCTCGAAAAATCTCAGCACTTCATCTGTGCAGAAGGAGGAGAAAATCAAGTTGCCTATCACTTTATACGGGGGAACTGGAAACTATGCCTCTGCTTTGTTCGTAGTGGCCAAAAGGTCCAAGGTGCTGGATCAGGTTGAGTCTGAAATTCTTGACCTCATTGAGGCTTCAAAGAAAAGCCCTAAATTCTCCCAGTTCTTGAAGGACTTGTCAGTGCGTGCTGATGCTAGAGTTAAGGCCATTAATGAAATTTGTGCTACAGCAAAATTTTCAGACATTACGAAGAATTTTTTGGTTATAGTGGCTGAGAACGGGAGGCTAAATCACTTGGAAAGCATTGTAAATAAATTCAAGCAGCTGACCATGGCAGACAAGGGTATAGTAAAAGCTATGGTCACAACTGTCATGCCTCTACCCCCACAAGAGGAGAAGGAATTGAAGGAAACTCTGCAGGATATTATTGGACACGGGAAGACGGTCCAGGTTGAACAAAAGATTGATCCTAGCATTCTTGGGGGGATTATGATAGAGTTTGAGCAGAAGTTGTTTGACATGTCCATAAGAACTAGGGCGAAGCAGATGGAGAGGTTCCTGCGTGAGCCTGTAGACTTTGATGCCCTCTGA
>ssuch_willow_GLEAN_10023091
ATGGCTTCTGCTCGTATCAGATCAGGCCTCCCTCTTCTCAACAGGATTTTGAGATCTGATTCTCTATCTACTCAACGACCGGCTATTCAACGCTCCGTCTTGACCCCTGCGTTCACCGCTTTTCAGCCCTCGAAAAATCTCAGCACTTCATCTGTGCAGAAGGAGGAGAAAATCAAGTTGCCTATCACTTTATACGGGGGAACTGGAAACTATGCCTCTGCTTTGTTCGTAGTGGCCAAAAGGTCCAAGGTGCTGGATCAGGTTGAGTCTGAAATTCTTGACCTCATTGAGGCTTCAAAGAAAAGCCCTAAATTCTCCCAGTTCTTGAAGGACTTGTTCTTTGTTGCCTTTTTACCAGTTATAGTGGCTGAGAACGGGAGGCTAAATCACTTGGAAAGCATTGTAAATAAATTCAAGCAGCTGACCATGGCAGACAAGGGTATAGTAAAAGCTATGGTCACAACTGTCATGCCTCTACCCCCACAAGAGGAGAAGGAATTGAAGGAAACTCTGCAGGATATTATTGGACACGGGAAGACGGTCCAGGTTGAACAAAAGATTGATCCTAGCATTCTTGGGGGGATTATGATAGAGTTTGAGCAGAAGTTGTTTGACATGTCCATAAGAACTAGGGCGAAGCAGATGGAGAGGTTCCTGCGTGAGCCTGTAGACTTTGATGCCCTCTGA
>ssach_comp21800_c0_seq1
atggcttctgctcgtatcagatcaggcctccctcttctcaacaggattttgagatctgattctctatctactcaacgaccggctattcaacgctccgtcttgacccctgcgttcaccgcttttcagccctcgaaaaatctcagcacttcatctgtgcagaaggaggagaaaatcaagttgcctatcactttatacgggggaactggaaactatgcctctgctttgttcgtagtggccaaaaggtccaaggtgctggatcaggttgagtctgaaattcttgacctcattgaggcttcaaagaaaagccctaaattctcccagttcttgaaggacttgtcagtgcgtgctgatactagagttaaggccattaatgaaatttgtgctacagcaaaattttcagacattacgaagaatttcttggttatagtggctgagaacgggaggctaaatcacttggaaagcattgtaaataaattcaagcagctgacaatggcagacaagggtatagtaaaagctatggtcacaactgtcatgcctctacccccacaagaggagaaggaattgaaggaaactctgcaggatattattggacgcgggaagacggtccaggttgaacaaaagattgatcctagcattcttggggggattatgatagagtttgagcagaagttgtttgacatgtccataagaactagggcgaagcagatggagaggttcctgcgtgagcctgtagactttgatgccctc
>sdasy_comp37837_c0_seq1
atggcttctgctcgtatcagatcaggcctccctcttctcaacaggattttgagatctgattctctatctactcaacgaccggctattcaacgctccgtcttgacccctgcgttcaccgcttttcagccctcgaaaaatctcagcacttcatctgtgcagaaggaggagaaaatcaagttgcctatcactttatacgggggaactggaaactatgcctctgctttgttcgtagtggccaaaaggtccaaggtgctggatcaggttgagtctgaaattcttgacctcattgaggcttcaaagaaaagccctaaattctcccagttcttgaaggacttgtcagtgcgtgctgatactagagtcaaagccatcaatgaaatctgtgctgcagcaaaattttcagacattacaaagaatttcttggttatagtggctgagaacgggaggttaagttacttggaaagcattgtaaataaattcaagcagctgaccatggcagacaaggggatagtaaaagctattgtcacaactgtcatgcccctacctccacaagaggaaaaggaattgaaggaaactctgcaggatattattggacgcgggaagacagtccaggttgaacaaaagattgatcctagcattcttggggggattatgatagagtttgagcagaagttgtttgacatgtccataagaactagggcgaagcagatggagaggttcctgcgtgagcctgtagactttgatgccctc
>svimi_comp12424_c0_seq1
atggcttcttctcgtatcagatcaggcctccctcttctcaacaggattttgagatctgattctctatctactcaacgaccagctattcaacgctccgtcttgacccctgcgttcaccgcttttcagccctcgaaaaatctcagcacttcatctgtgcagaaggaggagaaaatcaagttgcctatcactttatacgggggaactggaaactatgcctctgctttgttcgtagtggccaaaaggtccaaggtgctggatcaggttgagtctgaaattcttgacctcattgaggcttcaaagaaaagccctaaattctcccagttcttgaaggacttgtcagtgcgtgctgatactagagttaaggccattaatgaaatttgtgctacagcaaaattttcagacattacgaagaatttcttggttatagtggctgagaacgggaggctaaatcacttggaaagcattgtaaataaattcaagcagctgaccatggcagacaagggtatagtaaaagctatggtcacaactgtcttgcctctacccccacaagaggagaaggaattgaaggaaactctgcaggatattattggacgcgggaagacagtccaggttgaacaaaagattgatcctagcattcttggggggattatgatagagtttgagcagaagttgtttgacatgtccataagaactagggcgaagcagatggagaggttcctgcgtgagcctgtagactttgatgccctc
>serio_comp16162_c0_seq1
atggcttctgctcgtatcagatcaggcctccctcttctcaacaggattttgagatctgattctctatctactcaacgaccggctattcaacgctcggtcttgacccctgcgttcaccgcttttcagccctcgaaaaatctcagcacttcatctgtgcagaaggaggagaaaatcaagttgcctatcactttatacgggggaactggaaactatgcctctgctttgttcgtagtggccaaaaggtccaaggtgctggatcaggttgagtctgaaattcttgacctcattgaggcttcaaagaaaagccctaaattctcccagttcttgaaggacttgtcagtgcgtgctgatactagagttaaggccattaatgaaatttgtgctacagcaaaattttcagacattacgaagaatttcttggttatagtggctgagaacgggaggctaaatcacttggaaagcattgtaaataaattcaagcagctgaccatggcagacaagggtatagtaaaagctatggtcacaactgtcatgcctctacccccacaagaggagaaggaattgaaggaaactctgcaggatattattggacgcgggaagacggtccaggttgaacaaaagattgatcctagcattcttggggggattatgatagagtttgagcagaagttgtttgacatgtccataagaactagggcgaagcagatggagaggttcctgagtgagcctgtagactttgatgccctc
>sfarg_comp23309_c0_seq1
atggcttctgctcgtatcagatcaggcctccctcttctcaacaggattttgagatctgattctctatctactcaacgaccggctattcaacgctccgtcttgacccctgcgttcaccgcttttcagccctcgaaaaatctcagcacctcatctgtgcagaaggaggagaaaatcaagttgcctatcactttatacgggggaactggaaactatgcctctgctttgttcgtagtggccaaaaggtccaaggtgctggatcaggttgagtctgaaattcttgacctcattgaggcttcaaagaaaagccctaaattctcccagttcttgaaggacttgtcagtgcgtgctgatactagagttaaggccattaatgaaatttgtgctacagcaaaattttcagacattacgaagaatttcttggttatagtggctgagaacgggaggctaaatcacttggaaagcattgtaaataaattcaagcagctgaccatggcagacaagggtatagtaaaagctatggtcacaactgtcatgcctctacccccacaagaggagaaggaattgaaggaaactctgcaggatattattggacacgggaagacggtccaggttgaacaaaagattgatcctagcattcttggggggattatgatagagtttgagcagaagttgtttgacatgtccataagaactagggcgaagcagatggagaggttcctgcgtgagcctgtagactttgatgccctc
>smats_comp29676_c0_seq2
atggcttctgctcgtatcagatcaggcctccctcttctcaacaggattttgagatctgattctctatctactcaacgaccggctattcaacgctccgtcttgacccctgcgttcaccgcttttcagccctcgaaaaatctcagcacttcatctgtgcagaaggaggagaaaatcaagttgcctatcactttatacgggggaactggaaactatgcctctgctttgttcgtagtggccaaaaggtccaaggtgctggatcaggttgagtctgaaattcttgacctcattgaggcttcaaagaaaagccctaaattctcccagttcttgaaggacttgtcagtgcgtgctgatactagagttaaggccattaatgaaatttgtgctacagcaaaattttcagacattacgaagaatttcttggttatagtggctgagaacgggaggctaaatcacttggaaagcattgtaaataaattcaagcagctgaccatggcagacaagggtatagtaaaagctatggtcacaactgtcatgcctctacccccacaagaggagaaggaattgaaggaaactctgcaggatattattggacgcgggaagacggtccaggttgaacaaaagattgatcctagcattcttggggggattatgatagagtttgagcagaagttgtttgacatgtccataagaactagggcaaagcagatggagaggttcctgcgtgagcctgtagactttgatgccctc
>sbaby_contig00815
atggcttctgctcgtatcagatcaggcctccctcttctcaacaggattttgagatctgattctctatctactcaacgaccggctattcaacgctccgtcttgacccctgcgttcaccgcttttcagccctcgaaaaatctcagcacttcatctgtgcagaaggaggagaaaatcaagttgcctatcactttatacgggggaactggaaactatgcctctgctttgttcgtagtggccaaaaggtccaaggtgctggatcaggttgagtctgaaattcttgacctcattgaggcttcaaagaaaagccctaaattctcccagttcttgaaggacttgtcagtgcgtgctgatactagagttaaggccattaatgaaatttgtgttacagcaaaattttcagacattacgaagaatttcttggttatagtggctgagaacgggaggctaaatcacttggaaagcattgtaaataaattcaagcagctgaccatggcagacaagggtatagtaaaagctatggtcacaactgtcatgcctctacccccacaagaggagaaggaattgaaggaaactctgcaggatattattggacgcgggaagacagtccaggttgaacaaaagattgatcctagtattcttggggggattatgatagagtttgagcagaagttgtttgacatgtccataagaactagggcaaagcagatggagaggttcctgcgtgagcctgtagactttgatgccctc
>ptric_Potri.009G061600.1
ATGGCTTCTTCTCGTATCAGATCAGGCCTCCCTCTTCTCAACAGGATTTTGAGATCTGATTCTCTATCTACTCAACGATCGGCTATTCAACGCTCCGTCTTGACCCCTGCTTTCACCGCATCTCAGCCCTCAAAAAATCTCAGCACTTCAACTGCGCAGAAGGAGGAGAAAATCAAGTTGCCTATCACTTTATACGGGGGAACTGGAAACTATGCCTCTGCTTTGTTCATAGCGGCCAAAAGGTCTAAGGTGCTGGATCAGGTTGAGTCTGAAATTCTTGACCTCATTGCGGCTTCAAAGAAAAGCCCAAAATTTTCTCAGTTCTTGAAGGACTTGTCAGTGCGAGCTGATACTAGAGTCAAAGCCATTAATGAAATTTGTGCTACAGCAAAATTTTCAGAAATCACGAAGAATTTCTTGGTTATAGTGGCTGAGAATGGGAGGTTAAGTTACTTGGAAAGCATTGTAAATAAATTCAAGCAGCTGACCATGGCAGACAAGGGGATAATAAAAGCTATTGTCACAACTATCATGCCCCTACCCCCACAAGAGGAAAAGGAATTGAAGGAAACACTGCAGGATATTATTGGTCACGGGAAGTCCGTCGAGGTTGAACAAAAGATTGATCCTAGTATTCTTGGGGGGATTATGATAGAGTTTGAGCAGAAGTTGTTTGACATGTCCATAAGAACTAGGGCGAAGCAGATGGAGAGGTTCCTGCGTGAGCCTGTGGACTTTGATGCCCTCTGA
>spurp_SapurV1A.0228s0310.1
ATGGCTTCGTTAGTGTCTTCACCATTCACTTTACAATCAACCAAGCCAGACCAACTCTCTTCACCCTCTCAAAAACACTACTTTCTCCACTCATTTGTTCCCAGGAAAATCAAACAGACCAGCTCGAGATCCTCGTTGAAAGTAAAATGTGCCGCGATTGGCAATGGCCTGTTCACACAAACCACCCAAGAAGTTCGCCGAATAGTGCCTGAAAACAACCAGAACCTCCCCACTGTGAAGATAGTCTACGTAGTCCTTGAAGCTCAGTATCAGTCTTCGCTCACTGCAGCAGTTCAAGCTCTGAACAAGAGCTCCAAAGATGCATCGTACGAAGTTGTTGGTTACTTGGTAGAGGAGCTTCGTGATGAGTCAACATATAAAACTTTCTGTAAGGATCTTGAAGATGCAAATATCTTTATCGGGTCATTGATTTTTGTTGAGGAGCTTGCATTGAAGGTTAAAACTGCTGTGGAGAAAGAAAGAGACAGGCTTGATGCAGTTTTGGTTTTCCCTTCAATGCCTGAGGTAATGAGGCTTAACAAGTTAGGTTCTTTCAGTATGTCACAGCTTGGTCAATCAAAGAGTCCATTCTTCCAGTTGTTCAAGAGAAAGAAGCAAGGTGCTGGCTTTGCTGACAGTATGTTGAAGTTAGTGAGAACCTTGCCCAAGGTTTTGAAGTATTTGCCTAGTGATAAGGCTCAAGATGCTAGGCTTTATATCTTGAGTTTGCAGTTTTGGCTTGGTGGGTCACCAGATAACTTGCAGAATTTCTTGAAAATGGTATCTGGGTCTTATGTTCCTGCATTGAAAGGGAAAAAGATTGCGTATTCTGATCCAGTTTTGTTCTTGGATAGTGGAATTTGGCACCCTTTGGCTCCCTGTATGTATGAAGATGCGAAGGAGTATTTGAATTGGTATGGAACCAGGAGGGATGCTAACGAGAAGCTTAAAGACCCTAATGCACCCGTCATTGGGCTGGTTTTGCAACGGAGTCATATTGTGACTGGCGATGAGAGTCACTATGTGGCTGTGATTATGGAGATGGAGGCAAGAGGTGCTAAAGTGATACCAATTTTCGCTGGTGGTCTTGACTTTTCAGGGCCTGTTGAGAGGTATTTGATCGATCCAGTTACAAAGAAAGCAATGGTGAATTCAGTGGTATCATTGACTGGTTTTGCTCTTGTTGGAGGTCCAGCAAGGCAGGATCATCCAAGAGCTATCGAGGCATTGAGCAAGCTTGACGTGCCTTATATTGTTGCATTGCCTTTGGTATTTCAAACAACTGAGGAGTGGTTAAATAGTACTTTGGGTCTGCACCCAATTCAGGTGGCCTTGCAAGTTGCTCTTCCTGAGCTGGATGGTGGCATGGAGCCCATTGTTTTTGCCGGCCGGGATCCAAGAACAGGGAAATCACATGCTCTTCACAAAAGAGTGGAGCAGCTCTGCACGAGGGCAATCAGATGGGGTGAACTGAAAAGGAAATCAAAGACTGCGAGGAAGTTAGCAATCACTGTCTTCAGTTTTCCTCCAGACAAGGGGAATGTTGGGACAGCAGCCTACCTTAATGTCTTCTCCTCCATCTTCTCAGTTCTGAAAGAACTAAAAAGAGATGGCTACAATGTTGAGGGCCTTCCTGAGACTTCAGAAGCCTTGATTGAAGATATACTCCATGATAAAGAGGCTCAATTTAGCAGCCCAAATCTGAACATTGCTTACAAAATGGGTGTTCGAGAGTATCAAATCCTCACTTCATATGCCACTGCTTTGGAAGAAAACTGGGGTAAACCTCCTGGCAATTTGAATTCTGATGGAGAGAATCTCTTGGTATATGGAAAACAGTACGGTAATGTCTTCATCGGAGTCCAGCCCACTTTTGGTTATGAGGGTGATCCAATGCGGCTATTATTCTCCAAATCGGCTAGCCCACATCATGGATTTGCAGCTTATTACTCCTTCGTTGAGAAAATCTTCAAAGCAGATGCAGTTCTTCATTTTGGCACGCATGGTTCACTTGAATTCATGCCAGGGAAGCAGGTGGGAATGAGCGATGCTTGTTTTCCTGACAGTCTCATTGGGAATATCCCCAACGTCTATTATTATGCAGCTAATAACCCATCTGAAGCTACCATTGCAAAACGCCGCAGTTATGCAAATACCATTAGCTATTTGACCCCTCCAGCTGAAAATGCCGGGCTTTACAAGGGCCTGAAGCAGGTGAGTGAGCTCATCTCCTCTTACCAATCCCTCAAAGACACAGGTCGTGGGCCACAGATTGTGAGCTCCATAATCAGTACGGCCAGGCAATGCAATCTTGACAAGGACGTCGAGCTTCCTGAAGAGGGGCAGGAGATCTCTGCAAAGGAGCGAGATCTTGTGGTTGGAAAGATTTACTCCAAGATTATGGAGATTGAATCCCGGCTTTTGCCATGTGGGCTTCATGTCATTGGTGAACCCCCATCTGCAATGGAAGCTGTCGCAACCTTGGTCAATATTGCTGCATTAGACCGTCCTGAAGATGAGATTTCATCCCTCCCATCAATTTTAGCTGAAACTGTTGGACGAAACATAGAGGATGTATATAGAGAGAGTGACAGGGGAATCTTGAAGGATGTCGAACTTCTTCGGCAAATAACTGACGCCTCGCGTGGCGCTGTCTCTGCCTTTGTGCAGAAAACAACTAACAACAAGGGCCAAGTTGTAGATGTTGCAGATAAGCTTAGCTCTATCCTCGGGTTTGGAATTAATGAGCCATGGATTGATTACCTGTCAAGCACAAAATTCTATCAGGCAGATAGGGATAAGCTGAGAACAGTATTCCGGTTCCTAGGGGAGTGTTTGAAACTTATAGTTGCTGACAATGAGCTGGGGAGTCTGAAACAGGCCTTGGATGGCAAATATGTGGAGCCAGGGCCTGGTGGTGACCCGATCAGAAACCCAAAGGTGTTGCCAACTGGAAAGAACATCCACGCACTAGACCCACAATCCATTCCTACAACAGCAGCAATGCAGAGTGCAAAAGTTGTGGTGGACAGATTGATTGAGAGGCAGAAAGCTGACAATGGTGGGAAGTATCCTGAGACAGTTGCACTTGTATTGTGGGGAACTGATAATATCAAGACCTATGGTGAGTCCCTGGCTCAGGTCCTGTGGATGATTGGAGTGATGCCCGTTGCCGATACCTTTGGCAGGGTTAACCGGGTGGATCTTGTAAGTCTCGAAGAGCTTGGAAGGCCTAGGATTGATGTCGTCGTTAATTGCTCAGGAGTGTTTAGAGATCTCTTTATCAATCAGATGAATCTCCTCGACCGTGCAGTGAAAATGGTAGCTGAACTAGACGAGCCAGCTGATCAGAACTTTGTCAGGAAACATGCTCTAGAGCAAGCTGAAGCCCTTGGTGTTGGCATTCGGGAAGCGGCAACACGTATATTCTCTAATGCCTCAGGATCATACTCCTCAAACATAAACCTTGCTGTGGAGAATTCTTCCTGGAATGATGAGAAGCAGCTTCAGGACATGTACTTGAGCAGGAAGTCCTTTGCCTTCGATTGTGATGCCCCAGGTGCCGGCATGGCGGAGAAAAGAAAAGTCTTCGAGATGGCTCTCAGCACAGCGGAAGCCACCTTCCAAAATCTTGATTCTTCAGAAATCTCACTCACTGACGTGAGCCACTATTTTGATTCAGACCCCACAAACTTGGTGCAGAACTTTAGGAAGGATAAGAAGAAGCCTAATGCTTACGTCGCAGACACAACAACAGCAAATGCTCAGGTACGTACTCTATCAGAGACTGTGCGACTCGATGCTCGGACCAAATTGTTGAACCCCAAGTGGTATGAAGGAATGATGTCTAGTGGATATGAGGGTGTTCGTGAAATTGAGAAGCGGCTTACAAACACCGTTGGCTGGAGTGCAACTTCAGGCCAAGTCGACAACTGGGTCTACGAAGAAGCTAACTCAACTTTCATCCAAGATGAGGAGATGATGAACAGACTCATGAGCACAAACCCAAATTCATTTAGGAAGTTGGTGCAGACCTTTTTAGAGGCCAATGGACGAGGGTACTGGGAAACTTCACAGGAGAACATTGAGAAGCTGAGACAGATGTACTCAGAAGTTGAAGACAAGATTGAGGGTATTGATCGGTAA
>ssuch_willow_GLEAN_10026987
ATGGCTTCTTTAGTGTCTTCACCATTCACTTTACAATCAACCAAGCCAGACCAACTCTCTTCACCCTCTCAAAAACACTACTTTCTCCACTCATTTGTTCCCAGGAAAATCAAACAGACCAGCTCGAGATCCTCGTTGAAAGTAAAATGTGCTGCGATTGGCAATGGCCTGTTCACACAAACCACCCAAGAAGTTCGCCGAATAGTGCCTGAAAACAACCAGAACCTCCCCACTGTGAAGATAGTCTACGTAGTCCTTGAAGCTCAGTATCAGTCGTCGCTCACCGCAGCAGTTCAAGCTCTGAACAAGAGCTCCAAAGATGCATCGTACGAAGTTGTTGGTTACTTGGTAGAGGAGCTTCGTGATGAGTCAACATATAAAACTTTCTGTAAGGATCTTGAAGATGCAAATATCTTTATCGGGTCATTGATTTTTGTTGAGGAGCTTGCATTGAAGGTTAAAACTGCTGTGGAGAAAGAAAGAGACAGGCTTGATGCAGTTTTGGTTTTCCCTTCAATGCCTGAGGTAATGAGGCTTAACAAGTTAGGTTCTTTCAGTATGTCACAGCTTGGTCAATCAAAGAGTCCATTCTTCCAGTTGTTCAAGAGAAAGAAGCAAGGTGCTGGCTTTGCTGACAGTATGTTGAAGTTAGTGAGAACCTTGCCCAAGGTTTTGAAGTATTTGCCTAGTGATAAGGCTCAAGATGCTAGGCTTTATATCTTGAGTTTGCAGTTTTGGCTTGGTGGGTCACCAGATAACTTGCAGAATTTCTTGAAAATGGTATCTGGGTCTTATGTTCCTGCATTGAAAGGGAAAAAGATTGCGTATTCTGATCCAGTTTTGTTCTTGGATAGTGGAATTTGGCACCCTTTGGCTCCCTGTATGTATGAAGATGCGAAGGAGTATTTGAATTGGTATGGAACCAGGAGGGATGCTAACGAGAAGCTTAAAGACCCTAATGCACCCGTCATTGGGCTGGTTTTGCAACGGAGTCATATTGTGACTGGCGATGAGAGTCACTATGTGGCTGTGATTATGGAGATGGAGGCAAGAGGTGCTAAAGTGATACCAATTTTCGCTGGTGGACTTGACTTTTCAGGGCCTGTTGAGAGGTATTTGATCGATCCAGTTACAAAGAAAGCAATGGTGAATTCAGTGGTATCATTGACTGGTTTTGCTCTTGTTGGAGGTCCAGCAAGGCAGGATCATCCAAGAGCTATCGAGGCGTTGAGCAAGCTTGACGTGCCTTATATTGTTGCATTGCCTTTGGTATTTCAAACAACTGAGGAGTGGTTAAATAGTACTTTGGGTGTGCACCCAATTCAGGTGGCCTTGCAAGTTGCTCTTCCTGAGCTGGATGATAGGGATAAGCTGAGAACAGTATTCCGGTTCCTAGGGGAGTGTTTGAAACTTATAGTTGCTGACAATGAGCTGGGGAGTCTGAAACAGGCCTTGGATGGCAAATATGTGGAGCCAGGGCCTGGTGGTGACCCGATCAGAAACCCAAAGGTGTTGCCAACTGGAAAGAACATCCACGCACTAGACCCACAATCCATTCCTACAACAGCAGCAATGCAGAGTGCAAAAGTTGTGGTTGACAGATTGATTGAGAGGCAGAAAGCTGACAATGGTGGGAAGTATCCTGAGACAGTTGCACTTGTATTGTGGGGAACTGATAATATCAAGACCTATGGTGAGTCCCTGGCTCAGGTCCTGTGGATGATTGGAGTGATGCCCGTTGCCGATACCTTTGGCAGGGTTAACCGGGTGGAACTTGTAAGTCTCGAAGAGCTTGGAAGGCCTAGGATTGATGTCGTCGTTAATTGCTCAGGAGTGTTTAGAGATCTCTTTATCAATCAGATGAATCTCCTTGACCGTGCAGTGAAAATGGTAGCTGAACTAGACGAGCCAGCTGATCAGAACTTTGTCAGGAAACATGCTCTAGAGCAAGCTGAAGCCCTTGGTGTTGGCATTCGGGAAGCGGCTACACGTATATTCTCTAATGCCTCAGGATCATACTCCTCAAACATAAACCTTGCTGTGGAGAATTCTTCCTGGAATGATGAGAAGCAGCTTCAGGACATGTACTTGAGCAGGAAGTCCTTTGCCTTCGATTGTGATGCCCCAGGTGCCGGCATGGCGGAGAAAAGAAAAGTCTTCGAGATGGCTCTCAGCACAGCGGAAGCCACCTTCCAAAATCTTGATTCGTCAGAAATCTCACTCACTGACGTGAGCCACTATTTTGATTCAGACCCCACAAACTTGGTGCAGAACTTAAGGAAGGATAAGAAGAAGCCTAATGCTTACGTCGCAGACACAACAACAGCAAATGCTCAGGTACGTACTCTATCAGAGACTGTGCGACTCGATGCTCGGACCAAATTGTTGAACCCCAAGTGGTATGAAGGAATGATGTCTAGTGGATATGAGGGTGTTCGTGAAATTGAGAAGCGGCTTACAAACACCGTTGGCTGGAGTGCAACTTCAGGCCAAGTCGACAACTGGGTCTACGAAGAAGCTAACTCAACTTTCATCCAAGATGAGGAGATGATGAACAGACTCATGAGCACAAACCCAAATTCATTTAGGAAGTTGGTGCAGACCTTTTTAGAGGCCAATGGACGAGGGTACTGGGAAACTTCACAGGAGAACATTGAGAAGCTGAGACAGATGTACTCAGAAGTTGAAGACAAGATTGAGGGTATTGATCGGTAA
>ssach_comp31498_c0_seq1
atggcttctttagtgtcttcgccattcactttacaatcaaccaagccagaccaactctcttcaccctctcaaaaacactactttctccactcatttgttcccaggaaaatcaaacagaccagctcgagatcctcgttgaaagtaaaatgtgctgcgattggcaatggcctgttcacacaaaccacccaagaagttcgccgaatagtgcctgaaaacaaccagaacctccccactgtgaagatagtctacgtagtccttgaagctcagtatcagtcttcgctcactgcagcagttcaagctctgaacaagagctccaaagatgcatcatacgaagttgttggctacttggtagaggagcttcgtgatgagtcaacatataaaactttctgtaaggatcttgaagatgcaaatatctttatcgggtcattgatttttgttgaggagcttgcgttgaaggttaaaactgctgtggagaaagaaagagacaggcttgatgcagttttggttttcccttcaatgcctgaggtaatgaggcttaacaagttaggttctttcagtatgtcacagcttggtcaatcaaagagtccattcttccagctgttcaagagaaagaagcaaggtgctggctttgctgacagtatgttgaagttagtgagaaccttgcccaaggttttgaagtatttgcctagtgataaggctcaagatgctaggctttatatcttgagtttgcagttttggcttggtgggtcaccagataacttgcagaatttcttgaaaatggtatctgggtcttatgttcctgcattgaaagggaaaaagattgcgtattctgatccagttttgttcttggatagtggaatttggcaccctttggctccctgtatgtatgaagatgcgaaggagtatttgaattggtatggaaccaggagggatgctaacgagaagcttaaagaccctaatgcacccgtcattgggctggttttgcaaaggagtcatattgtgactggcgatgagagtcactatgtggctgtgattatggagatggaggcaagaggtgctaaagtgataccaattttcgctggtggacttgacttttcagggcctgttgagaggtatttgatcgatccagttacaaagaaagcaatggtgaattcagtggtatcattgactggttttgctcttgttggaggtccagcaaggcaggatcatccaagagctatcgaggcgttgagcaagcttgacgtgccttatattgttgcattgcctttggtatttcaaacaactgaggagtggttaaatagtactttgggtgtgcacccaattcaggtggccttgcaagttgctcttcctgagctggatggtggcatggagcccattgtttttgccggccgggatccaagaacagggaaatcacatgctcttcacaaaagagtggagcagctctgcacgagggcaatcagatggggtgaactgaaaagaaaatcaaagacggcgaggaagttagcaatcactgtcttcagttttcctccagacaaggggaatgttgggacagcagcctaccttaatgtcttctcctccatcttctcagttctgaaagaactaaaaagagatggctacaatgttgagggccttccagagacttcagaagccttgattgaagatatactccatgataaagaggctcaatttagcagcccaaatctgaacattgcttacaaaatgggtgttcgagagtatcaaagcctcacttcatatgccactgctttggaagaaaactggggcaaacctcctggcaatttgaattctgatggagagaatctcttggtatatggaaaacagtacggtaatgtcttcattggagtccagcccacttttggttatgagggtgatccaatgcggctattattctccaaatcggctagcccacatcatggatttgcagcttattactccttcgttgagaaaatcttcaaagcagatgcagttcttcattttggcacgcatggttcacttgaattcatgccagggaagcaggtggggatgagcgatgcttgttttcctgacagtctcattgggaatatccccaacgtctattattatgcagctaataacccatctgaagctaccattgcaaaacgccgcagttatgcaaataccattagctatttgacccctccagctgaaaatgccgggctttacaagggcctgaagcaggtgagtgagctcatctcctcttaccaatccctcaaagacacaggtcgtgggccacagattgtgagctccataatcagtacggccaggcaatgcaatcttgacaaggacgtcgagcttcctgaagaggggcaggagatctctgcaaaggagcgagatcttgtggttggaaagatttactccaagattatggagattgaatcccggcttttgccatgtgggcttcatgtcattggtgaacccccatctgcaatggaagctgtcgcaaccttggtcaatattgctgcattagaccgtcctgaagatgagatttcatccctcccatcaattttagctgaaactgttggacgaaacatagaggatgtatatagagagagtgacaggggaatcttgaaggatgtcgaacttcttcggcaaataactgacgcctcgcgtggcgctgtctctgcctttgtgcagaaaacaactaacaataagggccaagttgtagatgttgcagataagcttagctctatcctcgggtttggaattaatgagccatggattgattacctgtcaagcacaaaattctatcaggcagatagggataagctgagaacagttttccggttcctaggggagtgtttgaaacttatagttgctgacaatgagctggggagtctgaaacaggccttggatggcaaatatgtggagccagggcccggtggtgacccgatcagaaacccaaaggtgttgccaactggaaagaacatccacgcactagacccacaatccattcctacaacagcagcaatgcagagtgcaaaagttgtggtggacagattgattgagaggcagaaagctgacaatggtgggaagtatcctgagacagttgcacttgtattgtggggaactgataatatcaagacctatggtgagtccctggctcaggtcctgtggatgattggagtgatgcccgttgccgatacctttggcagggttaaccgggtggaacttgtaagtctcgaagagcttggaaggcctaggattgatgtcgtcgttaattgctcaggagtgtttagagatctcttcatcaatcagatgaatctcctcgaccgtgcagtgaaaatggtagctgaactagacgagccagctgatcagaactttgtcaggaaacatgctctggagcaagctgaagcccttggtgttggcattcgggaagcggcaacacgtatattctctaatgcctcaggatcatactcctcaaacataaaccttgctgtggagaattcttcctggaatgatgagaagcagcttcaggacatgtacttgagcaggaagtcctttgccttcgattgcgatgccccaggtgccggcatggcggagaaaagaaaagtcttcgagatggctctcagcacagcggaagccaccttccaaaaccttgattcttcagaaatctcactcactgacgtgagccactattttgattcagaccccacaaacttggtgcagaacttaaggaaggataagaagaagcctaatgcttacgtcgcagacacaacaacagcaaatgctcaggtacgtactctatcagagactgtgcgactcgatgctcggaccaaattgttgaaccccaagtggtatgaaggaatgatgtccagtggatatgagggtgttcgtgaaattgagaagcggcttacaaacaccgttggctggagtgcaacttccggccaggtcgacaactgggtctacgaagaagctaactcaactttcatccaagatgaggagatgatgaacagactcatgagcacaaacccaaattcatttaggaagttggtgcagacctttttagaggccaatggacgagggtactgggaaacttcacaggagaacattgagaagctgagacagatgtactcagaagttgaagacaagattgagggtattgatcgg
>sdasy_comp40141_c0_seq1
atggcttctttagtgtcttcaccattcactttacaatcaaccaagccagaccaactctcttcaccctctcaaaaacactactttctccactcatttgttcccaggaaaatcaaacaggccagctcgagatcctcgttgaaagtaaaatgtgctgcgattggcaatggcctgttcacacaaaccacccaagaagttcgccgaatagtgcctgaaaacaaccagaacctccccactgtgaagatagtctacgtagtccttgaagctcagtatcagtcttcgctcactgcagcagttcaagctctgaacaagagctccaaagatgcatcgtacgaagttgttggttacttggtagaggagcttcgtgatgagtcaacatataaaactttctgtaaggatcttgaagatgcaaatatctttatcgggtcgttgatttttgttgaggagcttgcattgaaggttaaaactgctgtggagaaagaaagagacaggcttgatgcagttttggttttcccttcaatgcctgaggtaatgaggcttaacaagttaggttctttcagtatgtcacagcttggtcaatcaaagagtccattcttccagttgttcaagagaaagaagcaaggtgctggctttgctgacagcatgttgaagttagtgagaactttgcccaaggttttgaagtatttgcctagtgacaaggctcaagatgctaggctttatatcttgagtttgcagttttggcttggtgggtcaccagataacttgcagaatttcttgaaaatggtatctgggtcttatgttcctgcattgaaagggaaaaagattgcgtattctgatccagttttgttcttggatagtggaatttggcaccctttggctccctgtatgtatgaagatgcgaaggagtatttgaattggtatggaaccaggagggatgctaacgagaagcttaaagaccctaatgcacccgtcattgggctggttttgcaaaggagtcatattgtgactggcgatgagagtcactatgtggctgtgattatggagatggaggcaagaggtgctaaagtgataccaattttcgccggtggacttgacttttcagggcctgttgagaggtatttgatcgatccagttacaaagaaagcaatggtgaattcagtggtatcattgactggttttgctcttgttggaggtccagcaaggcaggatcatccaagagctatcgaggcattgggcaagcttgacgtgccttatattgttgcattgcctttggtatttcaaacaactgaggagtggttaaatagtactttgggtctgcacccaattcaggtggccttgcaagttgctcttcctgagctggatggtggcatggagcccattgtttttgccggccgggatccaagaacagggaaatcacatgctcttcacaaaagagtggagcagctctgcacgagggcaatcagatggggtgaactgaaaaggaaatcaaagacggcgaggaagttagcaatcactgtcttcagttttcctccagacaaggggaatgttgggacagcagcctaccttaatgtcttctcctccatcttctcagttctgaaagaactaaaaagagatggctacaatgttgaggaccttccagagacttcagaagccttgattgaagatatactccatgataaagaggctcaatttagcagcccaaatctgaacattgcttacaaaatgggtgttcgagagtatcaaagcctcacttcatatgccactgctttggaagaaaactggggcaaacctcctggcaatttgaattctgatggagagaatctcttggtatatggaaaacagtacggtaatgtcttcatcggagtccagcccacttttggttatgagggtgatccaatgcggctattattctccaaatcggctagcccacatcatggatttgcagcttattactccttcgttgagaaaatcttcaaagcagatgcagttcttcattttggcacgcatggttcacttgaattcatgccagggaagcaggtgggaatgagcgatgcttgttttcctgacagtctcattgggaatatccccaacgtctattattatgcagctaataacccatctgaagctaccattgcaaaacgccgcagttatgcaaataccattagctatttgacccctccagctgaaaatgccgggctttacaagggcctgaagcaggtgagtgagctcatctcctcttaccaatccctcaaagacacgggtcgtgggccacagattgtgagctccataatcagtacggccaggcaatgcaatcttgacaaggacgtcgagcttcctgaagaggggcaggagatctctgcaaaggagcgagatcttgtggttggaaagatttactccaagattatggagattgaatcccggcttttgccatgtgggcttcatgtcattggtgaacccccatctgcaatggaagctgtcgcaaccttggtcaatattgctgcattagaccgtcctgaagatgagatttcatccctcccatcaattttagctgaaactgttggacgaaacatagaggatgtatatagagagagtgacaagggaatcttgaaggatgtcgaacttcttcggcaaataaccgacgcctcgcgtggcgctgtctctgcctttgtgcagaaaacaactaacaataagggccaagttgtagatgttgcagataagcttagctctatcctcgggtttggaattaatgagccatgggttgattacctgtcaagcacaaaattctaccaggcagatagggataagctgagaacagtattccggttcctaggggagtgtttgaaacttatagttgctgacaatgagctggggagtctgaaacaggccttggatggcaaatatgtggagccagggcctggtggtgacccgatcagaaacccaaaggtgttgccaactggaaagaacatccacgcactagacccacaatccattcctacaacagcagcaatgcagagtgcaaaagttgtggtggacagattgattgagaggcagaaagctgacaatggtgggaagtatcctgagacagttgcacttgtattgtggggaactgataatatcaagacctatggtgagtccctggctcaggtcctgtggatgattggagtgatgcccgttgccgatacctttggcagggttaaccgagtggaacttgtaagtctcgaagagcttggaaggcctaggattgatgtcgtcgttaattgctcaggagtgtttagagatctcttcatcaatcagatgaatctcctcgaccgtgcagtgaaaatggtagctgaactagacgagccagctgatcagaactttgtcaggaaacatgctctagagcaagctgaagcccttggtgttggcattcgggaagctgcaacacgtatattctctaatgcctcaggatcatactcctcaaacataaaccttgctgtggagaattcttcctggaatgatgagaagcagcttcaggacatgtacttgagcaggaagtcctttgccttcgattgtgatgccccaggtgccggcatggcggagaaaagaaaagtcttcgagatggctctcagcacagcggaagccaccttccaaaatcttgattcttcagaaatctcactcactgacgtgagccactattttgattcagaccccacaaacttggtgcagaacttaaggaaggataagaagaagcctaatgcttacgtcgcagacacaacaacagcaaatgctcaggtacgtactctatcagagactgtgcgactcgatgctcggaccaaattgttgaaccccaagtggtatgaaggaatgatgtctagtggatatgagggtgttcgtgaaattgagaagcggcttacaaacaccgttggctggagtgcaacttcaggccaagtcgacaactgggtctacgaagaagctaactcaactttcatccaagatgaggagatgatgaacagactcatgagcacaaacccaaattcatttaggaagttggtgcagacctttttagaggccaatggacgagggtactgggaaacttcacaggagaacattgagaagctgagacagatgtactcagaagttgaagacaagattgagggtattgatcgg
>svimi_comp19456_c0_seq1
atggcttctttagtgtcttcaccattcactttacaatcaaccaagccagaccaactctcttcaccctctcaaaaacactactttctccactcatttgttcccaggaaaatcaaacagaccagctcgagatcctcgttgaaagtaaaatgtgctgcgattggcaatggcctgttcacacaaaccacccaagaagttcgccgaatagtgcctgaaaacaaccagaacctccccactgtgaagatagtctacgtagtccttgaagctcagtatcagtcttcgctcactgcagcagttcaagctctgaacaagagctccaaagatgcatcgtacgaagttgttggttacttggtagaggagcttcgtgatgagtcaacatataaaactttctgtaaggatcttgaagatgcaaatatctttatcgggtcattgatttttgttgaggaacttgcattgaaggttaaaactgctgtggagaaagaaagagacaggcttgatgcagttttggttttcccttcaatgcctgaggtaatgaggcttaacaagttaggttctttcagtatgtcacagcttggtcaatcaaagagtccattcttccagttgttcaagagaaagaagcaaggtgctggctttgctgacagcatgttgaagttagtgagaactttgcccaaggttttgaagtatttgcctagtgataaggctcaagatgccaggctttatatcttgagtttgcagttttggcttggtgggtcaccagataacttgcagaatttcttgaaaatggtatctgggtcttatgttcctgcattgaaagggaaaaagattgcgtattctgatccagttttgttcttggatagtggaatttggcaccctttggctccctgtatgtatgaagatgcgaaggagtatttgaattggtatggaaccaggagggatgctaatgagaagcttaaagaccctaatgcacccgtcattgggctggttttgcaaaggagtcatattgtgaccggcgatgagagtcactatgtggctgtgattatggagatggaggcaagaggtgctaaagtgataccaattttcgccggtggacttgacttttcagggcctgttgagaggtatttgatcgatccagttacaaagaaagcaatggtgaattcagtggtatcattgactggttttgctcttgttggaggtccagcaaggcaggatcatccaagagctatcgaggcattgggcaagcttgacgtgccttatattgttgcattgcctttggtatttcaaacaactgaggagtggttaaatagtactttgggtctgcacccaattcaggtggccttgcaagttgctcttcctgagctggatggcggcatggagcccattgtttttgccggccgggatccaagaacagggaaatcacatgctcttcacaaaagagtggagcagctctgcacgagggcaatcagatggggtgaactgaaaaggaaatcaaagacggcgaggaagttagcaatcactgtcttcagttttcctccagacaaggggaatgttgggacagcagcctaccttaatgtcttctcctccatcttctcagttctgaaagaactaaaaagagatggctacaatgttgaggaccttccagagacttcagaagccttgattgaagatatactccatgataaagaggctcaatttagcagcccaaatctgaacattgcttacaaaatgggtgttcgagagtatcaaagcctcacttcatatgccactgccttggaagaaaactggggcaaacctcctggcaatttgaattctgatggagagaatctcttggtatatggaaaacagtacggtaatgtcttcatcggagtccagcccacttttggttatgagggtgatccaatgcggctattattctccaaatcggctagcccacatcatggatttgcagcttattactccttcgttgagaaaatcttcaaagcagatgcagttcttcattttggcacgcatggttcacttgaattcatgccagggaagcaggtgggaatgagcgatgcttgttttcctgacagtctcattgggaatatccccaacgtctattattatgcagctaataacccatctgaagctaccattgcgaaacgccgcagttatgcaaataccattagctatttgacccctccagctgaaaatgccgggctttacaagggcctgaagcaggtgagtgagctcatctcctcttaccaatccctcaaagacacgggtcgtgggccacagattgtgagctccataatcagtacggccaggcaatgcaatcttgacaaggacgtcgagcttcctgaagaggggcaggagatctctgcaaaggagcgagatcttgtggttggaaagatttactccaagattatggagattgaatcccggcttttgccatgtgggcttcatgtcattggtgaacccccatctgcaatggaagctgtcgcaaccttggtcaatatagctgcattagaccgtcctgaagatgagatttcatccctcccatcaattttagctgaaactgttggacgaaacatagaggatgtatatagagagagtgacaagggaatcttgaaggatgtcgaacttcttcggcaaataaccgacgcctcgcgtggcgctgtctctgcctttgtgcagaaaacaactaacagtaagggccaagttgtagatgttgcagataaacttagctctatcctcgggtttggaattaatgagccatgggttgattacctgtcaagcacaaaattctatcaggcagatagggagaagctgagaacagtattccggttcctaggggagtgtttgaaacttatagttgctgacaatgagctggggagtctgaaacaggccttggatggcaaatatgtggagccagggcctggtggtgacccgatcagaaacccaaaggtgttgccaactggaaagaacatccacgcactagacccacaatccattcctacaacagcagcaatgcagagtgcaaaagttgtggtggacagattgattgagaggcagaaagctgacaatggtgggaagtatcctgagacagttgcacttgtattgtggggaactgataatatcaagacctatggtgagtccctggctcaggtcctgtggatgattggagtgatgcccgttgccgatacctttggcagggttaaccgagtggaacttgtaagtctcgaagagcttggaaggcctaggattgatgtcgtcgttaattgctcaggagtgtttagagatctcttcatcaatcagatgaatctccttgaccgtgcagtgaaaatggtagctgaactagacgagccagctgatcagaactttgtcaggaaacatgctctggagcaagctgaagcccttggtgttggcattcgggaagctgcaacacgtatattctctaatgcctcaggatcatactcctcaaacataaaccttgctgtggagaattcttcctggaatgatgagaagcagcttcaggacatgtacttgagcaggaagtcctttgccttcgattgtgatgccccaggtgccggcatggcggagaaaagaaaagtcttcgagatggctctcagcacagcggaagccaccttccaaaatcttgattcttcagaaatctcactcactgacgtgagccactattttgattcagaccccacaaacttggtgcagaacttaaggaaggataagaagaagcctaatgcttacgtcgcagacacaacaacagcaaatgctcaggtacgtactctatcagagactgtgcgactcgatgctcggaccaaattgttgaaccccaagtggtatgaaggaatgatgtctagtggatatgagggtgttcgtgaaattgagaagcggcttacaaacaccgttggctggagtgcaacttcaggccaagtcgacaactgggtctacgaagaagctaactcaactttcatccaagatgaggagatgatgaacagactcatgagcacaaacccaaattcatttaggaagttggtgcagacctttttagaggccaatggacgagggtactgggaaacttcacaggagaacattgagaagctgaaacagatgtactcagaagttgaagacaagattgagggtattgatcgg
>serio_comp25052_c0_seq1
atggcttcgttagtgtcttcaccattcactttacaatcaaccaagccagaccaactctcttcaccctctcaaaaacactactttctccactcatttgttcccaggaaaatcaaacaaaccagctcgagatcctcgttgaaagtaaaatgtgctgcgattggcaatggcctgttcacacaaaccacccaagaagttcgccgaatagtgcctgaaaacaaccagaacctccccactgtgaagatagtctacgtagtccttgaagctcagtatcagtcttcactcactgcagcagttcaagctctgaacaagagctccaaagatgcatcatacgaagttgttggttacttggtagaggagcttcgtgatgagtcaacatataaaactttctgtaaggatcttgaagatgcaaatatctttatcgggtcgttgatttttgttgaggagcttgcattgaaggttaaaactgctgtggagaaagaaagagacagacttgatgcagttttggttttcccttcaatgcctgaggtaatgaggcttaacaagttaggttctttcagcatgtcacagcttggtcaatcaaagagtccattcttccagctgttcaagagaaagaagcaaggtgctggttttgctgacagtatgttgaagttagtgagaactttgcccaaggttttgaagtatttgcctagtgataaggctcaagatgctaggctttatatcttgagtttgcagttttggcttggtgggtcaccagataacttgcagaatttcttgaaaatggtatctgggtcttatgttcctgcattgaaagggaaaaagattgcgtattctgatccagttttgttcttggatagtggaatttggcaccctttggctccctgtatgtatgaagatgcgaaggagtatttgaattggtatggaaccaggagggatgctaatgagaagcttaaagaccctaatgcacccgtcattgggctggttttgcaaaggagtcatattgtgactggcgatgagagtcactatgtggctgtgattatggagatggaggcaagaggtgctaaagtgataccaattttcgccggtggacttgacttttcagggcctgttgagaggtatttgatcgatccagttacaaagaaagcaatggtgaattcagtggtatcattgactggttttgctcttgttggaggtccagcaaggcaggatcatccaagagctatcgaggcattgagcaagcttgacgtgccttatattgttgcactgcctttggtatttcaaacaactgaggagtggttaaatagtactttgggtctgcacccaattcaggtggccttgcaagttgctcttcctgagctggatggtggcatggagcccattgtttttgccggccgggatccaagaacagggaaatcacatgctcttcacaaaagagtggagcagctctgcacgagggcaatcagatggggtgagctgaaaagaaaatcaaagactgcgaggaagttagcaatcactgtcttcagttttcctccagacaaggggaatgttgggacagcagcctaccttaatgtcttctcctccatcttctcagttctgaaagaactaaaaagagatggctacaatgttgaggaccttccagagacttcagaagccttgattgaagatatactccatgataaagaggctcaatttagcagcccaaatctgaacattgcttacaaaatgggtgttcgagagtatcaaagcctcacttcatatgccactgctttggaagaaaactggggcaaacctcctggcaatttgaattctgatggagagaatctcttggtatatggaaaacagtacggtaatgtcttcatcggagtccagcccacttttggttatgagggtgatccaatgcggctattattctccaaatcggctagcccacatcatggatttgcagcttattactccttcgttgagaaaatcttcaaagcagatgcagttcttcattttggcacgcatggttcacttgaattcatgccagggaagcaggtgggaatgagcgatgcttgttttcctgacagtctcattgggaatatccccaacgtctattattatgcagctaataacccatctgaagctaccattgcaaaacgccgcagttatgcaaataccattagctatttgacccctccagctgaaaatgccgggctttacaagggcctgaagcaggtgagtgagctcatctcctcttaccaatccctcaaagacacaggtcgtgggccacagattgtgagctccataatcagtacggccaggcaatgcaatcttgacaaggacgtcgagcttcctgaagaggggcaggagatctctgcaaaggagcgagatcttgtggttggaaagatttactccaagattatggagattgaatcccggcttttgccatgtgggcttcatgtcattggtgaacccccatctgcaatggaagctgtcgcaaccttggtcaatattgctgcattagaccgtcctgaagatgagatttcatccctcccatcaattttagctgaaactgttggacgaaacatagaggatgtatacagagagagtgacaagggaatcttgaaggatgtcgaacttcttcggcaaataactgacgcctcgcgtggcgctgtctctgcctttgtgcagaaaacaactaacaataagggccaagttgtagatgttgcagataagcttagctctattctcgggtttggaattaatgagccatgggttgattacctgtcaagcacaaaattctatcaggcagatagggagaagctgagaacagtattccggttcctaggggagtgtttgaaacttatagttgctgacaatgagctggggagtctgaaacaggccttggatggcaaatatgtggagccagggcctggtggtgacccgatcagaaacccaaaggtgttgccaactggaaagaacatccacgcactagacccacaatccattcctacaacagcagcaatgcagagtgcaaaagttgtggtggacagattgattgagaggcagaaagctgacaatggtgggaagtatcctgagacagttgcacttgtattgtggggaactgataatatcaagacctatggtgagtccctggctcaggtcctgtggatgattggagtgatgcccgttgccgatacctttggcagggttaaccgagtggaacttgtaagtctcgaagagcttggaaggcctaggattgatgtcgtcgttaattgctcaggagtgtttagagatctcttcatcaatcagatgaatctgctcgaccgtgcagtgaaaatggtagctgaactagacgagccagctgatcagaactttgtcaggaaacatgctctagagcaagctgaagcccttggtgttggcattcgggaagctgcaacacgtatattctctaatgcctcaggatcatactcctcaaacataaaccttgctgtggagaattcttcctggaatgatgagaagcagcttcaggacatgtacttgagcaggaagtcctttgccttcgattgtgatgccccaggtgccggcatggcagagaaaagaaaagtcttcgagatggctctcagcacagcggaagccaccttccaaaatcttgattcttcagaaatctcactcactgacgtgagccactattttgattcagaccccacaaacttggtgcagaacttaaggaaggataagaagaagcctaatgcttacgtcgcagacacaacaacagcaaatgctcaggtacgtactctatcagagactgtgcgactcgatgctcggaccaaattgttgaaccccaagtggtatgaaggaatgatgtctagtggatatgagggtgttcgtgaaattgagaagcggcttacaaacaccgttggctggagtgcaacttcaggccaagtcgacaactgggtctacgaagaagctaactcaactttcatccaagatgaggagatgatgaacagactcatgagcacaaacccaaattcatttaggaagttggtgcagacctttttagaggccaatggacgagggtactgggaaacttcacaggagaacattgagaagctgagacagatgtactcagaagttgaagacaagattgagggtgttgatcgg
>sfarg_comp20366_c0_seq1
atgcctgaggtaatgaggcttaacaagttaggttctttcagtatgtcacagcttggtcaatcaaagagtccattcttccagttgttcaagagaaagaagcaaggtgctggctttgctgacagtatgttgaagttagtgagaactttgcccaaggttttgaagtatttgcctagtgataaggctcaagatgctaggctttatatcttgagtttgcagttttggcttggtgggtcaccagataacttgcagaatttcttgaaaatggtatctgggtcttatgttcctgcattgaaagggaaaaagattgcgtattctgatccagttttgttcttggatagtggaatttggcaccctttggctccctgtatgtatgaagatgcgaaggagtatttgaattggtatggaaccaggagggatgctaacgagaagcttaaagaccctaatgcacccgtcattgggctggttttgcaaaggagtcatattgtgactggcgatgagagtcactatgtggctgtgattatggagatggaggcaagaggtgctaaagtgataccaattttcgctggtggacttgacttttcagggcctgttgagaggtatttgatcgatccagttacaaagaaagcaatggtgaattcagtggtgtcattgactggttttgctcttgttggaggtccagcaaggcaggatcatccaagagctatcgaggcattgagcaagcttgacgtgccttatattgttgcattgcctctggtatttcaaacaactgaggagtggttaaatagtactttgggtctgcacccaattcaggtggccttgcaagttgctcttcctgagctggatggtggcatggagcccattgtttttgccggccgggatccaagaacagggaaatcacatgctcttcacaaaagagtggagcagctctgcacgagggcaatcagatggggtgaactgaaaagaaaatcaaagactgcgaggaagttagcaatcactgtcttcagttttcctccagacaaggggaatgttgggacagcagcctaccttaatgtcttctcctccatcttctcagttctgaaagaactaaaaagagatggctacaatgttgagggccttccggagacttcagaagccttgattgaagatatactccatgataaagaggctcaatttagcagcccaaatctgaacattgcttacaaaatgggtgttcgagagtatcaaaacctcacttcatatgccactgctttggaagaaaactggggcaaacctcctggcaatttgaattctgatggagagaatctcttggtatatggaaaacagtacggtaatgtcttcatcggagtccagcccacttttggttatgagggtgatccaatgcggctattattctccaaatcggctagcccacatcatggatttgcagcttattactccttcgttgagaaaatcttcaaagcagatgcagttcttcattttggcacgcatggttcacttgaattcatgccagggaagcaggtgggaatgagcgatgcttgttttcctgacagtctcattgggaatatccccaacgtctattattatgcagctaataacccatctgaagctaccattgcaaaacgccgcagttatgcaaataccattagctatttgacccctccagctgaaaatgccgggctttacaagggcctgaagcaggtgagtgagctcatctcctcttaccaatccctcaaagacacaggtcgtgggccacagattgtgagctccataatcagtacggccaggcaatgcaatcttgacaaggacgtcgagcttcctgaagaggggcaggatatctctgcaaaggagcgagatcttgtggttggaaagatttactccaagattatggagattgaatcccggcttttgccatgtgggcttcatgtcattggtgaacccccatctgcaatggaagctgtcgcaaccttggtcaatattgctgcattagaccgtcctgaagatgagatttcatccctcccatcaattttagctgaaactgttggacgaaacatagaggatgtatatagagagagtgacaagggaatcttgaaggatgtcgaacttcttcggcaaataactgacgcctcgcgtggcgctgtctctgcctttgtgcagaaaacaactaacaataagggccaagttgtagatgttgcagataagcttagctctatcctcgggtttggaattaatgagccatgggttgattacctgtcaagcacaaaattctatcaggcagatagggataagctgagaacagtattccggttcctaggggagtgtttgaaacttatagttgctgacaatgaactggggagtctgaaacaggccttggatggcaaatatgtggagccagggcctggtggtgacccgatcagaaacccaaaggtgttgccaactggaaagaacatccacgcactagacccacaatccattcctacaacagcagcaatgcagagtgcaaaagttgtggtggacagattgattgagaggcagaaagctgacaatggtgggaagtatcctgagacagttgcacttgtattgtggggaactgataatatcaagacctatggtgagtccctggctcaggtcctgtggatgattggagtgatgcccgttgccgatacctttggcagggttaaccgagtggaacttgtaagtctcgaagagcttggaaggcctaggattgatgtcgttgttaattgctcaggagtgtttagagatctcttcatcaatcagatgaatctcctcgaccgtgcagtgaaaatggtagctgaactagacgagccagctgatcagaactttgtcaggaaacatgctctagagcaagctgaagcccttggtgttggcattcgggaagctgcaacacgtatattctctaatgcctcaggatcatactcctcaaacataaaccttgctgtggagaattcttcctggaatgatgagaagcagcttcaggacatgtacttgagcaggaagtcctttgccttcgattgtgatgccccaggtgccggcatggcggagaaaagaaaagtcttcgagatggctctcagcacagcggaagccaccttccaaaatcttgattcttcagaaatctcactcactgacgtgagccactattttgattcagaccccacaaacttggtgcagaacttaaggaaggataagaagaagcctaatgcttacgtcgcagacacaacaacagcaaatgctcaggtacgtactctatcagagactgtgcgactcgatgctcggaccaaattgttgaaccccaagtggtatgaaggaatgatgtctagtggatatgagggtgttcgtgaaattgagaagcggcttacaaacaccgttggctggagtgcaacttcaggccaagtcgacaactgggtctacgaagaagctaactcaactttcatccaagatgaggagatgatgaacagactcatgagcacaaacccaaattcatttaggaagttggtgcagacctttttagaggccaatggacgagggtactgggaaacttcacaggagaacattgagaagttgagacagatgtactcagaagttgaagacaagattgagggtattgatcgg
>smats_comp33209_c0_seq5
atgcctgaggtaatgaggcttaacaagttaggttctttcagtatgtcacagcttggtcaatcaaagagtccattcttccagttgttcaagagaaagaagcaaggtgctggttttgctgacagtatgttgaagttagtgagaactttgcccaaggttttgaagtatttgcctagtgataaggctcaagatgctaggctttatatcttgagtttgcagttttggcttggcgggtcaccagataacttgcagaatttcttgaaaatgatatctgggtcttatgttcctgcattgaaagggaaaaagattgcgtattctgatccagttttgttcttggatagtggaatttggcaccctttggctccctgtatgtatgaagatgcgaaggagtatttgaattggtatggaaccaggagggatgctaatgagaagcttaaagaccctaatgcacccgtcattgggcttgttttgcaaaggagccatattgtgactggtgatgagagtcactatgtggctgtgattatggagatggaagcaagaggtgctaaagtgataccaattttcgctggtggacttgacttttcagggcctgttgagaggtatttgatcgatccagttacaaagaaatcaatggtgaattcagtggtatcattgactggttttgctcttgttggaggtccagcaaggcaggatcatccaagagctgtcgaggcattgagcaagcttgacgtgccttatattgttgcattgcctttggtatttcaaacaactgaggagtggttaaatagtactttgggtctgcacccaattcaggtggccttgcaagttgctcttcctgagctggatggtggcatggagcccattgtttttgccggccgggatccaagaacagggaaatcacatgcacttcacaaaagagtggagcagctctgcaccagggcaatcagatggggtgaactgaaaaggaaatcaaagactgcgaggaagttagcaatcactgtcttcagttttccgccagacaaggggaatgttgggacagcagcctaccttaatgtcttctcctccatcttctcagtcctgaaagaactaaaaagagatggctacaatgttgagggccttccagagacttcagaagccttgattgaagatatactccatgataaagaggctcaatttagcagcccaaatctgaacattgcttacaaaatgggtgttcgagagtatcaaagcctcacttcatatgctactgctttggaagaaaactggggcaaacctcccggcaatttgaattctgatggagagaatctcttggtatatggaaaacagtacggtaatgtcttcatcggagtccagcccacttttggttatgagggtgatccaatgcggctattattctccaaatcggctagcccacatcatggatttgcagcttattactccttcgttgagaaaatcttcaaagcagatgcagttcttcattttggcacgcatggttcacttgaattcatgccagggaagcaggtaggtatgagcgatgcttgttttcctgacagtctgattgggaatatccccaacgtctattattatgcagctaataacccatctgaagctaccattgcaaaacgccgcagttatgcaaataccattagctatttgacccctccagctgaaaatgctgggctttacaagggcctgaagcaggtgagtgagctcatctcctcttaccaatccctcaaagacacaggtcgtgggccacagattgtgagctccataatcagtacggccaggcaatgcaatcttgacaaggatgtcgagcttcctgaagaggggcaggagatctctgcaaaggagcgagatcttgtggttggaaagatatactctaagattatggagattgaatcccggcttttgccatgtgggcttcatgtcattggtgaacccccatctgcaatggaagctgtcgcaaccttggtcaatattgctgcattagaccgtcctgaagatgagatttcatcgctcccatcaattttagctgaaactgttggacgaaacatagaggatgtatatagagagagtgacaagggaatcttgaaggatgtagaacttcttcggcaaataactgaggcctcgcgtggcgctgtctctgcctttgtgcagaaaacaactaacaataagggccaagttgtagatgttgcagataagcttagctctatcctcgggtttggaattaatgagccatgggttggttacctgtcaagcacaaaattctatcaggcagatagggataagctgagaacattattccggttcctaggggagtgtttgaaacttatagttgctgacaatgagctggggagtctgaaacaggccttggatggcaaatatgtggagccagggcctggtggtgacccaatcagaaacccaaaggtgttgccaactggaaagaacatccacgcactagacccacaatccattcctacaacagcagcaatgcagagtgcaaaagttgtggtggacagattgattgagaggcagaaagctgacaatggtgggaagtatcctgagacagttgcacttgtattgtggggaactgataatatcaagacctatggtgagtccctggctcaggtcctgtggatgattggagtgatgccagttgccgatacctttggtagggttaaccgggtggaacttgtaagtcttgaagagcttggaaggcctaggattgatgtcgtcgttaattgctcaggagtgtttagagatctctttatcaatcagatgaatctcctcgaccgtgcagtgaaaatggtagctgaactagatgagccagctgatcagaactttgtcaggaagcatgctctagagcaagctgaagcccttggtgttggcattcgggaagctgcaacacgtatattctctaatgcctcaggatcatactcctcaaacataaaccttgcagtggagaattcttcctggaatgacgagaagcagcttcaggacatgtacctgagcaggaagtcctttgccttcgattgtgatgccccaggtgccggcatggcggagaaaagaaaagtcttcgagatggctctcagcacagcggaagccaccttccaaaatcttgattcttcagaaatctcactcactgacgtgagccactattttgattcagaccccacaaacttggtgcagaacttaaggaaggataagaagaagcctaatgcttacgttgcagacacaacaacagcaaatgctcaggtacgtactctatcagagactgtgcgactcgatgctcggaccaaattgttgaaccccaagtggtatgaaggaatgatgtctagtggatatgagggagttcgtgaaattgagaagcggcttacaaacaccgttggctggagtgcaacttcaggccaagtcgacaactgggtctatgaagaagccaactcaactttcatccaagatgaggagatgatgaacagactcatgagcacaaacccaaattcatttaggaagttggtgcagacctttttagaggccaatggacgagggtactgggaaacttcacaggagaacattgagaagctgagacagatgtactcagaagttgaagacaagattgagggtattgatcgg
>sbaby_contig00528
atgcagagtgcaaaagttgtggtggacagattgattgagaggcagaaagctgacaatgatgggaagtatcctgagacagttgcacttgtattgtggggaactgataatatcaagacctatggtgagtccctggctcaggtcctgtggatgattggagtgatgccagttgccgatacctttggtagggttaaccgggtggaacttgtaagtcttgaagagcttggaaggcctaggattgatgtcgtcgttaattgctcaggagtgtttagagatctctttatcaatcagatgaatctcctcgaccgtgcagtgaaaatggtagctgaactagatgagccagctgatcagaactttgtcaggaagcatgctctagagcaagctgaagcccttggtgttggcattcgggaagctgcaacacgtatattctctaatgcctcaggatcatactcctcaaacataaaccttgcagtggagaattcttcctggaatgacgagaagcagcttcaggacatgtacctgagcaggaagtcctttgccttcgattgtgatgccccaggtgcaggcatggcggagaaaagaaaagtctttgagatggctctcagcacagcggaagccaccttccaaaatcttgattcttcagaaatctcactcactgacgtgagccactattttgattcagaccccacaaacttggtgcagaacttgaggaaggataagaagaagcctaatgcttacgttgcagacacaacaacagcaaatgctcaggtacgtactctatcagagactgtgcgactcgatgctcggaccaaattgttgaaccccaagtggtatgaaggaatgatgtcaagtggatatgag
>ptric_Potri.006G051100.1
ATGGCTTCTTTAGTGTCTTCACCATTCACTTTACAATCAATCAAACCAGACCAACTCTCTTCACCATCTCAAAAACACTACTTTCTTCACTCATTTGTTCCCAGGAAAATCAACCAAACCAGCTTGAAATCCTCGTTGAAAGTAAAATGTGCTGCAATTGGCAATGGCCTGTTCACACAAACCACCCAAGAAGTTCGCCGAATAGTGCCTGAAAACAACCAGAACCTCCCCACTGTGAAGATAGTCTACGTAGTCCTTGAAGCTCAGTATCAGTCTTCACTCACTGCAGCAGTTCAAGCTCTAAACAAGAGCTCCAAAGATGCATCATACGAAGTTGTTGGTTACTTAGTTGAGGAGCTTCGTGATGCGTCCACATATAAAACTTTCTGCAAGGATCTTGAAGATGCAAATATCTTTATAGGGTCATTGATTTTTGTTGAGGAGCTTGCATTGAAGGTTAAAACTGCTGTGGAGAAAGAAAGGGATAGGCTTGATGCAGTTTTGGTTTTCCCTTCAATGCCTGAGGTAATGAGGCTTAACAAGTTGGGTTCTTTCAGTATGTCACAGCTTGGTCAATCAAAGAGTCCATTCTTCCAGTTGTTCAAGAAAAAGAAGCAAGGTGCGGGTTTTGCTGACAGTATGTTGAAGTTAGTGAGAACTTTGCCGAAGGTTTTGAAATATTTGCCTAGTGATAAGGCTCAAGATGCTAGGCTTTATATCTTGAGTTTGCAGTTTTGGCTTGGTGGGTCACCAGATAACTTGCAGAATTTCTTGAAAATGATATCTGGGTCTTATGTTCCTGCATTGAAAGGGAAAAAGATTGCGTATTCTGATCCAGTTTTGTTCTTGGATAGTGGAATTTGGCACCCTTTGGCTCCTTGTATGTATGAAGATGCGAAGGAGTATCTGAATTGGTATGGAACCAGGAGGGATGCTAATGAGAAGCTTAAAGACCCTAATGCACCAGTCATTGGGCTGGTTTTGCAAAGGAGTCATATTGTGACTGGTGATGAGAGTCACTATGTGGCTGTGATTATGGAGTTGGAGGCAAGAGGTGCTAAAGTGATACCAATTTTCGCTGGTGGACTTGACTTTTCTGGGCCTGTTGAGAGGTATTTGATCGATCCAGTTACAAAGAAACCAATGGTGAATTCAGTGATATCATTGACTGGTTTTGCTCTTGTTGGAGGTCCAGCAAGGCAGGATCATCCAAGAGCTATCGAGGCATTGAGCAAGCTTGATGTGCCTTATATTGTTGCATTGCCTTTGGTGTTTCAAACAACTGAGGAGTGGTTAAATAGTACTTTGGGGTTGCACCCAATTCAGGTGGCTTTGCAAGTTGCTCTTCCTGAGCTGGATGGTGGCATGGAGCCCATTGTTTTTGCCGGCCGGGATCCAAGAACAGGGAAATCACATGCTCTTCACAAAAGGGTGGAGCAGCTCTGCACGAGAGCAATCAGATGGGGTGAACTGAAAAGGAAATCAAAGACTGAGAAGAAGTTAGCAATCACTGTCTTCAGTTTTCCTCCAGACAAGGGGAATGTTGGGACAGCAGCCTACCTTAATGTCTTCTCCTCCATCTTCTCGGTTCTGAAAGAACTAGAAAGAGATGGCTACAATGTTGAGGGCCTTCCAGAGACTTCAGAAGCCTTGATTGAAGACATACTCCATGATAAAGAGGCTCAATTTAGCAGCCCAAATCTGAACATTGCTTACAAAATGGGTGTTCGAGAGTATCAAAGCCTTACTTCATATGCCACTGCATTGGAAGAAAACTGGGGCAAACCTCCTGGCAATTTGAATTCTGATGGAGAGAATCTCTTGGTATATGGAAAACAGTACGGTAATGTCTTCATCGGAGTCCAGCCCACCTTTGGTTATGAGGGTGATCCAATGCGGCTATTATTCTCCAAATCGGCTAGCCCACATCATGGATTTGCAGCTTATTACTCTTTCGTTGAGAAAATCTTCAAAGCAGATGCAGTTCTTCATTTTGGCACACATGGTTCACTTGAATTCATGCCAGGGAAGCAGGTGGGAATGAGCGATGCTTGTTTTCCTGACAGTCTCATTGGTAATATCCCCAACGTCTATTATTATGCAGCTAATAACCCATCTGAAGCCACCATTGCAAAACGCCGCAGTTATGCAAATACTATTAGCTATTTGACCCCTCCAGCTGAAAATGCTGGGCTTTACAAGGGCCTGAAGCAGTTGAGTGAGCTTATCTCCTCATACCAATCCCTCAAAGACACAGGTCGTGGGCCACAGATTGTGAGCTCCATAATCAGTACAGCTAGGCAATGCAATCTTGACAAGGATGTCGAGCTTCCTGAAGAGGGGGAGGAGATCTCTGCAAAGGAGCGAGATCTTGTGGTTGGAAAGGTATACTCCAAGATCATGGAGATTGAATCCCGGCTTTTGCCATGTGGGCTTCATGTCATTGGTGAACCTCCATCTGCAATGGAAGCTGTCGCAACCTTGGTCAATATTGCTGCATTAGACCGTCCTGAAGATGAGATTTCATCGCTCCCATCAATATTAGCTGAAACTGTTGGACGAAACATAGAGGATGTATATAGAGAGAGTGACAAGGGAATCTTGAAGGATGTAGAACTTCTTCGGAAAATAACTGAGGCCTCGCGTGGCGCCGTCTCTGCCTTTGTGCAGAAAACAACTAACAAAAAGGGTCAAGTTGTAGATGTTGCAGATAAGCTTAGCTCTATCCTCGGGTTTGGCATTAATGAACCATGGGTTGATTACTTGTCAAGCACAAAATTCTATCAGGCAGATAGGGATAAGCTGAGAACATTATTCCGGTTCCTAGGAGACTGTTTGAAACTTATAGTCGCTGACAATGAGTTGGGGAGTCTGAAACAAGCCTTGGAAGGCAAATATGTGGAGCCAGGGCCTGGTGGTGACCCAATCAGAAACCCAAAGGTGTTGCCAACTGGAAAGAACATCCACGCACTAGACCCACAATCCATTCCTACAACAGCAGCAATGCAGAGTGCAAAAGTTGTGGTGGACAGATTAATTGAGAGGCAGAAAGCTGACAATGGTGGGAAGTATCCTGAGACAGTCGCACTTGTATTGTGGGGAACTGATAATATCAAGACCTATGGTGAGTCCCTGGCTCAGGTATTGTGGATGATTGGAGTAATGCCAGTTGCTGATACCTTTGGTAGGGTTAACCGGGTGGAACTTGTAAGTCTTGAAGAACTTGGAAGGCCTAGGATTGATGTCGTCGTTAATTGCTCAGGGGTGTTTAGAGATCTCTTTATCAATCAGATGAACCTCCTCGACCGTGCAGTGAAAATGGTAGCTGAACTAGATGAGCCAGCTGATCAGAACTTTGTCAGGAAGCATGCTCTAGAACAAGCTGAAGCCCTTGGTGTTGACATTCGAGAAGCAGCAACACGTATATTCTCTAATGCCTCGGGATCATACTCCTCAAACATAAACCTTGCAGTGGAGAATTCTTCTTGGAATGATGAGAAGCAGCTTCAAGACATGTACTTGAGCAGGAAGTCCTTTGCCTTTGATTGTGATGCCCCAGGTGCAGGCATGGCAGAGAAGAGAAAAGTTTTTGAGATGGCTCTTAGCACAGCGGAAGCCACCTTCCAAAATCTTGATTCTTCAGAAATCTCACTCACCGATGTGAGCCACTATTTTGACTCAGACCCCACAAACTTGGTGCAGAACTTGAGGAAGGATAAGAAGAAGCCTAATGCTTACATTGCAGACACAACAACAGCAAATGCTCAGGTACGTACTCTTTCAGAGACTGTGCGACTCGATGCTCGAACCAAATTGTTGAATCCTAAGTGGTATGAAGGAATGCTGTCTACTGGTTATGAGGGTGTTCGTGAAATTGAGAAGCGGCTTACAAACACTGTTGGCTGGAGTGCAACTTCAGGCCAAGTCGACAACTGGGTCTATGAAGAAGCTAACTCAACTTTCATCCAAGATGAGGAGATGCTGAACAAACTCATGAGCACAAACCCAAATTCATTTAGGAAGATGTTGCAGACCTTTTTAGAGGCCAATGGTCGTGGGTACTGGGAAACTTCACAGGATAACATTGAGAAGCTGAGACAGTTGTACTCAGAAGTTGAAGACAAGATTGAGGGTATTGATCGGTAA
>spurp_SapurV1A.0236s0100.1
ATGAACTCATTGGCATTTTCGGTTGGGAATTACACTCCCAGAAACCTCAGCGCACCCAATACAACACTTCCCACTAAGAATCTTGACACAACAAAAGTATCAACTACCAAATTCTCAAGCCACCGCCAAGAAAACTTTTCTCAACTGCAGCCGAAAGAAATCCAGGCTTTTTTCAAGAGAAGAGAAGCAATTGGTCTTGGCTTCTGCACAGGCTTTCTTGATGTTCTCTTGCAGCAACAGCTCACTGCAACGGCAGAAGAAGCTCCATGTGAACTAACAGTTGCTCCTTCAGGTCTTGCCTTCTGTGACAGAATTGTGGGCACTGGCCCTGAGGCTGTCAAGGGACAGCTCATTAAGGCACATTATGTCGGGAAATTGGTAAGTGGAAAGATTTTCGATAGCAGCTACAATCGTGGAAAGCCTCTCACGTTTCGAGTTGGGGTTGGTGAGGTCATCAAAGGCTGGGACCAAGGTATTCTAGGTGGTGATGGAATCCCTCCTATGCTAGCTGGTGGAAAACGTAAATTGAAGCTCCCTCCAGAACTGGCATATGGCATGAGAGGGGCTGGCTGCAAAGGAGGTTCTTGCATTATTCCTCCAGATGCTGTCCTGTTATTCGAAGTAGAGTTCATTGGAAAGGCTTGA
>ssuch_willow_GLEAN_10023555
ATGAACTCATTGGCATTTTTGGTTGGGAATTACACTCCCAGAAACCTCAGCGCACCCAATACAACACTTCCCACTAAGAATCTTGACACAACAAAAGTATCAACTACCAAATTCTCAAGCCACCGCCAAGAAAACTTTTCTCAACTGCAGCCGAAAGAAATCCAGGCTTTTTTCAAGAGAAGAGAAGCAATTGGTCTTGGCTTCTGCACAGGCTTTCTTGATGTTCTCTTGCAGCAACAGCTCACTGCAACGGCAGAAGAAGCTCCGTGTGAACTAACAGTTGCTCCTTCAGGTCTTGCCTTCTGTGACAGAATTGTGGGCACTGGCCCTGAGGCTGTCAAGGGACAGCTCATTAAGGCACATTATGTCGGGAAATTGGTAAGTGGAAAGATTTTCGATAGCAGCTACAATCGTGGAAAGCCTCTCACGTTTCGAGTTGGGGTTGGTGAGGTCATCAAAGGCTGGGACCAAGGTATTCTAGGTGGTGATGGAATCCCTCCTATGCTAGCTGGTGGAAAACGTAAATTGAAGCTCCCTCCAGAACTGGCGTATGGCATGAGAGGGGCTGGCTGCAAAGGAGGTTCTTGCATTATTCCTCCAGATGCTGTCCTGTTATTCGACGTAGAGTTCATTGGAAAGGCTTGA
>ssach_comp28707_c0_seq1
atgaactcgttggcattttcggttgggaattacactcccagaaacctcagcgcacccaatacaacacttcccactaagaatcttgacacaacaaaagtatcaactaccaaattctcaagccaccgccaagaaaacttttctcaactgcagccgaaagaaatccaggcttttttcaagagaagagaagcaattggtcttggcttctgcacaggctttcttgatgttctcttgcagcagcagctcactgcaacggcagaagaagctccgtgtgaactaacagttgctccttcaggtcttgccttctgtgacagaattgtgggcactggccctgaggctgtcaagggacagctcattaaggcacattatgtcgggaaattggtaagtggaaagattttcgatagcagctacaatcgtggaaagcctctcacgtttcgagttggggttggtgaggtcatcaaaggctgggaccaaggtattctaggtggtgatggaatccctcctatgctagctggtggaaaacgtaaattgaagctccctccagaactggcatatggcatgagaggggctggctgcaaaggaggttcttgcattattcctccagatgctgtcctgttattcgatgtagagttcattggaaaggct
>sdasy_comp37436_c0_seq3
atgaactcattggcattttctgttgggaattacactcccagaaacctcagcgcacccaatacaacacttcccactaagaatcttgacacaacaaaagtatcaactaccaaattctcaagccaccgccaagaaaaattttctcagcaactgcagccgaaagaaagccaggcctttttcaagagaagagaagcaattggtcttggcttctgcacaggctttcttaatgttctcttgcagcaacagctcactgcaacggcagaagaagctccgtgtgaactaacagttgctccttcaggtcttgccttctgtgacagaattgtgggcactggccctgaggctgtcaagggacagctcattaaggcacattatgtcgggaaattggtaagtggaaagattttcgatagcagctacaatcgtggaaagcctctcacgtttcgagttggggttggtgaggtcatcaaaggctgggaccaaggtattctaggtggtgatggaatccctcctatgctagctggtggaaaacgtaaattgaagctccctccagaactggcatatggcatgagaggggctggctgcaaaggaggttcttgcattattcctccagatgctgtcctgttattcgatgtagagttcattggaaaggct
>svimi_comp11068_c0_seq1
atgaactcattggcattttctgttgggaattacactcccagaaacctcagcgcacccaatacaacacttcccactaagaatcttgacacaacaaaagtatcaactaccaaattctcaagccaccgccaagaaaatttttctcagcaactgcagccgaaagaaagccaggcctttttcaagagaagagaagcaattggtcttggcttctgcacaggctttcttaatgttctcttgcagcaacagctcactgcaacggcagaagaagctccgtgtgaactaacagttgctccttcaggtcttgccttctgtgacagagttgtgggcactggccctgaggctgtcaagggacagctcattaaggcacattatgtcgggaaattggtaagtggaaagattttcgatagcagctacaatcgtggaaagcctctcacgtttcgagttggggttggtgaggtcatcaaaggctgggaccaaggtattctaggaggtgatggaatccctcctatgctagctggtggaaaacgtaaattgaagctccctccagaactggcatatggcatgagaggggctggctgcaaaggaggttcttgcattattcctccagatgctgtcctgttattcgatgtagagttcattggaaaggct
>serio_comp23949_c0_seq1
atgaactcattggcattttctgttgggaattacactcccagaaacctcagcgcacccaatacaacacttcccactaagaaccttgacacaacaaaagtatcaactaccaaattctcaagccaccgccaagaaaacttttctcagcaactgcagccgaaagaaatccaggcctttttcaagagaagagaagcaattggtcttggcttctgcacaggctttcttgatgttctcttgcagcaacagctcactgcaacggcagaagaagctccgtgtgaactaacagttgctccttcaggtcttgccttctgtgacagaattgtgggcactggccctgaggctgtcaagggacagctcattaaggcacattatgtcgggaaattggtaagtggaaagattttcgacagcagctacaatcgtggaaagcctctcacgtttcgagttggggttggtgaggtcatcaaaggctgggaccaaggtattctaggtggtgatggaatccctcctatgctagctggtggaaaacgtaaattgaagctccctccagaactggcatatggcatgagaggggctggctgcaaaggaggttcttgcattattcctccagatgctgtcctgttattcgatgtagagttcattggaaaggct
>sfarg_comp17514_c0_seq1
atgaactcattggcattttcggttgggaattacactcccagaaacctcagcgcacccaatacaacacttcccactaagaatcttgacacaacaaaagtatcaactaccaaattctcaagccaccgccaagaaaacttttctcaactgcagccgaaagaaatccaggcctttttcaagagaagagaagcaattggtcttggcttctgcacaggctttcttgatgttctcttgcagcaacagctcactgcaacggcagaagaagctccgtgtgaactaacagttgctccttcaggtcttgccttctgtgacagaattgtgggcactggccctgaggctgtcaagggacagctcattaaggcacattatgtcgggaaattggtaagtggaaagattttcgatagcagctacaatcgtggaaagcctctcacgtttcgagttggggttggtgaggtcatcaaaggctgggaccaaggtattctaggtggtgatggaatccctcctatgctagctggtggaaaacgtaaattgaagctccctccagaactggcatatggcatgagaggggctggctgcaaaggaggttcttgcattattcctccagatgctgtcctgttattcgatgtagagttcattggaaaggct
>smats_comp25012_c0_seq1
atgaactcgttggcattttctgttgggatttacactcccggaaacctcagcgcacccaatacaacacttcccactaagaatcttgacacagcaaaagtatcaactaccaaattctcaagccaccgccaagaaaacttttctcaactgcagccgaaagaaacccaggcctttttcaagagaagagaagcaattggtcttggcttctgcacaggctttcttgatgttctcttgcagcaacagctcactgcaacggcagaagaagctccgtgtgaactgacagttgctccttcaggtcttgccttctgtgacagaattgtgggcactggccctgaggctgtcaagggacagctcattaaggcacattatgtcgggaaattggtgagtggaaagattttcgatagcagctacaatcgtggaaagcctctcacgtttcgagttggggttggcgaggtcatcaaaggctgggaccaaggtattctaggtggtgatggaatccctcctatgctagctggtggaaaacgtaaattgaagctccctccagaactggcatatggcatgagaggggctggctgcaaaggaggttcttgcattattcctccagatgctgtcctgttattcgatgtagagttcattggaaaggct
>sbaby_contig01887
atgaactcgttggcattttcggttgggaattacactctcagaaacctcagcgcacccaattcaacacttaccactaagaatcttgacacaacaaaagtatcaactaccaaattctcaagccaccgccaagaaaacttttctcaactgcagccgaaagaaacccaggcctttttcaagagaagagaagcaattggtcttggcttctgcacaggctttcttgatgttctcttgcagcaacagctcactgcaacggcagaagaagctccgtgtgaactgacagttgctccttcaggtcttgccttctgtgacagaattgtgggcactggccctgaggctgtcaagggacagctcattaaggcacattatgtcgggaaattggtgagtggaaagattttcgatagcagctacaatcgtggaaagcctctcacgtttcgagttggggttggcgaggtcatcaaaggctgggaccaaggtattctaggtggtgatggaatcccgtctatgctagctggtggaaaacgtaat
>ptric_Potri.001G075500.1
ATGAACTCATTGGCATTTTCGGTTGGGAATTACACTCCCAGAAACCTCAGCGCACCCAATACAACATTGCCCGCTAAGAATCTTGACACAACAAAAGTATCGAGTATCAAATTCTCGAGCCACAGCCAAGAAAACTTTTCTCGACAGCTGCAGCCGAAAGAAAGCCAGACTTTTTTCAAGAGAAGAGAAGCAATTGGTCTTGGCTTCTGCGCAGGCTTTCTTGATGTTCTCTTGCAACAACAGCTCACTGCAACAGCTGAAGAAGCTCCATGTGAGCTAACAGTTGCTCCTTCGGGTCTTGCCTTCTGTGACAAAATTGTGGGCACTGGCCTTGAGGCTGTCAAGGGACAGCTCATTAAGGCACATTATGTCGGGAAATTGGAGAGTGGAAAGATTTTCGATAGCAGCTACAATCGTGGAAAGCCTCTCACGTTTCGAGTTGGGGTTGGTGAGGTCATCAAAGGCTGGGACCAAGGTATTCTAGGTGGTGATGGAATTCCTCCTATGCTAGCTGGTGGAAAACGTAAACTGAAGCTCCCTCCAGAACTGGCATATGGCATGAGAGGGGCTGGATGCAAAGGAGGTTCTTGCATCATTCCTCCAGATTCAGTCCTGTTATTCGATGTAGAGTTCATTGGAAAGGCTTGA
>spurp_SapurV1A.0057s0250.1
ATGGCCTCTACAATCTTCAAGAGACTAGCTAAGGCCACTACAGTTTCATTCGGAGGTCAAACCAAGTCCACTTTTGGAGCAATCGCTGCAGTTACTGGTGGAATCTCTTATTTGTACTGTTACAGCTCTCCAAATTTGGCTCACTTAGACGAGGTGAAAGTAGAAGGCAGTCCAAAAGTCGCTCTCAATCCAGATAAATGGGTTGAATTTAAGCTGCAAGACACTGCCAGAGTTAGCCATAATACTCATTTATTCAGGTTTTCATTTGATCCTGCTGCAAAGTTGGGTTTAGATATTGCTTCATGCATTATTACAAGGGCTCCAATAGGACAAGATGCTGAAGGAAAAACAAAATATGTTGTACGCCCGTATACTCCAATATCAGACCCAGATTCCAAGGGATATTTTGATTTATTAATCAAGGTGTATCCTGAAGGAAAAATGAGTCAGCATTTTGCTACCTTAAAATCCGGAGATGTTGTTGAAGTGAAAGGGCCCATTGAAAAGCTCAGATATTCTCCCAACATGAAGAAGCACATTGGCATGATTGCAGGTGGCACAGGCATTACTCCAATGCTTCAAGTAATTGAGGCTATACTGAAGAACCCCGATGACAACACTCAGGTATCTTTGCTTTATGCCAATGTCTCCCCTGATGACATACTTCTTAAACAGAAGCTTGACTTTCTTTCTGCTAGCCATCCAAATTTAAAGATATTCTATACTGTAGACAATCCATCAAAGAACTGGAAAGGAGGTTCAGGTTACATATCAAAAGATATGGTTGTGAAAGGCTTACCTGGTCCAAGTGATGATACACTTATCCTGGTGTGTGGACCCTCCGGGATGATGAAACATATATCTGGTGACAAGGCTAAAGATTATTCACAGGGGGAGCTCACTGGACTACTAAAGGAAGCTGGATACACAGAGGAAATGGTTTACAAATTTTAA
>ssuch_willow_GLEAN_10026122
ATGGCCTCTACGTTCTTCAAGAGACTAGCTAATGCCACTACAGTTTCATTCGGAGGTCAAACCAAGTCCACTTTTGGAGCAATCGCTGCAGTTACTGGTGGAATCTCTTATTTGTACTGTTACAGCTCTCCAAATTTGACTCACTTAGACGAGGTGAAAGTAGAAGGCAGTCCAAAAGTCGCTCTCAATCCAGATAAATGGGTTGAATTTAAGCTGCAAGACACTGCCAGAGTTAGCCATAATACTCATTTATTCAGGTTTTCATTTGATCCTGCTGCAAAGTTGGGTTTAGATATTGCTTCATGCATTATTACAAGGGCTCCAATAGGACAAGATGCTGAAGGAAAAACAAAATATGTTGTACGCCCGTATACTCCAATATCAGACCCAGATTCCAAGGGATATTTTGATTTATTAATCAAGGTGTATCCTGAAGGAAAAATGAGTCAGCATTTTGCTACCTTAAAATCCGGAGATGTTGTTGAAGTGAAAGGGCCCATTGAAAAGCTCAGATATTCTCCCAACATGAAGAAGCACATTGGCATGATTGCAGGTGGCACAGGCATTACTCCAATGCTTCAAGTAATTGAGGCAATACTGAAGAACCCCGATGACAACACTCAGGTATCTTTGGTTTATGCCAATGTCTCCCCTGATGACATACTTCTTAAACAGAAGCTTGACTTTCTTTCTGCTAGCCATCCAAATTTAAAGATATTCTATACTGTAGACAATCCATCAAAGAACTGGAAAGGAGGTTCAGGTTACATATCAAAAGATATGGTTGTGAAAGGCTTACCTGGTCCAAGTGATGATACACTTATCCTGGTGTGTGGACCCTCCGGGATGATGAAACATATATCTGGTGACAAGGCTAAAGATTATTCACAGGGGGAGCTCACTGGCCTACTAAAGGAAGCTGGATACACAGAGGAAATGGTTTACAAATTTTAA
>ssach_comp18725_c0_seq1
atggcctctaccttcttcaagagactagccaaggccactacagtttcattcggaggtcaaaccaagtccacttttggagcaatcgctgcagttactggtggaatctcttatttgtactgttacagctctccaaatttggctcacttagacgaggtgaaagtagaaggcagtccaaaagtcgctctcaatccagataaatgggttgaatttaagctgcaagacactgccagagttagccataatactcatttattcaggttttcatttgatcctgctgcaaagttgggtttagatattgcttcatgcattattacaagggctccaataggacaagatgctgaaggaaaaacaaaatatgttgtacgcccgtatactccaatatcagacccagattccaagggatattttgatttattaatcaaggtgtatcctgaaggaaaaatgagtcagcattttgctaccttaaaatccggagatgttgttgaagtgaaagggcccattgaaaagctcagatattctcccaacatgaagaagcacattggcatgattgcaggtggcacaggcattactccaatgcttcaagtaattgaggcaatactgaagaaccccgatgacaacactcaggtatctttgctttatgccaatgtctcccctgatgacatacttcttaaacagaagcttgactttctttctgctagccatccaaatttaaagatattctatactgtagacaatccatcaaagaactggaaaggaggttcaggttacatatcaaaagatatggttgtgaaaggcttacctggtccaagtgatgatacacttatcctggtgtgtggaccctccgggatgatgaaacatatatctggtgacaaggctaaagattattcacagggggagctcactggcctactaaaggaagctggatacacagaggaaatggtttacaaattt
>sdasy_comp35206_c0_seq1
atggcctctaccttcttcaagagactagctaaggccactacagtttcattcggaggtcaaaccaagtccacttttggagcaatcgctgcagttagtggtggaatctcttatttgtactattacagctctccaaatttggctcacttagatgaggtgaaagtagaaggcagtccaaaagtcgctctcaatccagataaatgggttgaatttaagctgcaagacactgccagagttagccataatactcatttattcaggttttcatttgatcctgctgcaaagttgggtttagatattgcttcatgcattattacaagggctccaataggacaagatgctgaaggaaaaacaaaatatgttgtacgcccgtatactccaatatcagacccagattccaagggatattttgatttattaatcaaggtgtatcctgaaggaaaaatgagtcagcattttgctaccttaaaatccggagatgttgttgaagtgaaagggcccattgaaaagctcagatattctcccaacatgaagaagcacattggcatgattgcaggtggcacaggcattactccaatgcttcaagtaattgaggctatactgaagaaccccgatgacaacactcaggtatctttgctttatgccaatgtctcccctgatgacatacttcttaaacagaagcttgactttctttctgctagccatccaaatttaaagatattctatactgtagacgatccatcgaagaactggaaaggaggttcaggttacatatcaaaagatatggttgtgaaaggcttacctggtccgagtgatgatacacttatcctggtgtgtggaccctccgggatgatgaaacatatatctggtgacaaggctaaagattattcacagggggagctcactggcctactaaaggaagctggatacacagaggaaatggtttacaaattt
>svimi_comp12584_c0_seq1
atggcctctacgttcttcaagagactagctaaggccactacagtttccttcggaggtcaaaccaagtccacttttggagcaatcgctgcagttagtggtggaatctcttatttgtactattacagctctccaaatttggctcacttagatgaggtgaaagtagaaggcagtccaaaagtcgctctcaatccagataaatgggttgaatttaagctgcaagacactgccagagttagccataatactcatttattcaggttctcatttgatcctgctgcaaagttgggtttagatattgcttcatgcattattacaagggctccaataggacaagatgctgaaggaaaaacaaaatatgttgtacgcccgtatactccaatatcagacccagattccaagggatattttgatttattaatcaaggtgtatcctgaaggaaaaatgagtcagcattttgctaccttaaaatccggagatgttgttgaagtgaaagggcccattgaaaagctcagatattctcccaacatgaagaagcacattggcatgattgcaggtggcacaggcattactccaatgcttcaagtaattgaggctatactgaagaaccccgatgacaacactcaggtatctttgctttatgccaatgtctcccctgatgacatacttcttaaacagaagcttgactttctttctgctagccatccaaatttaaagatattctatactgtagacgatccatcgaagaactggaaaggaggttcaggttacatatcaaaagatatggttgtgaaaggcttacctggtccgagtgatgatacacttatcctggtgtgtggaccctccgggatgatgaaacatatatctggtgacaaggctaaagattattcacagggggagctcactggcctactaaaggaagctggatacacagaggaaatggtttacaaattt
>serio_comp25080_c0_seq1
atggcctctaccttcttcaagagactagctaaggccactacagtttcattcggaggtcaaaccaagtccacttttggagcaatcgctgcagttactggtggaatatcttatttgtactgttacagctctccaaatttggctcacttagatgaggtgaaagtagaaggcagtccaaaagtcgctctcaatccagataaatgggttgaatttaagctgcaagacactgccagagttagccataatactcatttattcaggttttcatttgatcctgctgcaaagttgggtttagatattgcttcatgcattattacaagggctccaataggacaagatgctgaaggaaaaacaaaatatgttgtacgcccgtatactccaatatcagacccagattccaagggatattttgatttattaatcaaggtgtatcctgaaggaaaaatgagtcagcattttgctaccttaaaatccggagatgttgttgaagtgaaagggcccattgaaaagctcagatattctcccaacatgaagaagcacattggcatgattgcaggtggcacaggcattactccaatgcttcaagtaattgaggctatactgaagaaccccgatgacaacactcaggtatctttgctttatgccaatgtctcccctgatgacatacttcttaaacagaagcttgactttctttctgctagccatccaaatttaaagatattctatactgtagacaatccatcgaagaactggaaaggaggttcaggttacatatcaaaagat
>sfarg_comp23450_c0_seq1
atggcctctacgttcttcaagagactagctaaggccactacagtttcattcggaggtcaaaccaagtccacttttggagcaatcgctgcagttactggtggaacctcttatttgtactattacagctctccaaatttggctcacttagatgaggtgaaagtagaaggcagtccaaaagtcgctctcaatccagataaatgggttgaatttaagctgcaagacactgccagagttagccataatactcatttattcaggttttcatttgatcctgctgcaaagttgggtttagatattgcttcatgcattattacaagggctccaataggacaagatgctgaaggaaaaacaaaatatgttgtacgcccgtatactccaatatcagacccagattccaagggatattttgatttattaatcaaggtgtatcctgaaggaaaaatgagtcagcattttgctaccttaaaatccggagatgttgttgaagtgaaagggcccattgaaaagctcagatattctcccaacatgaagaagcacattggcatgattgcaggtggcacaggcattactccaatgcttcaagtaattgaggctatactgaagaaccccgatgacaacactcaggtatctttgctttatgccaatgtctcccctgatgacatacttcttaaacagaagcttgactttctttctgctagccatccaaatttaaagatattctatactgtagacgatccatcgaagaactggaaaggaggttcaggttacatatcaaaagatatggttgtgaaaggcttacctggtccgagtgatgatacacttatcctggtgtgtggaccctccgggatgatgaaacatatatctggtgacaaggctaaagattattcacagggggagctcactggcctactaaaggaagctggatacacagaggaaatggtttacaaattt
>smats_comp27927_c0_seq1
atggcctctaccttcttcaagagactagctaaggccactacagtttcattcggtggtcaaaccaagtccacttttggagcaatcgctgcagttactggtggaatctcttatttgtactattacagctctccaaatttggctcacttagatgaggtgaaagtagaaggcagtccaaaagtcgctctcaatccagataaatgggttgaatttaagctgcaagacactgccagagttagccataatactcatttattcaggttttcatttgatcctgctgcaaagttgggtttagatattgcttcatgcattattacaagggctccaataggacaagatgctgaaggaaaaacaaaatatgttgtacgcccgtatactccaatatcagacccagattccaagggatattttgatttattaatcaaggtgtatcctgaaggaaaaatgagtcagcattttgctaccttaaaatccggagatgttgttgaagtgaaagggcccattgaaaagctcaggtattctcccaacatgaagaagcacattggcatgattgcaggtggcacaggcattactccaatgcttcaagtaattgaggctatactgaagaaccccgatgacaacactcaggtatctttgctttatgccaatgtctcccctgatgacatacttcttaaacagaagcttgactttctttctgctagccatccaaatttaaagatattctatactgtagacaatccatcgaagaactggaaaggaggttcaggttacatatcaaaagatatggttgtgaaaggcttacctggtccgagtgatgatacacttatcctggtgtgtggaccctccgggatgatgaaacatatatctggtgacaaggctaaagattattcacagggggtgctcactggcctactaaaggaagctggatacacagaggaaatggtttacaaattt
>sbaby_contig01127
atgaagaagcacattggcatgattgcaggtggcacaggcattactccaatgcttcaagtaattgaggctatactgaagaaccccgatgacaacactcaggtatctttgctttatgccaatgtctcccctgatgacatacttcttaaacagaagcttgactttctttctgctagccatccaaatttaaagatattctatactgtagacaatccatcgaagaactggaaaggaggttcaggttacatatcaaaagatatggttgtgaaaggcttacctggtccgagtgatgatacacttatcctggtgtgtggaccccccgggatgatgaaacatatatctggtgacaaggctaaagatcgttcacagggggtgctcactggcctactaaaggaagctggatacacagaggaaatggtttacaaattc
>ptric_Potri.006G218601.1
ATGACCTTTTATTCCTATTTAATGCTCCTCATCTTGAATTTTTCTCCCATTACTTTCAAATTGTTGCAGGTGTATCCTGAAGGAAAAATGAGTCAGCATTTCGCTACCTTAAAATCTGGAGATGTTGTTGAAGTGAAAGGGCCCATTGAAAAGCTCAGATATTCTCCCAATATGAAGAAGCACATTGGCATGATTGCAGGTGGCACAGGCATTACTCCAATGCTTCAAGTAATTGAGGCTATACTGAAGAATCCCGATGACAACACTCAGGTATCGTTGCTTTATGCCAATGTCTCCCCTGATGACATACTTCTTAAACAGAAGCTTGACTTTCTTGCTGCTAGCCATCCAAATTTAAAGATATTCTACACTGTAGACAATCCATCGAAGAACTGGAAAGGAGGTTCAGGTTTCATATCAAAAGATATGGTTGTGAAAGGCTTACCTGGTCCGTGTGATGATACACTTATCCTGGTGTGTGGACCCCCTGGGATGATGAAACATATATCTGGTGATAAGGCTAAAGATCGTTCACAGGGGGAGCTCACTGGCCTACTAAAGGAAGCTGGATACACAGAGGAAATGGTTTACAAATTTTAA
>spurp_SapurV1A.0092s0460.1
ATGGCAATAATCACAGAGGAAGCAGAAATACAACCTCAAAATGGCCGAGAATCAACAGAGGAGCCAACTTCACCTTCCAAAGATCCAAAACGAAAGCCAAAACCAAAGCCAATGACACATACTAAACCACAAACACAAGCACAAGCACAGACACGAAACAACCCTTTTGTTTTCTGGTTCTATTTCACTGTCTCAGTCTCATTTGTCACTTTTCTAGCAATTGGTTTGTCCTCTCTCTACTCAAATCCAGACCCCAAAAGTTTCTTCCTTTCTCTCTCCACCCCACTACGCCAACACTACTCAAAAGGGCGTACAATTAAAGTCCAATTAGCTCAAAACCAGCCATCAAGTGAGGTTTTTGTGTTAGAGAGTGGTAAAAGAGAATTTGCGAGTGAAAAAGTTGTGATTGTTCACGGGTTGGGTCTAAGTTCATTTTCTTTTAGGAAAGTTGTAGACCTTTTGGGTTCAAAAGGGGTTCATGGGGTTGTGTTTGATTTACCTGGAAATGGGTTTTCTGACAAGTCTATGGAAGCTAGTGAAGAGAGAGGAAATGGGGTCTTAGAGAGGTTTAAGGATGCCTATGCACTGATTAAAGAAAAGGGTATTTTTTGGGCATTTGATAACATGGTTGAAACTGGACAGATTCCGTACGAGGAGATTTTGTCTCATTATAGTGAAAAAAGGAGTATTGTTAAGCCTATTGTATTGGGTAGCGAAGAGACGGGCTTGGTTTTAGGCCAAGTGATCGAGACATTGGGGTTAGCTCCTGTGCATTTGGTTTTGCACGATTCGAGTTTAGGAATGGTGGCGAATTGGGTTTTGAAAAATTCAGGATCGATTAGGAGTGTGACTCTGGTTGATACAGGGTTGAGACCGGCTTTGCCTTTGTGTGTTCTGGAAGTGCCAGTGCTCAGAGAGGTGGTTTTAGGCGTTAATTTTGTGTACGAATGGTTGATTAGAATGTATTGCTCAAGGGGGATTGGTGGTTTGGATGTGGCGGCAAATAGAATGATGTTGAATGGGAGGGATGGGAGGAGATCTGTTGTGGCTACAGGCAAGAAATTGAATTCAAGTTTTGATATTGCAGAATGGGGTGGTTTGGATGGGATAAAGGGAATCCCAATGCAGGTTGTTTGGTGTAGTAGCTGGTCAAAAGAATGGAGCGAGGAGGGACGTAAGGTAGCCACCGCGCTTCCGCAGGCTAAATTTGTCACACACTCTGGTGGGCGCTGGCCTCAGGAAAATGCTGCTGATGAGCTCGCTGAGAATATTGTAAAATTTGTTTCCTCCTTACCAAAATCAGTTAGACGGGTTGAAGAAGAACCTATCCCGGAGCATGTACAGAAAATGCTCGACGAAGCAAAGGATGGCCATCACCATCACCATCATCATGGTCATGGTGGTCACGGCCATCATGATGGCCATGCTCATGCTCATGGAGCTGGTTACATGGATGCATACGGGCTTGGTCATGGATGGGGCAGTTGA
>ssuch_willow_GLEAN_10009450
ATGGCAATAATCACTGAGGAAGCAGAAATACAACCTCAAAATGGCCGAGAATCAACAGAGGAGCCATCTTCACCTTCCAAAGATCCAAAACGAAAGCCAAAGCCAAAGCCAATGACACATACTAAACCACAAACACAAGCACAAGCACAGACACGGACACGAAACAACCCTTTTGTTTTCTGGTTCTATTTCACTGTCTCAGTCTCATTTGTCACTTTTTTAGCTATCGGTTTGTCATCTCTCTACTCAAATCCAGACCCCAAAAGTTTCTTCCTTTCTCTCTCCACCCCACTACGCCAACACTACTCAAAAGGGCGTACAATTAAAGTCCAACTAGCTCAAAACCAGCCATCAAGTGAGGTTTTTGTGTTGGAGAGTGGTAAAAGAGAATTTGCGAGTGAAAAAGTTGTGATCGTTCACGGGTTGGGTCTAAGTTCATTTTCTTTTAGGAAAGTTTTAGACCTTTTGGGTTCAAAAGGGGTTCATGGGGTTGTGTTTGATTTACCTGGAAATGGGTTCTCTGACAAGTCTATGGAAGCTAGTGAAGAGAGAGGAAATGGGGTCTTAGAGAGGTTTAAGGATGCCTATGCACTGATTAAAGAAAAGGGTATTTTTTGGGCATTTGATAACATGGTTGAAACTGGACAGATTCCGTACGAGGAGATTTTGTCTCATTATAGTGAAAAAAGGAGTATTGTTAAGCCTATTGTATTGGGTAGCGAAGAGACGGGCTTGGTTTTAGGCCAAGTGATCGAGACATTGGGGTTAGCTCCTGTGCATTTGGTTTTGCACGATTCGAGTTTAGGAATGGTGGCGAATTGGGTTTTGAAAAATTCAGGATCGATTAGGAGTGTGACTCTGGTTGATACAGGGTCGAGACCGGCTTTGCCTTTGTGTGTTCTGGAAGTGCCAGTGCTCAGAGAGGTGGTTTTAGGCGTTAATTTTGTGTACGAATGGTTGATTAGAATGTATTGCTCAAGGGGGATTGGTGGTTTGGATGTGGCGGCAAATAGAATGATGTTGAATGGGAGGGATGGGAGGAGATCTGTTGTGGCTACAGGCAAGAAATTGAATTCAAGTTTTGATATTGCAGAATGGGGTGGTTTGGATGGGATAAAGGGAATCCCAATGCAGGTTGTTTGGTGTAGTAGCTGGTCAAAAGAATGGAGCGAGGAGGGACGTAAGGTAGCCACTGCGCTTCCGCAGGCTAAATTTGTCACACACTCTGGTGGGCGCTGGCCTCAGGAAAATGCTGCTGATGAGCTCGCTGAGAATATTGTAAAATTTGTTTCCTCCTTGCCAAAATCAGTCAGGCGGGTTGAAGAAGAACCTATCCCGGAGCATGTACAGAAAATGCTCGACGAAGCAAAGGATGGCCATCACCATCATCATGGTCATGGTCATGGTGGTCACGGCCATCATGATGGCCATGCTCATGCTCATGCTCATGGAGCTGGTTACATGGATGCATACGGGCTTGGTCATGGATGGGGCAGTTGA
>ssach_comp27985_c0_seq1
atggcaataatcacagaggaagcagaaatacaacctcaaaatggccgagaatcaacagaggagccatcttcaccttccaaagatccaaaacgaaagccaaaaccaaagccaatgacacatactaaaccacaaacacaagcacaagcacagacacagacacgaaacaacccttttgttttctggttctatttcactgtctcagtctcatttgtcacttttttagctatcggtttgtcatctctctactcaaatccagaccccaaaagtttcttcctttctctctccaccccactacgccaacactactcaaaagggcgtacaattaaagttcaattagctcaaaaccagccatcaagtgaggtttttgtgttggagagtggtaaaagagaatttgcgagtgaaaaagttgtgatcgttcacgggttgggtctaagttcattttcttttaggaaagttttagaccttttgggttcaaaaggggttcatggggttgtgtttgatttacctggaaatgggttttctgacaagtctatggaagctagtgaagagagaggaaatggggtcttagagaggtttaaggatgcctatgcactgattaaagaaaagggtattttttgggcatttgataacatggttgaaactggacagattccgtacgaggagattttgtctcattatagtgaaaaaaggagtattgttaagcctattgtattgggtagcgaagagacgggcttggttttaggccaagtgatcgagacattggggttagctcctgtgcatttggttttgcacgattcgagtttaggaatggtggcgaattgggttttgaaaaattcaggatcgattaggagtgtgactctggttgatacagggtcgagaccggctttgcctttgtgtgttctggaagtgccagtgctcagagaggtggttttaggcgttaattttgtgtacgaatggttgattagaatgtattgctcaagggggattggtggtttggatgtggcggcaaatagaatgatgttgaatgggagggatgggaggagatctgttgtggctacaggcaagaaattgaattcaagttttgatattgcagaatggggtggtttggatgggataaagggaatcccaatgcaggttgtttggtgtagtagctggtcaaaagaatggagcgaggagggacgtaaggtagccactgcgcttccgcaggctaaatttgtcacacactctggtgggcgctggcctcaggaaaatgctgctgatgagctcgctgagaatattgttaaatttgtttcctccttaccaaaatcagttaggcgggttgaagaagaacctatcccggagcatgtacagaaaatgctcgacgaagcgaaggatggccatcaccatcatcatggtcatggtggtcacggccatcatgatggccatgctcatgctcatgctcatgctcatggagctggttacatggatgcatacgggcttggtcatggatggggcagt
>sdasy_comp37177_c0_seq1
atggcaataatcacagaggaagcagaaatacaacctcaaaatggccgagaatcaacagaggagccaacttcaccttccaaagatccaaaacgaaagccaaaaccaaagccaatgacacatactaaaccacaaacacaagcacaagcacagacacagacacgaaacaacccttttgttttctggttctatttcactgtctcagtctcatttgtcacttttttagctattggtttgtcctctctctactcaaatccagaccccaaaagtttcttcctttctctctccaccccactacggcaacactactcaaaagggcgtacaattaaagtccaattagctcaaaaccagccatcaagtgaggtttttgtgttagagagtggtaaaagagaatttgcgagtgaaaaagttgtgattgttcacgggttgggtctaagttcattttcttttaggaaagttttagaccttttgggttcaaaaggggttcatggggttgtgtttgatttacctggaaatgggttttctgacaagtctatggaagctagtgaagagagaggaaatggggtcttagagaggtttaaggatgcctatgcactgattaaagaaaagggtattttttgggcatttgataacatggttgaaactggacagattccttacgaggagattttgtctcattatagtgaaaaaaggagtattgttaagcctattgtattgggtagtgaagagacgggcttggttttaggccaagtgatcgagacattggggttagctcctgtgcatttggttttgcacgattcgagtttaggaatggtggcgaattgggttttgaaaaattcaggatcgattaggagtgtgactctggttgatacagggttgagaccggctttgcctttgtgtgttctggaagtgccagtgctcagagaggtggttttaggcgttaattttgtgtacgaatggttgattagaatgtattgctcaagggggattggtggtttggatgtggcggcaaatagaatgatgttgaatgggagggatgggaggagatctgttgtggctacaggcaagaaattgaattcaagttttgatattgcagaatggggtggtttggatgggataaagggaatcccaatgcaggttgtttggtgtagtagctggtcaaaagaatggagcgaggagggacgtaaggtagccactgcgcttccgcaggctaaatttgtcacacactctggtgggcgctggcctcaggaaaatgctgctgatgagctagctgagaatattgttaaatttgtttcctccttaccaaaatcagttaggcgggttgaagaagaacctatcccggagcatgtacagaaaatgctcgacgaagcaaaggatggccatcaccatcaccatcatcatggtcatggtggtcacggccatcatgatggccatgctcatgctcatgctcatggagctggttacatggacgcatacgggcttggtcatggatggggcagt
>svimi_comp14916_c0_seq1
atggcaataatcacagaggaagcagaaatacaacctcaaaatgggcgagaatcaactgaggagccaacttcaccttccaaagatccaaaacgaaagccaaaaccaaagccaatgacacatactaaaccacaaacacaagcacaagcacagacacagacacgaaacaacccttttgttttctggttctatttcactgtctcagtctcatttgtcacttttttagctattggtttgtcctctctctactcaaatccagaccccaaaagtttcttcctttctctctccaccccactacggcaacactactcaaaagggcgtacaattaaagtccaattagctcaaaaccagccatcaagtgaggtttttgtgttagagagtggtaaaagagaatttgcgagtgaaaaagttgtgattgttcacgggttgggtctaagttcattttcttttaggaaagttgtagaccttttgggttcaaaaggggttcatggggttgtgtttgatttacctggaaatgggttttctgacaagtctatggaagctagtgaagagagaggaaatggggtcttagagaggtttaaggatgcctatgcactgattaaagaaaagggtattttttgggcatttgataacatggttgaaactggacagattccttacgaggagattttgtctcattatagtgaaaaaaggagtattgttaagcctattgtattgggtagtgaagagacgggcttggttttaggccaagtgatcgagacattggggttagctcctgtgcatttggttttgcacgattcgagtttaggaatggtggcgaattgggttttgaaaaattcaggatcgattaggagtgtgactctggttgatacagggttgagaccggctttgcctttgtgtcttctggaagtgccagtggtcagagaggtggttttaggcattaattttgtgtacgaatggttgattagaatgtattgctcaagggggattggtggtttggatgtggcggcaaatagaatgatgttgaatgggagggatgggaggagatctgttgtggctacaggcaagaaattgaattcaagttttgatattgcagaatggggtggtttggatgggataaagggaatcccaatgcaggttgtttggtgtagtagctggtcaaaagaatggagcgaggagggacgtaaggtagccactgcgcttccgcaggctaaatttgtcacacactctggtgggcgctggcctcaggaaaatgctgctgatgagctcgctgagaatattgtaaaatttgtttcctccttaccaaaatcagttaggcgggttgaagaagaacctatcccggagcatgtacagaaaatgctcgacgaagcaaaggatggccatcaccatcaccatcatcatggtcatggtggtcacggccatcatgatggccatgctcatgctcatgctcatggagctggttacatggatgcatacgggcttggtcatggatggggcagt
>serio_comp10956_c0_seq1
atggcaataatcacagaggaagcagaaatacaacctcaaaatggccgagaatcaacagaggagccaacttcaccttccaaagatccaaaacgaaagccaaaaccaaagccagtgacacatactaaaccacaaacacaagcacaagcacagacacagacacgaaacaacccttttgttttctggttctatttcactgtctcagtctcatttgtcacttttttagctattggtttgtcctctctctactcaaatccagaccccaaaagtttcttcctttctctctccaccccactacgccaacactactcaaaagggcgtacaattaaagtccaattagctcaaaaccagccatcaagtgaggtttttgtgttagagagtggtaaaagagaatttgcgagtgaaaaagttgtgattgttcacgggttgggtctaagttcattttcttttaggaaagttttagaccttttgggttcaaaaggggttcatggggttgtgtttgatttacctggaaatgggttttctgacaagtctatggaagctagtgaagagagaggaaatggggtcttagagaggtttaaggatgcctatgcactgattaaagaaaagggtattttttgggcatttgataacatggttgaaactggacagattccgtacgaggagattttgtctcattatagtgaaaaaaggagtattgttaagcctattgtattgggtagcgaagagacgggcttggttttaggccaagtgatcgagacattggggttagctcctgtgcatttggttttgcacgattcgagtttaggaatggtggcgaattgggttttgaaaaattcaggatcgattaggagtgtgactctggttgatacagggttgagaccggctttgcctttgtgtgttctggaagtgccagtgctcagagaggtggttttaggcgttaattttgtgtacgaatggttgattagaatgtattgctcaagggggattggtggtttggatgtggcggcaaatagaatgatgttgaatgggagggatgggaggagatctgttgtggctacaggcaagaaattgaattcaagttttgatattgcagaatggggtggtttggatgggataaagggaatcccaatgcaggttgtttggtgtagtagctggtcaaaagaatggagcgaggagggacgtaaggtagccactgcgcttccgcaggctaaatttgtcacacactctggtgggcgctggcctcaggaaaatgctgctgatgagctcgctgagaatattgttaaatttgtttcctccttaccaaaatcagttaggcgggttgaagaagaacctatcccggagcatgtacagaaaatgctcgacgaggcaaaggatggccatcaccatcaccatcatcatggccatggtggtcacggccatcatgatggccatgctcatgctcatgctcatggagctggttacatggatgcatacgggcttggtcatggatggggcagt
>sfarg_comp20756_c0_seq2
atggcaataatcacagaggaagcagaaatacaacctcaaaatggacgagaatcaacagaggagccaacttcaccttccaaagatccaaaacgaaagccaaaaccacagccaatgacacatactaaaccacaaacacaagcacaagcacagacacagacacgaaacaacccttttgttttctggttctatttcactgtctcagtctcatttgtcacttttttagctattggtttgtcctctctctactcaaatccagaccccaaaagtttcttcctttctctctccaccccactacgccaacactactcaaaagggcgtacaattaaagtccaattagctcaaaaccagccatcaagtgaggtttttgtgttagagagtggtaaaagagaatttgcgagtgaaaaagttgtgattgttcacgggttgggtctaagttcattttcttttaggaaagttttagaccttttgggttcaaaaggggttcatggggttgtgtttgatttacctggaaatgggttttctgacaagtctatggaagctagtgaagagagaggaaatggggtcttagagaggtttaaggatgcctatgcactgattaaagaaaagggtattttttgggcatttgataacatggttgaaactggacagattccgtacgaggagattttgtctcattatagtgaaaaaaggagtattgttaagcctattgtattgggtagcgaagagacgggcttggttttaggccaagtgatcgagacattggggttagctcctgtgcatttggttttgcacgattcgagtttaggaatggtggcgaattgggttttgaaaaattcaggatcgattaggagtgtgactctggttgatacagggttgagaccggctttgcctttgtgtgttctggaagtgccagtggtcagagaggtggttttaggcgttaattttgtgtacgaatggttgattagaatgtattgctcaagggggattggtggtttggatgtggcggcaaatagaatgatgttgaatgggagggatgggaggagatctgttgtggctacaggcaagaaattgaattcaagttttgatattgcagaatggggtggtttggatgggataaagggaatcccaatgcaggttgtttggtgtagtagctggtcaaaagaatggagcgaggagggacgtaaggtagccactgcgcttccgcaggctaaatttgtcacacactctggtgggcgctggcctcaggaaaatgctgctgatgagctcgctgagaatattgttaaatttgtttcctccttaccaaaatcagtaaggcgggttgaagaagaacctataccggagcatgtacagaaaatgcttgacgaagcaaaggatggccatcaccatcaccatggtcatggtggtcacggccatcatgatggccatgctcatgctcatgctcatggagctggttacatggatgcatacggactcggtcatggatggggcagt
>smats_comp29132_c0_seq1
atggcaataatcacagaggaagcagaaatacaacctcaaaatggccgagaatcaacagaggagccatcttcaccttccaaagatccaaaacgaaagccaaaaccaaagccaatgacacatactaaaccacaaacacaagcacaagcacagacacagacacgaaacaacccttttgttttctggttctatttcactgtctcagtctcatttgtcacttttttagctatcggtttgtcatctctctactcaaatccagaccccaaaagtttcttcctttctctctccaccccactacgccaacactactcaaaagggcgtacaattaaagtccaattagctcaaaaccagccatcaagtgaggtttttgtgttggagagtggtaaaagagaatttgcgagtgaaaaagttgtgattgttcacgggttgggtctaagttcattttcttttaggaaagttttagaccttttgggttcaaaaggggttcatggggttgtgtttgatttacctggaaatgggttttctgacaagtctatggaagctagtgaagaaagaggaaatggggtcttagagaggtttaaggatgcctatgcactgattaaagaaaagggtattttttgggcatttgataacatggttgaaactggacagattccgtacgaggagattttgtctcattatagtgaaaaaaggagtattgttaagcctattgtattgggtagcgaagagacgggcttggttttaggccaagtgatcgagacattggggttagctcctgtgcatttggttttgcacgattcgagtttaggaatggtggcgaattgggttttgaaaaattcaggatcgattaggagtgtgactctggttgatacagggttgagaccggctttgcctttgtgtgttctggaagtgccagtgctcagagaggtggttttaggcgttaattttgtgtacgaatggttgattagaatgtattgctcaagggggattggtggtttggatgtggcggcaaatagaatgatgttgaatgggagggatgggaggagatctgttgtggctacaggcaagaaattgaattcaagttttgatattgcagaatggggtggtttggatgggataaagggaatcccaatgcaggttgtttggtgtagtagctggtcaaaagaatggagcgaggagggacgtaaggtagccactgcgcttccgcaggctaaatttgtcacacactctggtgggcgctggcctcaggaaaatgctgctgatgagctcgctgagaatatagttaaatttgtttcctccttaccaaaatcagtgaggcgggttgaagaagaacctatcccggagcatgtacagaaaatgctcgacgaagcaaaggatggccatcaccatcatcatggtcatggtggtcacggccatcatgatggccatgctcatgctcatgctcatggagctggttacatggatgcatacgggcttggtcatggatggggcagt
>sbaby_contig03024
ctatacgagtgtttcttcctttctctctccaccccactacgccaacactactcaaaagggcgtacaattaaagtccaattagctcaaaaccagccatcaagtgaggtttttgtgttggagagtggtaaaagagaatttgcgaatgaaaaagttgtgattgttcacgggttgggtctaagttcattttcttttaggaaagttttagaccttttgggttcaaaaggggttcatggggttgtgtttgatttacctggaaatgggttttctgacaagtctatggaagctagtgaagaaagaggaaatggggtcttagagaggtttaaggatgcctatgcactgattaaagaaaagggtattttttgggcatttgataacatggttgaaactggacagattccgtacgaggagattttgtctcattatagtgaaaaaaaggngtattgt
>ptric_Potri.013G021500.1
ATGGCCATAATCACAGAGGAACCAGAAATACAACCTCAAAATGACCGAGAACCAACAGAGGAACCAACTTCACCTTCTAAAGATCCAAAACGAAAGCCAAAACCAAAGCCAATGACACAAACTAAACCACAAACACAAGCACAGGCACAGACACAGATCAACCCTTTTGTTTTCTGGTTCTATTTCACTGTCTCAGTCTCACTTGTCACTCTTTTAGCTATTGGTTTGTCCTCTCTCTATTCAAATCCAGACCCCAAAAGTTTCTTCCTTTCCCTCTCCACCCCACTACGCCAACACTACTCAAAGGGGCGTACAATTAAAGTCCAACTGGCTCAAAACCAGCCATCAAGTGAGGTTTTTGTGTTAGAGAGTGGTAAAAGAGATTTTGTGAGTGAAAAAGTTGTGATTGTTCATGGGTTGGGTCTAAGTTCATTTTCTTTTAGGAAAGTTTTAGACCTTTTGGGTTCAAAAGGGGTTCATGGGGTTGTGTTTGATTTACCTGGAAATGGGTTTTCTGATAAGTTTATGGAAGCTAGTGAAGAGAGAGGAAATGGAGTTTTCGAGAGGTTTAAGGACGCCTATGCACTGATTAAAGAAAAGGGTATTTTTTGGGCTTTTGATAACATGGTTGAAACCGGACAGATTCCGTATGAGGAGATTGTGTCTCATTATAGTGAAAAAAAGAGTGTTGTTAAGCCTATTGTATTGGGTAGTGAAGAGACGGGCTTGGTTTTAGGCCAAGTGATTGAGACATTGGGGTTAGCTCCTGTGCATTTGGTTTTGCACGATTCGAGTTTAGGAATGGTGGCGAATTGGGTTTTGAAGAATTCAGAATCGATTAGGAGTGTGACTCTGGTTGATACAGGGTTGAGGCCGGCTTTGCCTTTGTGTGTTTTGGAAGTGCCAGTGGTCAGAGAGGTTGTTTTAGGCGTTAATTTTGTGTACGAATGGTTGATTAGAATGTGTTGCTCAAGGGGGATTGGTAGTTTGGATGTGGCGGCACATAGAATGATGTTGAATGGGAGGGATGGGAGGAGAGCTGTTGTGGCTACAGGCAAGAAATTGAATTCAAGTTTTGATATTGCAGAATGGGGTGGTTTGGATGGGGTAAAGGGAATCCCAATGCAGGTTGTTTGGTGTAGTGGTTGGTCAAAAGAATGGAGCGAGGAGGGACGTAAGGTAGCCGATGCGCTTCCACAGGCTAAATTTGTCACACACACTGGTGGGCGCTGGCCTCAGGAAAATGCTGCTGATGAGCTAGCTGAGAATATTGTTAAATTTGTTTCCTCCTTGCCAAAATCAGTTAGGCGAGTTGAAGAAGAACCTATTCCGGAGCATATACAGAAAATGCTTGACGAGGCAAAGGATGGTCATCACCATCATCACGGCCATGGTGGTCACGGCCATCATGATGGTCATGGTCATGCTCATGCTCAGACTCATGGAGCTGGTTACATGGATGCATATGGGCTAGGTCATGGATGGGGCAGTTGA
>spurp_SapurV1A.0314s0230.1
ATGCACACAGCCAAACAAAAACACCGGAGCTCCGGCACGGAATCAACAGCCTCCAGATCATCCTCAACACCCGGTTGGATCACCGAATCGATCAACGGAGGATCACTCCGCCACGTGGACTTACACTGTGGTGTTAACGGATGGGCGTCACCGCCAGGTGATCTTTTCTCTCTCCGCTCAAGAAATTACTTCACCAAAAAACAGAAATCCCCCTCCGGCGACTACCTACTCTCACCCGCCGGTATGGACTGGCTCAAATCGAGCACAAAACTCGACAACGTACTGAACCGTCCAGATAATCGCGTGGCAAACGCCTTAAAAAATGCACAATCCCAAAATAAGTCCCTCAAGTCCTTCATTTTTGCCATCAACCTTCAAGTCCCCGGTAAAGACCAGCACAGCGCAGTATTCTACTTTGCTTCGGAAGATCCTCTGCCGTCCGATTCTCTCCTATATAGATTCATCAACGGCGATGATGCATTTCGGAATCAACGGTTCAAGATCGTGAACCGGATTGTAAAGGGTCCTTGGGTGGTGAAAAAAGCGCTCGAAAATTGCCGCGGCGATTTTGCATCTCGCACTGGGGTACACGGCGAATGTTACCATCGACATGGGGTTTGTCGTGGAGGCGCAAGCGGAGGAGGAGTTACCGGAGAGGTTGATTGGGGCAATTAG
>ssuch_willow_GLEAN_10006832
ATGCACACAGCCAAACAAAAACACCGGAGCTCCGGCACGGAATCAACAGCCTACAGATCATCCTCAACACCCGGTTGGATCACCGAATCGATCAACGGAGGATCACTCCGCCACGTGGACTTACACTGTGGTGTTAACGGATGGGCGTCACCGCCAGGTGATCTTTTCTCTCTCCGCTCAAGAAATTACTTCACCAAAAAACAGAAATCCCCCTCCGGCGACTACCTACTCTCACCCGCCGGTATGGACTGGCTCAAATCGAGCACAAAACTCGACAACGTACTGGGCCGTTCAGATAATCGCGTGGCAAACGCCTTAAAAAAAGCACAATCCCAAAATAAGTCCCTCAAGTCCTTCATTTTTGCCATCAACCTTCAAGTCCCCGGTAAAGACCAGCACAGCGCAGTATTCTACTTTGCTTCGGAAGATCCTCTGCCGTCCGATTCTCTCCTATATAGATTCATCAACGGCGATGATGCATTTCGGAATCAACGGTTCAAGATCGTGAACCGGATTGTAAAGGGTCCCTGGGTGGTGAAAAAAGCGGTAGGAAGTTACAGCGCGTGTTTATTAGGTAAGGCGTTAAATATTCATTACCACAGGGGTAGAAATTATTTCGAGATTGATGTCGATGTCGGTAGCTCGAAAATTGCTGCGGCGATTTTGCATCTCGCATTGGGGTACACGGCGAATGTTACCATCGACATGGGGTTTGTCGTGGAGGCGCAAGCGGAGGAGGAGTTACCGGAGAAGCTGATTGGGGCAATTAGGGTTTGTCAGATGGAAATGTCGTCTGCGCGTGTTGTTGATGCCCCATCGACGGGTTTGGCGCGTGGGTCGGGGTTTGCTAAGGTGGAGCATCATTTGTCTGGTGATGAAGAGGAGGATTGA
>ssach_comp26811_c1_seq3
atgcacacagccaaacaaaaacaccggagctccggcacggaatcaacagcctccagatcatcctcaacacccggttggatcaccgaatcgatcaacggaggatcactccgccacgtggacttacactgtggtgttaacggatgggcgtcaccgccaggtgatcttttctctctccgctcaagaaattacttcaccaaaaaacagaaatccccctccggcgactacctactctcacccgccggtatggactggctcaaatcgagcacaaaactcgacaacgtactgggccgttcagataatcgcgtggcaaacgccttaaaaaaagcacaatcccaaaataagtccctcaagtccttcatttttgccatcaaccttcaagtccccggtaaagatcagcacagcgcagtattctactttgcttcggaagatcctctgccgtccgattctctcctatatagattcatcaacggcgatgatgcatttcggaatcaacggttcaagatcgtgaaccggattgtaaagggtccctgggtggtgaaaaaagcggtaggaagttacagcgcgtgtttattaggtaaggcgttaaatattcattaccacaggggtagaaattatttcgagattgatgtcgatgtcggtagctcgaaaattgctgcggcgattttgcatctcgcattggggtacacggcgaatgttaccatcgacatggggtttgtcgtggaggcgcaagcggaggaggagttaccggagaagctgattggggcaattagggtttgtcagatggaaatgtcgtctgcgcgtgttgttgatgccccatcgacgggtttggcgcgtgggtcggggtttgctaaggtggagcatcatttgtctggtgatgaagaggaggat
>sdasy_comp32000_c0_seq1
atgcacacagccaaacaaaaacaccggagctccggtacggaatcaacagcctccagatcatcctcaacacccggttggatcaccgaatcgatcaacggaggatcactccgccacgtggacttacactgtggtgttaacggatgggcgtcaccgccaggtgatcttttctctctccgctcaagaaattacttcaccaaaaaacagaaatccccctccggcgactacctactctcacccgccggtatggactggctcaaatcgagcacaaaactcgacaacgtactgggccgtccagataatcgcgtggcaaacgccttaaaaaaagcacaatcccaaaataagtccctcaagtccttcatttttgccatcaaccttcaagtccccggtaaagaccagcacagcgcagtattctacttcgcttcggaagatcctctgccgtccgattctctcctgtatagattcatcaacggcgatgatgcatttcggaatcaacggttcaagatcgtgaaccggattgtaaagggtccctgggtggtgagaaaagcggtaggaagttacagcgcgtgtttattaggtaaggcgttaaatattcattaccacaggggtagaaattatttcgagattgatgtcgatgttggtagctcgaaaattgctgcggcgattttgcatctcgcattggggtacacggcgaatgttaccatcgacatggggtttgtcgtggaggcgcaagcggaggaggagttaccggagaggttgattggggcaattagggtttgtcagatggaaatgtcgtctgcgcgtgttgttgatgccccatcgacgggtttggcgcgtgggtcggggtttgctaaggtggagcatcatttgtctggtgatgaagaggaggat
>svimi_comp18719_c0_seq1
atgcacacagccaaacaaaaacaccggagctccggtacggaatcaacagcctccagatcatcctcaacacccggttggatcaccgaatcgatcaacggaggatcactccgccacgtggacttacactgtggtgttaacggatgggcgtcaccgccaggtgatcttttctctctccgctcaagaaattacttcaccaaaaaacagaaatccccctccggcgactacctactctcacccgccggtatggactggctcaaatcgagcacaaaactcgacaacgtactgggccgtccagataatcgcgtggcaaacgccttaaaaaaagcacaatcccaaaataagtccctcaagtccttcatttttgccatcaaccttcaagtccccggtaaagaccagcacagcgcagtattctacttcgcttcggaagatcctctgccgtccgattctctcctgtatagattcatcaacggcgatgatgcatttcggaatcaacggttcaagatcgtgaaccggattgtaaagggtccgtgggtggtgaaaaaagcggtaggaagttacagcgcgtgtttattaggtaaggcgttaaatattcattaccacaggggtagaaattatttcgagattgatgtcgatgttggtagctcgaaaattgctgcggcgattttgcatctcgcattggggtacacggcgaatgttaccatcgacatggggtttgtcgtggaggcgcaagcggaggaggagttaccggagaggttgattggggcaattagggtttgtcagatggaaatgtcgtctgcgcgtgttgttgatgccccatcgacgggtttggcgcgtggctcggggtttgctaaggtggagcatcatttgtctggtgatgaagaggaggat
>serio_comp19779_c0_seq1
atgcacacagccaaacaaaaacaccggagctccggcacggaatcaacagcctccagatcatcctcaacacccggttggatcaccgaatcgatcaacggaggatcactccgccacgtggacttacactgtggtgttaacggatgggcgtcaccgccaggtgatcttttctctctccgctcaagaaattacttcaccaaaaaacagaaatccccctccggcgactacctactctcacccgccggtatggactggctcaaatcgagcacaaaactcgacaacgtactgggccgtccagataatcgcgtggcaaacgccttaaaaaaagcacaatcccaaaataagtccctgaagtccttcatttttgccatcaaccttcaagtccccggtaaagaccagcacagcgcagtattctactttgcttcggaagatccactaccgtccgattctctcctatatagattcatcaacggcgatgatgcatttcggaatcaacggttcaagatcgtgaaccggattgtaaagggtccctgggtggtgaaaaaagcggtaggaagttacagcgcttgtttattaggtaaggcgttaaatattcattaccacaggggtagaaattatttcgagattgatgtcgatgtcggtagctcgaaaattgctgcggcgattttgcatctcgcattggggtacacggcgaatgttaccatcgacatggggtttgtcgtggaggcgcaagcggaggaggagttaccggagaggttgattggggcaattagggtttgtcagatggaaatgtcgtctgcgcgtgttgttgatgccccatcgacgggtttggcgcgtgggtcggggtttgctaaggtggagcatcatctgtctggtgatgaagaggaggat
>sfarg_comp16465_c0_seq1
atgcacacagccaaacaaaaacaccggagctccggtacggaatcaacagcctccagatcatcctcaacacccggttggatcaccgaatcgatcaacggaggatcactccgccacgtggacttacactgtggtgttaacggatgggcgtcaccgccaggtgatcttttctctctccgctcaagaaattacttcaccaaaaaacagaaatccccctccggcgactacctactctcacccgccggtatggactggctcaaatcgagcacaaaactcgacaacgtactgggccgtccagataatcgcgtggcaaacgccttaaaaaaagcacaatcccaaaataagtccctcaagtccttcatttttgccatcaaccttcaagtccccggtaaagaccagcacagcgcagtattctacttcgcttcggaagatccactaccgtccgattctctcctatatagattcatcaacggcgatgatgcatttcggaatcaacggttcaagatcgtgaaccggattgtaaagggtccctggatggtgaaaaaagcggtaggaagttacagcgcgtgtttattaggtaaggcattaaatattcattaccacaggggtagaaattatttcgagattgatgtcgatgttggtagctcgaaaattgctgcggcgattttgcatctcgcattggggtacacggcgaatgttaccatcgacatggggtttgtcgtggaggcgcaaacggaggaggagttaccggagaggttgattggggcaattagggtttgtcagatggaaatgtcgtctgcgcgcgtggttgatgccccatcgacgggtttggcgcgtgggtcggggtttgctaaggtggagcatcatctctctggtgatgaagaggaggat
>smats_comp29763_c0_seq1
atgcacacagccaaacagaaacaccggagctccggtaccgaatcaacagcttccagatcatcctcaacacccggttggatcaccgaatcgatcaacggcggatcactccgccacgtggacttacactccggtgttaacggatgggcgtcaccgccaggtgatcttttctctctccgctcaaaaaactacttcaccagaaaacagaaagccccctccggcgactacctactctcacccgccggtatggactggctcaaatcgagcgcaaaactcgacaacgtactgggccgtccagataatcgcgtggcaaacgccttaaaaaaagcacaatcccaaaataagtccctcaaggccttcatttttgctatcaaccttcaagtccccggtaaagaccagcacagcgcagtattctactttgcatcggaagatcctctaccgtccgattctctcctatatagattcatcaacggcgatgatgcatttcggaatcaacggttcaagatcgtgaaccggattgtaaagggtccgtgggtggtgaaaaaagcggtaggaagttacagcgcgtgtttattaggtaaagcgttaaatattcattaccacaggagtagaaattatttcgagattgatgtcgatgttggcagctcgaaaattgctgcggcgattttgcatctcgcattggggtacacggcgaatgttaccatcgacatggggtttgtcgtggaggcgcaaacggaggaggagttgccggagaggttgattggggccattagggtttgtcagatggagatgtcgtctgcgcgtgttgttgattccccatcgtcgggtttggcgcgtgggtcggggtttgctaaggtggagcatcatttgtctggtgatgaagaggaggat
>sbaby_contig02256
atggactggctcaaatcgagcacaaaactcgacaacgtactgggccgtccagataatcgcgtggcaaacgccttaaaaaaagcacaatcccaaaataagtccctcaagtccttcatttttgccatcaaccttcaagtccccggtaaagaccagcacagcgcagtattctactttgcttcggaagatccgctacagtccgattctctcctatatagattcatcaacggcgatgatgcatttcggaatcaacggttcaagatcgtgaaccggattgtaaagggtccctgggtggtgaaaaaagcggtaggaagttacagcgcgtgtttattaggtaaggcgttaaatattcattaccacaggggtagaaattatttcgagattgatgtcgatgttggtagctcgaaaattgctgcggcgattttgcatctcgcattg
>ptric_Potri.018G014300.1
ATGCACCCAACCAAACAGAAACACCGGAGCTCCGGTCCGGAATCAACAACCTCCAGATCATCATCAACACCCGGTTGGATCACCGAATCGATCAACGGTGGATCACTTCGCCACGTGGACTTACACACTGGTGTTAACGGATGGGCGTCACCGCCAGGTGATCTTTTCTCTCTCCGTTCAAAAAACTACTTCATCAAAAAACAGAAATCCCCCTCCGGCGACTACCTACTCTCACCCGCCGGTATGGACTGGCTCAAATCTAGCACAAAACTCGACAACGTACTCGCTCGTCCAGATAATCGCGTGGCAAACGCCTTAAAGAAAGCACAATCCCAAAATAAGTCCCTCAAGTCCTTCATTTTTGCTATCAACCTTCAAGTCCCCGGTAAAGACCAACACAGCGCCGTTTTCTACTTCGCATCGGAAGATCCTCTACCGTCCGATTCCCTCCTATATAGATTCATCAACGGCGATGATGCATTTCGGAATCAACGGTTCAAGATCGTGAACCGGATTGAAAAGGGTCCATGGGTGGTGAAAAAAACGCTCGAAAATTGCTGCGGCAATTTTGCATCTCGCATTGGGGTACACGGCGCATGTCACCATCGATATGGGGTTTGTCGTGGAGGCGCAGACGGAGGAGGAGTTGCCGGAGAGGTTGATTGGGGCAATCAGGGTTTGTCAGATGGAAATGTCGACGGCGCGTGTTGTTGA
>spurp_SapurV1A.0354s0210.1
ATGTCGGAGACACCAGGTGGGTTCAAGCTAGTTGGTTTCTCAGGCTTTGTTAGAGCCAACCCTCGGTCCGACCGGTTTAAAGTGAAGCGGTTCCACCACATAGAATTCTGGTGCACGGACGCAACAAATACGGCTCGTCGATTCTCATGGGGACTCGGCATGCCCATCGTCGCCAAATCCGATCTCTCCACAGGTAACGCTACACACGCCTCTTATCTCCTCCGCTCCGGTGACCTAAACTTCCTCTTCACCGCCCCATATTCTCCCTCCATCGCCTCCATGGACAACCTCTCCCACACTGCTACCGCCTCCATCCCCACCTTCAACCACGAAACCAGCCGCGATTTCACCGCCAAACATGGCCTCGCTGTCCGTTCCATCGCCATCGAGGTTGACGATGCCGAGCTGGCTTTCACCGCCAGCGTCGCGCACGGTGCCAAGCCGTCAGCCTCTCCAGTCATCCTCGATAATCGTGCCGTTGTCGCCGAGGTTCAACTATACGGCGACGTCGTGTTAAGATATGTGAGCTATGGGAATTCTGAAAGCGACGACTCTGACCCTGATAGTTGGTTTTTGCCCAAATTTGAGGCAGTTGAGGCAGCATCGTCGTTTCCGTTGGATTATGGGATCAGGAGATTAGACCATGCGGTTGGAAACGTGCCTGAATTAGCTCCGGCGGTAAATTACGTTAAGGAATTCACCGGGTTTCATGAATTTGCAGAGTTCACGGCGGAGGATGTTGGGACCAGCGAGAGTGGACTGAATTCGGTTGTTTTGGCTAATAACGAAGAGATGGTGCTGTTCCCAATGAACGAGCCGGTTTTTGGGACAAAAAGGAAGAGTCAGATACAGACTTATCTAGAGCACAACGAAGGGGCTGGAGTGCAACACTTGGCGCTTGTGAGTGAGGATATTTTCAGGACTCTGAGGGAGATGAGGAAGAGGAGCGCAGTTGGGGGATTCGAATTTATGCCTTCGCCACCGCCCACTTACTATAAGAATCTGAAGAGTAGAGCTGGGGACGTGCTGAGCGATGAACAGATTAAGCAGTGTGAGGAATTGGGGATTTTGGTTGATCGAGATGATCAGGGGACTCTGCTTCAGATTTTCACCAAGCCTGTGGGTGATAGGCCAACTATCTTTGTAGAGATAATCCAGAGAGTTGGGTGCATGCTCAAGGACGAGAAGGGCAAAGAATACCAGAAGGGTGGGTGCGGAGGATTTGGGAAAGGAAATTTCTCAGAGCTCTTTAAGTCGATTGAAGAGTATGAAAAGACACTTGGAGCCAAAATAATTGCAGAAACAGCTTCAGCATGA
>ssuch_willow_GLEAN_10022285
ATGGGCAAAGAAAACGAGACGTCGGAGACACCAGGTGGGTTCAAGCTAGTTGGTTTCTCAGGCTTTGTTAGAGCCAACCCACGGTCCGACCGGTTTAAAGTGAAGCGGTTCCACCACATAGAATTCTGGTGCACGGACGCAACAAATACGGCTCGGCGATTCTCATGGGGACTCGGCATGCCCATCGTCGCCAAATCCGATCTCTCCACAGGTAACGCTACACACGCCTCTTATCTCCTCCGCTCCGGTGACCTAAACTTCCTCTTCACCGCCCCATATTCTCCCTCCATCGCTTCCATGGACAACCTCTCCCACGCTGCTACCGCCTCCATCCCCACCTTCAACCACGAAACCAGCCGCGATTTCACCGCCAAACATGGCCTCGCTGTCCGCGCCATCGCCATCGAGGTTGACGATGCCGAGCTGGCTTTCACCGCCAGCGTCGCGCACGGTGCCAAGCCGTCAGCCTCTCCAGTCATCCTCGATAATCGTGCCGTTGTCGCCGAGGTTCAACTATACGGCGACGTCGTGTTAAGATATGTGAGCTACGGGAATTCTGAAAGCGACGACTCTGACCCTGATAGTTGGTTTTTGCCCAAATTTGAGGCAGTCGAGGCAGCATCGTCGTTTCCGTTGGATTTTGGGATCAGGAGATTAGACCATGCGGTTGGAAACGTGCCTGAATTAGCTCCGGCGGTAAATTACGTTAAGGAATTCACCGGGTTTCATGAATTTGCAGAGTTCACGGCGGAGGATGTTGGGACCAGCGAGAGTGGACTGAATTCGGTTGTTTTGGCTAATAACGAAGAGATGGTGCTGTTCCCAATGAACGAGCCGGTTTTTGGGACAAAAAGGAAGAGTCAGATACAGACTTATCTAGAGCACAACGAAGGGGCTGGAGTGCAACACCTGGCTCTTGTGAGTGAAGATATTTTCAGGACTCTGAGGGAGATGAGGAAGAGGAGTGCAGTTGGGGGGTTCGAATTTATGCCTTCGCCACCGCCCACTTACTATAAGAATCTGAAGAGTAGAGCTGGGGACGTGTTGAGCGATGAACAGATTAAGCAGTGTGAGGAATTGGGGATTTTGGTTGATCGAGATGATCAGGGGACTCTGCTTCAGATTTTCACCAAGCCTGTGGGCGATAGGCCAACTATCTTTGTAGAGATAATCCAGAGAGTTGGGTGCATGCTCAAGGACGAGAAGGGCAAAGAATACCAGAAGGGTGGGTGCGGAGGATTTGGGAAAGGAAATTTCTCAGAGCTCTTTAAGTCGATTGAAGAGTATGAAAAGACACTTGGAGCCAAAATAATTGCAGAAACAGCTTCAGCATGA
>ssach_comp25488_c0_seq1
atgggcaaagaaaacgagacgtcggagacaccaggtgggttcaagctagttggtttctcaggctttgttagagccaacccacggtccgaccggtttaaagtgaagcggttccaccacatagaattctggtgcacggacgcaacaaatacggctcgccgattctcatggggactcggcatgcccatcgtcgccaaatccgatctctccacaggtaacgctacacacgcctcttatctcctccgctccggtgacctaaacttcctcttcaccgccccatattctccctccatcgcctccatggacaacctctcccacactgctaccgcctccatccccaccttcaaccacgaaaccagccgcgatttcaccgccaaacatggcctcgctgtccgcgccatcgccatcgaggttgacgatgcggagctggctttcaccgccagcgtcgcgcacggtgccaagccgtcagcctctccagtcgtcctcgataatcgtgccgttgtcgccgaggttcaactatacggtgacgtcgtgttaagatatgtgagctacgggaattctgaaagcgacgactctgaccctgatagttggtttttgcccaaatttgaggcagtcgaggcagcatcgtcgtttccgttggattatgggatcaggagattagaccatgcggttggaaacgtgcctgaattagctccggcggtaaattacattaaggaattcaccgggtttcatgaatttgcagagttcacggcggaggatgttgggaccagcgagagtggactgaattcggttgttttggctaataacgaagagatggtgctgttcccaatgaacgagccggtttttgggacaaaaaggaagagtcagatacagacttatctagagcacaacgaaggggctggagtgcaacacctggctcttgtgagtgaggatattttcaggactctgagggagatgaggaagaggagtgcagttggggggttcgaatttatgccttcgccaccgcccacttactataagaatctgaagagtagagctggggacgtgttgagcgatgaacagattaagcagtgtgaggaattggggattttggttgatcgagatgatcaggggactctgcttcagattttcaccaagcctgtgggcgataggccaactatctttgtagagataatccagagagttgggtgcatgctcaaggacgagaagggcaaagaataccagaagggtgggtgcggaggatttgggaaaggaaatttctcagagctctttaagtcgattgaagagtatgaaaagacacttggagccaaaataattgcagaaacagcttcagca
>sdasy_comp36368_c0_seq1
ccagcctctccagtcatcctcgataatcgtgccgttgtcgccgaggttcaactatacggcgacgtcgtgttaagatatgtgagctatgggaattctgaaagcgacgactctgaccctgatagttggtttttgcccaaatttgaggcagtcgaggcagcatcgtcgtttccgttggattatgggatcaggagattagaccatgcggttggaaacgtgcctgaattagctccggcggtaaattacgttaaggaattcaccggttttcatgaatttgcagagttcacggcggaggatgttgggaccagcgagagtggactgaattcggttgttttggctaataacgaagagatggtgctgttcccaatgaacgagccggtttttgggacaaaaaggaagagtcagatacagacttatctagagcacaacgaaggggctggagtgcaacacttggctcttgtgagtgaggatattttcaggactctgagggagatgaggaagaggagtgcagttggggggttcgaatttatgccttcgccaccgcccacttactataagaatctgaagagtagagctggggacgtgttgagcgatgaacagattaagcagtgtgaggaattggggattttggttgatcgagatgatcaggggactctgcttcagattttcaccaagcctgtgggtgataggccaactatctttgtagagataatccagagagttgggtgcatgctcaaggacgagaagggcaaagaataccagaagggcggatgcggaggatttgggaaaggaaatttctcagagctctttaagtcgattgaggagtatgaaaagacacttggagccaaaataattgcagaaacagcttcagca
>svimi_comp8502_c0_seq1
atgggcaaagaaaacgagacgtcggagacaccaggtgggttcaagctagttggtttctcaggctttgttagagccaacccacggtccgaccggtttaaagtgaagcggttccaccacattgagttctggtgcacggacgcaacaaatactgctcgtcgattctcatggggactcggcatgcccatcgtcgccaaatccgatctctccacaggtaacgctacacacgcctcttatctcctccgctccggtgacctaaacttcctcttcaccgccccatattctccctccatcgcctccatggacaacctctcccacactgctaccgcctccatccccaccttcaaccacgaaaccagccgcgatttcaccgccaaacatggcctcgctgtccgcgccatcgccatcgaggttgacgatgccgagctggctttcaccgccagcgtcgcgcacggtgccaagccgtcagcctctccagccatcctcgataatcgtgccgttgtagccgaggttcaactatacggcgacgtcgtgttaagatatgtgagctatgggaattctgaaagcgacgactctgaccctgatagctggtttttgcccaaatttgaggcagtcgaggcagcatcgtcgtttccgttggattatgggatcaggagattagaccacgcggttggaaacgtgcctgaattagctccggcggtaaattacgttaaggaattcaccgggtttcatgaatttgcagagttcacggcggaggatgttgggaccagcgagagtggactgaattcggttgttttggctaataacgaagagatggtgctgttcccaatgaacgagccggtttttgggacaaaaaggaagagtcagatacagacttatctagagcacaacgaaggggctggagtgcaacacttggctcttgtgagtgaggatattttcaggactctgagggagatgaggaagaggagtgcagttggggggttcgaatttatgccttcgccaccgcccacttactataagaatctgaagagtagagctggggacgtgttgagcgatgaacagattaagcagtgtgaggaattggggattttggttgatcgagatgatcaggggactctgcttcagattttcaccaagcctgtgggtgataggccaactatctttgtggagataatccagagagttgggtgcatgctcaaggacgagaagggcaaagaataccagaagggcggatgcggaggatttgggaaaggaaatttctcagagctctttaagtcgattgaggagtatgaaaagacacttggagccaaaataattgcagaaacagcttcagca
>serio_comp22256_c0_seq1
atgggcaaagaaaacgagacgtcggagacaccaggtgggttcaagctagttggtttctcaagctttgttagagccaacccacggtccgaccggtttaaagtgaagcggttccaccacatagaattctggtgcacggacgcaacaaatacggctcgccgattctcatggggactcggcatgcccatcgtcgccaaatccgatctctccacaggtaacgctacacacgcctcttatctcctccgctccggtgacctaaacttcctcttcaccgccccatattctccctccatcgcctccatggacaacctctcccacactgctaccgcctccatccccaccttcaaccacgaaaccagccgcgatttcaccgccaaacatggcctagctgtccgcgccatcgccatcgaggttgacgatgccgagctggctttcaccgccagcgtcgcgcacggtgccaagccgtcagcctctccagtcatcctcgataatcgtgccgttgtcgccgaggttcaactatacggagacgtcgtgttaagatatgtgagctatgggaattctgaaagcgacgactctgaccctgatagttggtttttgcccaaatttgaggcagtcgaggtagcatcgtcgtttccgttggattatgggatcaggagattagaccacgcggttggaaacgtgcctgaattagctccggcggtaaattacgttaaggaattcaccgggtttcatgaatttgcagagttcacggcggaggatgttgggaccagcgagagtggactgaattcggttgttttggctaataacgaagagatggtgctgttcccaatgaacgagccggtttttgggacaaaaaggaagagtcagatacagacttatctagagcacaacgaaggggctggagtgcaacacttggctcttgtggctgaggatattttcaggactctgagggagatgaggaagaggagtgcagttggggggttcgaatttatgccttcgcctccgcccacttactataagaatctgaagagtagagctggggacgtgttgagcgatgaacagatcaaggagtgtgaggaattggggattttggttgatcgagatgatcaggggactctgcttcagattttcaccaagcctgtgggtgataggccaactatctttgtagagataatccagagagttgggtgcatgctcaaggacgagaagggcaaagaataccagaagggcgggtgcggaggatttgggaaaggaaatttctcagagctctttaagtcgattgaggaatatgaaaagacacttggagccaaaataattgcagaaacagcttcagca
>sfarg_comp23975_c0_seq1
atgggcaaagaaaacgagacgtcggagacaccaggtgggttcaagctagttggtttctcaagctttgttagagccaacccacggtccgaccggtttaaagtgaagcggttccaccacatagaattctggtgcacggacgcaacaaatacggctcgccgattctcatggggactcggcatgcccatcgtcgccaaatccgatctctccacaggtaacgctacacacgcctcttatctcctccgctccggcgacctaaacttcctcttcaccgccccatattctccttccatcgcctccatggacaacctctcccacactgctacagcctccatccccaccttcaaccacgaaaccagccgcgatttcaccgccaaacatggcctcgctgtccgcgctatcgccatcgaggttgacgatgccgagctggctttcaccgccagcgtcgcgcacggtgccaagccgtcagcctctccagtcatcctcgataatcgtgccgttgtcgccgaggttcacctatacggcgacgtcgtgttaagatatgtgagctacgggaattctgaaagcgacgactctgaccctgatagttggtttttgcccaaatttgaggcagtcgaggcagcatcgtcgtttccgttggattacgggatcaggagattagaccatgcggttggaaacgtgcctgaattagctccggcggtaaattacgttaaggaattcaccggttttcatgaatttgcagagttcacggcggaggatgttgggaccagcgagagtggactgaattcggttgttttggctaataacgaagagatggtgctgttcccaatgaacgagccggtttttgggacaaaaaggaagagtcagatacagacttatctagagcacaacgaaggggctggagtgcaacacttggctcttgtgactgaggatattttcaggactctgagggagatgaggaagaggagtgcagttggggggttcgaatttatgccttcgccaccgcccacttactataagaatctgaagagtagagctggggacgtgttgagcgatgaacagattaaggagtgtgaggaattggggattttggttgatcgagatgatcaggggactctgcttcagattttcaccaagcctgtgggtgataggccaactatctttgtagagataatccagagagttgggtgcatgctcagggacaagaagggcaaagaataccagaagggggggtgcggaggatttgggaaaggaaatttctcagagctctttaagtcgattgaggagtatgaaaagacacttggagccaaaataattgcagaaacagcttcagca
>smats_comp29831_c0_seq1
atgggcaaagaaaacgagacgtcggagacaccaggtgggttcaagctagttggtttctcaggctttgttagagtcaatccacggtccgaccggtttaaagtgaagcggttccaccacatagaattctggtgcacggacgcaacaaatacggctcgtcgattctcatggggactcggcatgcccatcgtcgccaaatccgatctctccacaggtaacgctacacacgcctcttatctcctccgctccggcgacctaaacttcctcttcaccgccccatattctccctccatcgcctccatggacaacctctcccacactgctaccgcctccatccccaccttcaaccacgaaaccagccgcgatttcaccgccaaacatggcctcgctgtccgcgccatcgccatcgaggttgacgatgcagagctggctttcaccgccagcgtcgcgcacggtgccaagccgtcagcctctccagtcatcctcgataatcgtgccgttgtcgccgaggttcacctatacggcgacgtcgtgttaagatatgtgagctatgggaattctgaaagcgacgactctgaccctgatagttggtttttgcccaaatttgaggcagtcgaggcagcatcgtcgtttccgttggattatgggatcaggagattagaccatgcggttggaaacgtgcctgaattagctccggcggtaaattacgttaaggaattcaccggttttcatgaatttgcagagttcacggcggaggatgttgggaccagcgagagtggactgaattcggttgttttggctaataacgaagagatggtgctgttcccaatgaacgagccggtttttgggacaaaaaggaagagtcagatacagacttatctagagcacaacgaaggggctggagtgcaacacttggctcttgtgactgaggatattttcaggactctgagggagatgaggaagaggagtgcagttggggggttcgaatttatgccttcgccaccgcccacttactataagaatctgaagagcagagctggggacgtgttgagcgatgaacagattaaggactgtgaggaattggggattttggttgatcgagatgatcaggggactctgcttcagattttcaccaagcctgtgggtgataggccaactatctttgtagagataatccagagagttgggtgcatgctcaaggacgagaagggcaaagaataccagaagggcggatgcggaggatttgggaaaggaaatttctcagagctctttaagtcgattgaggaatatgaaaagacacttggagccaaaataattgcagaaacagcttcagca
>sbaby_contig01552
atgcccatcgtcgccaaatccgatctctccacaggtaacgctacgcacgcctcttatctcctccgctccggcgacctaaacttcctcttcaccgccccgtattctccctccatcgcctccatggacaacctctcccacactgctaccgcctccatccccacattcaaccacgaaaccagccgcgatttcaccgccaaacatggcctcgctgtccgcgccatcgccatagaggttgacgatgccgagctggctttcaccaccagcgtcgcacacggggccgagccgtcagcctctccagtcatcctcgataatcgtgccgttgtcgccgaggttcacctgtacggcgacgtcgtgttaagatatgtgagctacgggaattctgaaagcgaccactctgaccctgatagctggtttttgcccaaatttgaggcagtcgaggcagcatcgtcgtttccgttggattatgggatcaggagattagatcatgcggttggaaacgtgcctgaattagctccggcggtaaattacgttaaggaattcaccggttttcatgaatttgcagagttcacggcggactcg
>ptric_Potri.002G057400.1
ATGGGCAAAGAAAACGAGACATCGGAGACACCAGGTGGGTTTAAGCTAGGTGGTTTCTCAAGCTTTGTGCGAGCCAACCCACGGTCCGACCGGTTTAAAGTTAACCGGTTCCACCACATAGAATTCTGGTGCACGGACGCAACAAATACGGCTCGCCGATTCTCATGGGGACTCGGCATGCCCATCGTCGCCAAATCCGACCTCTCCACAGGCAACGCCACACACGCCTCTTATCTCCTCCGCTCCGGCGACCTAAACTTCCTCTTCACCGCACCGTATTCTCCCTCCATCGCCTCCATGGACAACCTCTCCCACACTGCTACCGCCTCCATCCCCACCTTCAACCACGAAACCAGCCGCGGTTTCTCCGCCAAACACGGCCTCGCAGTCCGCGCCATCGCCATCGAGGTTGACGACGCCGAGCTGGCTTTCACCACCAGCGTCGCGCACGGTGCCAAGCCATCAGCCTCTCCAGTCCTCCTCGATAATCGTGCCGTTGTCGCCGAGGTTCACCTCTACGGCGACGTTGTGTTAAGATATGTGAGCTACAGGAATTCTGAAAGCGACGACTCTGACCCTGGTAGTTGGTTTTTGCCCAAATTTGAGGCAGTCGAGGCAGCATCGTCTTTTCCGTTGGATTATGGGATTAGGAGATTGGACCATGCGGTTGGAAACGTTCCTGAATTAGCTCAGGCGGTGAATTACGTTAAGGAATTCACCGGTTTTCATGAATTTGCAGAGTTCACGGCGGAGGATGTTGGGACTAGCGAGAGTGGACTGAATTCGGTTGTTTTGGCTAATAACGAAGAGACGGTACTGTTTCCAATGAACGAGCCGGTTTTTGGGACCAAAAGGAAGAGTCAGATACAGACTTATCTAGAGCACAACGAAGGGGCTGGGTTGCAACATTTGGCGCTTGTGAGTGAGGATATTTTCAGGACTTTGAGGGAGATGAGGAAGAGGAGTGCAGTTGGGGGATTCGAGTTTATGCCTTCGCCACCGCCCACTTACTATAAGAATCTGAAGAGTCGAGCTGGGGATGTGTTGAGCGATGAGCAGATTAAGGAGTGTGAGGAATTGGGGATTTTGGTTGATCGAGATGATCAGGGGACTTTGCTTCAGATTTTCACCAAGCCTGTCGGTGATAGGCCAACTATGTTTATAGAGATAATTCAGAGAGTTGGGTGCATGCTCAAGGACGAGAAGGGCAAAGAATACCAGAAGGGTGGATGCGGAGGATTTGGGAAAGGAAATTTCTCAGAGCTCTTCAAGTCGATTGAGGAATATGAAAAGACACTTGGAGCCAAAATAATTGCAGAAACAGCTTCAGGATGA
>spurp_SapurV1A.0769s0150.1
ATGGCAGCAAAGGCTGTTGTTTGCTATGGTAGCTCATCTTCTAGCACCACACTTTGTCCAGTTCTATGTCCTCAACAGCTTAACAAGAGGGTTTTTTTTGCAGTGAATTCTCGGAGATGTAGCATCAATATCAATCACAAAAGTTTGAGCTTCCGCCCAAAGGCGTCTCCGAGAGAGAGTTTGGAGGCTACTGGAATTCCAACCTCAGTTCCAGTAAGAGTGGCACATGAACTTCATCAAGCTGGACACAGATATTTGGACGTCAGGACTCCTGATGAGTTTAGTGCTGGACATGCAGCAGGAGCAATTAACATTCCTTATATGTACAGAGTTGGATCAGGAATGACCAAGAACCCCAGATTTGTGGAGGAAGTATCGTTACATTTCAGAAAACATGATGAAATTATTGTCGGTTGCCAGCTTGGGAAAAGGTCTATGATGGCTGCAGCTGATCTCTTAGCTGCTGGTTTTGTTGCGGTGACCGACATTGCTGGTGGATTTGCTGCCTGGACACAGAATGGACTTCCAACAGATAATTAA
>ssuch_willow_GLEAN_10011038
ATGGCAGCAAAGGCTGTTGTTTGCTATGGTAGCTCATCTTCTAGCACCACACTTTGTCCAGTTCTTTGTCCTCAACAGCTTAACAAGAGGATTTTTTTTGCAGTGAATTCTCGGAGATGTAGCATCAATATCAATCACAAAAGTTTGAGCTTTCGCCCAAAGGCGTCTTCGAGAGAGAGTTTGGAGGCTACTGGAATTCCAACCTCAGTTCCAGTAAGAGTGGCACATGAACTTCATCAAGCTGGACACAGATATTTGGACGTCAGGACTCCTGATGAGTTTAGTGCTGGACATGCAGCAGGAGCAATTAACATTCCTTATATACCTTATTCTGTTTCAATCAATGTTTGTCTCAAAGCAGGAATGACCAAGAACGCCAGATTTGTGGAGGAAGTATCGTTACATTTCAGAAAACATGATGAAATTATTGTCGGTTGCCAGCTTGGGAAAAGGTCTATGATGGCTGCAGCTGATCTTTTAGCTGCTGGTTTTGTTGCGGTGACCGACATTGCTGGTGGATTTGCTGCCTGGACACAGAATGGACTTCCAACAGATAATTAA
>ssach_comp28558_c0_seq2
atggcagcaaaggctgttgtttgctatggtagctcaacttctagcaccacactttgtccagttctttgtcctcaacagcttaacaagagggttttttttgcagtgaattctcggagatgtagcatcaatatcaatcacaaaagtttgagcttccgcccaaaggcgtcttcgagagagagtttggaggctactggaattccaacctcagttccagtaagagtggcacatgaacttcatcaagctggacacagatatttggacgtcaggactcctgatgagtttagtgctggacatgcagcaggagcaattaacattccttatatgtacagagttggatcaggaatgaccaagaaccccagatttgtggaggaagtatcgttacatttcagaaaacatgatgaaattattgtcggttgccagcttgggaaaaggtctatgatggctgcagctgatcttttagctgctggttttgttgcggtgaccgacattgctggtggatttgctgcctggacacagaatggacttccaacagataat
>sdasy_comp37956_c0_seq10
atggcagcaaaggctgttgtttgctatggtagctcaacttctagcaccacactttgtccagttctttgtcctcaacagcttaacaagagggttttttttgcagtgaattctcggagatgtagcatcaatatcaatcacaaaagtttgagcttccgcccaaaggcgtcttcgagagagagtttggaggctactggaattccaacctcagttccagtaagagtggcacatgaacttcatcaagctggacacagatatttggacgtcaggactcctgatgagtttagtgctggacatgcagcaggagcaattaacattccttatatgtacagagttggatcaggaatgaccaagaaccccagatttgtggaggaagtatcgttacatttcagaaaacatgatgaaattattgtcggttgccagcttgggaaaaggtctatgatggctgcagctgatctcttagctgctggttttgctgcagtgaccgacattgctggtggatatgctgcctggacacagaatggacttccaacagataat
>svimi_comp7151_c0_seq1
atggcagcaaaggctgttgtttgctatggtagctcaacttctagcaccacactttgtccagttctttgtcctcaacagcttaacaagagggttttttttgcagtgaattctcggagatgtagcatcaatatcaatcacaaaagtttgagcttccgcccaaaggcgtcttcgagagagagtttggaggctactggaattccaacctcagttccagtaagagtggcacatgaacttcatcaagctggacacagatatttggacgtcaggactcctgatgagtttagtgctggacatgcagcaggagcaattaacattccttatatgtacagagttggatcaggaatgaccaagaaccccagatttgtggaggaagtatcgttacatttcagaaaacatgatgaaattattgtcggttgccagcttgggaaaaggtctatgatggctgcagctgatctcttagctgctggttttgctgcagtgaccgacattgctggtggatatgctgcctggacacagaatggacttccaacagataat
>serio_comp26284_c0_seq4
atggcagcaaatgctgttgtttgctatggtagctcaacttctagcaccacactttgtccagttctttgtcctcaacagcttaacaagagggttttttttgcagtgaattctcggagatgtagcatcaatatcaatcaaaaaagtttgagcttccgcccaaaggcgtcttcgagagagagtttggaggctactggaattccaacctcagttccagtaagagtggcacatgaacttcatcaagctggacacagatatttggacgtcaggactcctgacgagtttagtgctggacatgcagcaggagcaattaacattccttatatgtacagagttggatcaggaatgaccaagaaccccagatttgtggaggaagtatcgttacatttcagaaaacatgatgaaattattgtcggttgccagcttgggaaaaggtctatgatggctgcagctgatctcttagctgctggttttgctgcagtgaccgacattgctggtggatttgctgcctggacacagaatggacttccaacagataat
>sfarg_comp9964_c0_seq1
atggcagcaaaggctgttgtttgctatggtagctcaacttctagcaccacactttgtccagttctttgtcctcaacagcttaacaagagggttttttttgcagtgaattctcggagatgtagcatcaatatcaatcacaaaagtttgagctttcgcccaaaggcgtcttcgagagagagtttggaggctactggaattccaacctcagttccagtaagagtggcacatgaacttcatcaagctggacacagatatttggacgtcaggactcctgatgagtttagtgctggacatgcagcaggagcaattaacattccttatatgtacagagttggaccaggaatgaccaagaaccccagatttgtggaggaagtatcgttacatttcagaaaacatgatgaaattattgtcggttgccagcttgggaaaaggtctatgatggctgcagctgatcttttagctgctggttttgctgcagtgaccgacattgctggtggatttgctgcctggacacagaatggacttccaacagataat
>smats_comp26517_c0_seq2
atggcagcaaaggctgttgtttgctatggtagctcaacttctagcaccacactttgtccagttctttgtcctcaacagcttaacaagagggttttttttgcagtgaattctcggagatgtagcatcaatatcaatcacaaaagtttgagctttcgcccaaaggcgtcttcgagagagagtttggaggctactggaattccaacctcagttccagtaagagtggcacatgaacttcatcaagctggacacagatatttggacgtcaggactcctgacgagtttagtgctggacatgcagcaggagcaattaacattccttatatgtacagagttggatcaggaatgaccaagaaccccagatttgtggaggaagtatcgttacatttcagaaaacatgatgaaattattgtcggttgccagcttgggaaaaggtctatgatggctgcagctgatcttttagctgctggttttgctgcagtgaccgacattgctggtggatttgctgcctggacacagaatggacttccaacagataat
>sbaby_contig02347
atggcagcaaaggctgttgtttgctatggtagctcaacttctagcaccacactttgtccagttctttgtcctcaacagcttaacaagagggttttttttgcagtgaattctcggagatgtagcatcaatatcaatcacaaaagtttgagctttcgcccaaaagcgtcttcgagagagagtttggaggctactggaattccaacctcagttccagtaagagtggcacatgaacttcatcaagctggacacagatatttggacgtcaggactcctgacgagtttagtgctggacatgcagcaggagcaattaacattccttatatgtacagagttggatcaggaatgaccaagaaccccagatttgtggaggaagtatcgttacatttcagaaaacatgatgaaattattgtcggttgccagcttgggaaaaggtctatgatggctgcagctgatcttttagctgctggtttttctgcagtgactaacattgctggtggatttgctgcctggacacagaatggacttccaacagataat
>ptric_Potri.005G106400.1
ATGTATGTTGGATCACGATACCATCACATCAATACGTGGCAGCCATGCTTCTCTTCCTCATCTCTCAAAGCCACAAATATTATTAATAACCATGTAAATAACCTCCATAGCCAGAAGCCATACATACAAAGCAGACTCTTAAAAAGGACTATCAAGCGTAAGAAACAGTATAATACAGAGCGGGAAAAAATGGCAGCAAAGGCTGTTGTTTGCTATGGTAGCTCAACTTCTAGCACCACACTTCGTCCAGTTCTTTGTCCTCAACAGCTTAACAAGAGGAGGGGGGTTTTCGCAGTGAATTCTCGGAGATGTAGCATCAATATCAATCACAAAAGTTTGAGCTTTCGCCCAAAGACGTCTCTGAGATGGAATTTGGAGGCTACTGGAATTCCAACTTCAGTTCCAGTAAGAGTGGCGCATGAGCTTCATCAAGCTGGACACAGATATCTGGACGTCAGGACTCCTGATGAGTTTAGTACTGGACATGCAGCAGGAGCAATTAACATTCCTTACATGTACAGAGTTGGATCAGGAATGACCAAGAACCCCAAATTTGTGGAGGAAGTATCATCACATTTCAGAAAACATGATGAAATTATTGTCGGTTGCCAGCTTGGGAAAAGGTCTATGATGGCTGCAACTGATCTCTTAGCTGCTGGTTTTACTGCAGTGACTGACATTGCTGGTGGATTTGCTGCCTGGACACAGAATGGACTTCCAACAGATAATTAA
>spurp_SapurV1A.0365s0100.1
ATGAAACCCATAAAATTTCTGAGCCTTCTTCTTCATTTTTCGCTAGTCCTCTTCCATGCGACGGTAGCCCATGAACCTCCTCCTAGTGGAACCAGCATCATCTTCGCCACACTTGGCAGATTAGATTATGCTTTTGACATATTTACCCTGCCAACCGGGGACCCGCCTTCAAAAACCAACGAACTCCAAATTACTGATGGCGAGTCGGTAAATTTCAATGGCCACTTCCCTTCTCCATCTCCCGCTCTCCTCTCTCTTTTAGCCAACAAAACCCTAATAAACCCCCCAGGCCAACAAAACCCACCCCCCTTGAACCTCATCTACGTCACAGAGCGAGGCGGATCATCAAATATCTTCTACGATGCGGTTTATGTCGATACTCCACGAAGCGCCCGATCAAGGTCAGCCCTTGAAATTCCTACACGTGTACAAGTTCCTTTATTGAATGGAAAAGGTGGGCTTTCGATGAAGGACAAGCCAACTGTGAGCGGAGATTATCTAGTATACGTGTCAACACATGAAGACCCAGGCGAGCCAAGGACGAGTTGGGCTGCAGTGTACGCAACCGAGTTGACAACCGGGTTCACTCGGCGACTCACCCCACATGGAATTGCCGATTTTAGCCCTGCAGTCTCTCCTTCTGGCGTTTACACAGCTGTCGCTTCTTATGGAGAGAAAGGATGGAGCGGTGAAGTGGAGGAACTCAGCACAGACATCTATATATTCCTGACTTGTGACGGGACTAACCGAGTTAAGGTGGTCGAACACGGAGGTTGGCCGAACTGGGTCGACGAGTCCACCTTGTACTTCCACAGAAGAAGCGTAGAAGATAACTGGATAAGTGTTTACAAGGCGACCTTACCGAGTCAAGGACCGATTTCGATTGAGTCAGTGATCGTCGAGCGCGTTACGCCACCTGGTCTGCACGCGTTCACTCCAGCTACTTCTCCAGGTAACAATAAGTTCATAGCAGTAGCCACAAGAAGACCCAACTCGGATTATCGCCATATAGAGCTATTTGACCTAGCTAAGAACGAGTTTATCCAGTTGACACGGTTAGTATCCCCCCAGACTCACCACTTGAACCCGTTTATCTCACCCGACTCAGCCCGAGTTGGTTACCACAGATGTAGAGGTGCTACCAGTGATAAAAAGAGCACCCACTTGTTACTGGAGAATGTCAAGAGCCCACTACCTGACATTTCGCTTTTCAGAATTGACGGGTCGTTTCCATCATTCGCACCCGCGGGTGACCGTATTGCTTACGTTGATTTTCCGGGATTGTATGTGGTGAACCGGGACGGTTCGAACCGGAGACAGGTTTTTACCGGGATGGCATTCTCGACCGCTTGGAACCCGGCTCGTAAAGGTATTGTCTACACAAGTGCTGGACCCACTTTTGCCAGCGAGAGTACAGAGGTAGATATAATCTCAATTAATGTTGATGATGATTTGGGTCAAATTAATAGTTTTAAGAAGTTGACCTCTAATGGAGAAAATAATGCATTTCCTGCGGTTTCACCCGATGGGAAATGGGTAGTGTTTCGGTCCGGTCGGTCCGGTCATAAGAACTTGTATATAATGGATGCTTTGGAGGGGGAGAAAGGTGGGCTCTATAGGTTGACAGAGGGTCCATGGAGCGACACCATGAGCAATTGGTCACCAGATGGTGAATGGATTGCTTTTGCATCTGACCGGGAGAGCCCAGGCTCAGGAAGTTTCGAGTTGTTTTTGATCCATCCGAACGGAACTGGTTTGAGGAAGTTGGTTCAAAGTGGGTCGGCTGGGCGGGCTAACCACCCTTGCTTTAGCCCCGATGGAAATAGTATCGTGTTTACTTCAGATTATGGGGGCATATCAGCTGAGCCAATCTCAAACCCCCATCATTATCAGCCTTATGGGGAGATCTTCACCGTTAAATTGGATGGCTCTGATTTGAAGAGGCTGACACATAATTCCTACGAGGATGGAACCCCTGCATGGGGGCCTACATATATCAAGCCTAAGGACGTGGAGTGGCCAGGTTATGGACCTCAGTGCTCCTTTGAGGAGTGCTACTGGCTCAATAAAATGCCAGTTCTTGGTCATGGGGCTGCACCGTGGGACCCCACCAGGCCTCAATGTGGCAGTGCTAGCCCATAA
>ssuch_willow_GLEAN_10020806
ATGAAACCCATAAAATTTCTGAGCCTTCTTCTTCATTTTTCGCTAGCCCTCTTCCATGCGACGGTAGCCCATGAACCTCCTCCTAGTGGAACCAGCATCATCTTCGCCACACTTGGCAGATTAGATTATGCTTTTGACATATTTACCCTGCCAACCGGGGACCCGCCTTCAAAAACCAACGAACTCCAAATTACTGATGGCGAGTCGGTAAATTTCAATGGCCACTTCCCTTCTCCATCTCCCTCTCTCCTCTCTCTTTTAGCCAACAAAACCCTAATAAAACCCCCAGGCCAACAAAACCCACCCCCCTTGAACCTCATCTACGTCACAGAGCGAGGTGGATCATCAAATATCTTCTACGATGCGGTTTATGTCGATACTCCACGGAGCGCCCGATCAAGGTCAGCCCTTGAAATTCCTACACGTGTACAAGTTCCTTTATTGAATGGAAAAGGGGGGCTTTCGATGAAGGACAAGCCTACTGTGAGCGGAGATTATCTAATATACGTGTCAACACATGAAGACCCAGGCGAGCCAAGGACGAGTTGGGCTGCAGTGTACGCAACCGAGTTGACAACCGGGTTCACTCGGCGACTCACCCCACATGGAATTGCCGATTTTAGCCCTGCAGTCTCTCCTTCTGGCGTTTACACAGCTGTCGCTTCGTATGGAGAGAAAGGATGGAGCGGTGAAGTGGAGGAACTCAGCACAGACATCTATATATTCCTGACTTGTGATGGGACCAACCGAGTTAAGGTGGTCGAACACGGAGGTTGGCCGAACTGGGTCGACGAGTCCACCTTGTACTTCCACAGAAGAAGCGTGGAAGATAACTGGATAAGTGTTTACAAGGCGACCTTACCGAGTCAAGGACCGATTTCGATTGAGTCAGTGATCGTCGAGCGCGTCACGCCACCTGGTCTGCACGCGTTCACTCCAGCTACTTCTCCAGGTAACAATAAGTTTATAGCAGTAGCCACAAGAAGACCTAACTCGGATTATCGCCATATAGAGCTATTTGACCTAGTTAAGAACGAGTTTATCCAGTTGACACGGTTAGTATCCCCCCAGACTCACCACTTGAACCCGTTTATCTCACCCGACTCAGCCCGAGTTGGCTACCACAGATGTAGAGGTGCTACCAGTGATAAAAAGAGCACCCACTTGTTACTGGAGAATGTCAAGAGCCCACTACCTGACATTTCGCTTTTCAGAATTGACGGGTCGTTTCCATCATTCGCACCCGCGGGTGACCGTATTGCTTACGTTGATTTTCCGGGCTTGTATGTGGTGAACCGGGACGGCTCGAACCGGAAACAGGTTTTTACCGGGATGGCATTCTCGACCGCTTGGAACCCGGCTCGTAAGGGTATTGTCTACACCAGTGCTGGACCCACTTTTGCCAGCGAGAGTACAGAGGTAGATATAATCTCCATTAACGTTGATGATGATTTGGGTCAAATTAATAGTTTTAAGAAGTTGACCTCTAATGGAGAAAATAATGCATTTCCTGCGGTTTCACCCGATGGGAAATGGGTAGTGTTTCGGTCCGGTCGTTCCGGTCATAAGAACTTATATATAATGGATGCTTTGGAAGGGGAGAAAGGTGGGCTGTATAGGTTGACAGAGGGTCCATGGAGCGACACCATGAGCAATTGGTCACCAGATGGTGAATGGATTGCTTTTGCATCTGACCGGGAGAGCCCAGGCTCAGGAAGTTTCGAGTTGTTTTTGATCCATCCGAACGGAACTGGTTTGAGGAAGTTGGTTCAGAGTGGGTCGGCCGGGCGGGCTAACCACCCTTCTTTTAGCCCCGATGGAAATAGTATTGTGTTTACTTCAGATTATGGGGGCATATCAGCTGAGCCAATCTCAAACCCCCATCATTATCAGCCTTATGGGGAGATCTTCACCGTTAAATTGGATGGCTCTGATTTGAAGAGGCTGACACATAATTCCTACGAGGATGGAACCCCAGCATGGGGGCCTACATATATCAAGCCTAAGGACGTGGAGTGGCCAGGTTATGGACCTCAGTGCTCCTTTGAGGAGTGCCACTGGCTCAATAAAATGCCAGTTCTTGGTCATGGGGCTGCACCGTGGGACCCCACCAGGCCTCAATGTGGCAGTGCTAGCCCATAA
>ssach_comp23463_c0_seq1
atgaaacccataaaatttctgagccttcttcttcatttttcgctagccctcttccatgcgacggtagcccatgaacctcctcctagtggaaccagcatcatcttcgccacacttggcagattagattatgcttttgacatatttaccctgccaaccggggacccgccttcaaaaaccaacgaactccaaattactgatggcgagtcggtaaatttcaatggccacttcccttctccatctccctctctcctctctcttttagccaacaaaaccctaataaaacccccaggccaacaaaacccaccccccttgaacctcatctacgtcacagagcgaggcggatcatcaaatatcttctacgatgcggtttatgtcgatactccacggagcgcccgatcaaggtcagcccttgaaattcctacacgtgtacaagttcctttattgaatggaaaaggggggctttcgatgaaggacaagcctactgtgagcggagattatctagtatacgtgtcaacacatgaagacccaggcgagccaaggacgagttgggctgcagtgtacgcaaccgagttgacaaccgggttcactcggcgactcaccccacatggaattgccgattttagccctgcagtctctccttctggcgttaacacagctgtcgcttcttatggagagaaaggatggagcggtgaagtggaggaactcagcacagacatctatatattcctgacttgtgatgggaccaaccgagttaaggtggtcgaacacggaggttggccgaactgggtcgacgagtccaccttgtacttccacagaagaagcgtggaagataactggataagtgtttacaaggcgaccttaccgagtcaaggaccgatttcgattgagtcagtgatcgtcgagcgcgtcacgccacctggtctgcacgcgttcactccagctacttctccaggtaacaataagtttatagcagtagccacaagaagacctaactcggattatcgccatatagagctatttgacctagttaagaacgagtttatccagttgacacggttagtatccccccagacccaccacttgaacccgtttatctcacccgactcagcccgagttggttaccacagatgtagaggtgctaccagtgataaaaagagcacccacttgttactggagaatgtcaagagcccactacctgacatttcgcttttcagaattgacgggtcgtttccatcattcgcaccctcgggtgaccgtattgcttatgttgattttccgggcttgtatgtggtgaaccgggacggctcgaaccggaaacaggtttttaccgggatggcattctcgaccgcttggaacccggctcgtaaaggtattgtctacaccagtgctggacccacttttgccagcgagagtacagaggtagatataatctccattaacgttgatgatgatttgggtcaaattaatagttttaagaagttgacctctaatggagaaaataatgcatttcctgcggtttcacccgatgggaaatgggtagtgtttcggtccggtcggtccggtcataagaacttgtatgtaatggatgctttggaaggggagaaaggtgggctgtataggttgacagagggtccatggagcgacaccatgagcaattggtcaccagatggtgagtggattgcttttgcatctgaccgggagagcccaggctcaggaagtttcgagttgtttttgatccatccgaacggaactggtttgaggaagttggttcaaagtgggtcggctgggcgggctaaccacccttactttagccccgatggaaatagtatcgtgtttacttcagattatgggggcatatcagctgagccaatctcaaacccccatcattatcagccttatggggagatcttcaccgttaaattggatggctctgatttgaagaggctgacacataattcctacgaggatggaacccctgcatgggggcctacatatatcaagcctaaggacgtggagtggccaggttatggacctcggtgctcctttgaggagtgccactggctcaataaaatgccagttcttggtcatggggctgcaccgtgggaccccaccaggcctcaatgtggcagtgctagccca
>sdasy_comp40135_c0_seq1
atgaaacccataaaatttctgagccttcttcttcatttttcgcttgccctgttccatgcgacggtagcccatgagcctcctcctagtggaaccagcatcatcttcgccacactcggcagattagattatgcttttgacatatttaccctgccaaccggggacccgccttcaaaaaccaacgaactccaaattactgatggcgagtcagtaaatttcaatggccacttcccttctccctctccctctctcctctctcttttaaccaacaaaaccctaataaaaaccccaggccaacagaacccaccccccttgaacctcatctacgtcacagaacgcggtggatcatcaaatatcttctacgatgcggtttatgtcgatactccacggagcgcccgatcaaggtcagcccttgaaattcctacacgtgtacaagttcctttgttgaatggagaaggtgggctttcgatgaaggacaagcctactgtgagcggagattatctagtatacgtgtcaacacatgaaaacccaggcgagccaaggacgagttgggctgcagtgtacgcaaccgagttgacaaccgggttcactcggcgactcaccccacatggaattgccgattttagccctgcagtctctccttctggcgtttacacagctgtcgcttcttatggagagaaaggatggagcggtgaagtggaggaactcagcacagacatctatatattcctgacttgtgatgggactaaccgagttaaggtggtcgaacacggaggttggccgaactgggtcgacgagtccaccttgtacttccacagaagaagcgtagaagataactggataagtgtatacaaggcgactttaccgagtcaaggaccgatttcgattgagtcagtgatcgtcgagcgcgttacgccacctggtctgcacgcgttcactccagctacttctccaggtaacaataagtttatagcagtagccacaagaagacctaactcggattatcgccatatagagctatttgacctagttaagaacgagtttatccagttgacacggttagtatctccccagactcaccacttgaacccgtttatctcacccgactcagcccgagttggttaccacagatgtagaggtgctaccagtgataaaaagagcacccacttgttactggagaatgtcaagagcccactacctgacatttcgcttttcagaattgacgggtcgtttccatcattcgcaccctcgggtgaccgtattgcttacgttgattttccgggtctgtatgtggtgaaccgggacggttcgaaccggagacaggtttttaccgggatggcattctcgaccgcttggaacccggctcgtaagggtgttgtctacacaagtgctggacccacttttgccagcgagagtacagaggtagatataatctccattaacgttgatgatgatttgggtcaaattaatagttttaagaagttgacctctaatggggaaaataacgcatttcctgcggtttcacccgatgggaaatgggtagtgttccggtccggtcggtccggtcataagaacttatatataatggatgctttggaaggggagaagggtgggctctataggttgacagagggtccatggagcgacaccatgagcaattggtcaccagatggtgagtggattgcttttgcatctgaccgggagaacccaggctcgggaagtttcgagctgtttttgatccacccgaacggaactggtttgaggaagttggttcaaagtgggtcggccgggcgggctaaccacccttgttttagccccgatggaaatagtatcgtgtttacttcagattatgggggcatatcagctgagccaatctcaaacccccatcattatcagccgtatggagagatcttcacggtcaaattggatggctctgatttgaagaggctgacacataattcgtacgaggatggaacccctgcatggggccctacatatatcaagcctaaggacgtggagtggccaagttatggacctcagtgctcctttgaggagtgctactggctcaataaaatgccagttcttcgtcattgggctgcaccgtgggaccccaccaggcctcaatgtggcagtgctagccca
>svimi_comp27678_c0_seq1
atggcgttctcgaccgcttggaacccggctcgtaagggtgttgtctacgcaagtgctggacccacttttgccagcgagagtacagaggtagatataatctccattaacgttgatgatgatttgggtcaaattaatagttttaagaagttgacctctaatggggaaaataacgcatttcctgcggtttcacccgatgggaaatgggtagtgttccggtccggtcggtccggtcataagaacttgtatataatggatgctttggaaggggagaagggtgggctctataggttgacagagggtccatggagcgacaccatgagcaattggtcgccagatggtgagtggattgcttttgcatctgaccgggagaacccaggctcgggaagtttcgggctgtttttgatccacccgaacggaactggtttgaggaagttggttcaaagcgggtcggccgggcgggctaaccacccttgttttagccccgatgggaatagtatcgtgtttacttcagattatgggggcatatcagctgagccaatctcaaacccccatcattatcagccttatggagagatcttcaccgttaaattggatggctctgatttgaagaggctgacacataattcgtacgaggatggaacccctgcgtggggccctacatatatcaagcctaaggacgtggagtggccaagttat
>serio_comp27345_c0_seq1
atgaaacccataaaatttctgagccttcttcttcatttttcgcttgccctattccatgcgacggtagcccatgagcctcctcctagtggaaccagcatcatcttcgccacactcggcagattagattatgcttttgacatatttaccctgccaaccggggacccgccttcaaaaaccaacgaactccagattactgatggcgagtcagtaaatttcaatggccacttcccttctccctctccctctctcctctctcttttaaccaacaaaaccctaataaaacccccaggccaacagaacccaccccccttgaacctcatctacgtcacagaacgcggtggatcatcaaatatcttctacgatgcggtttatgtcgatactccacggagcgcccgatcaaggtcagcccttgaaattcctacacgtgtacaagttcctttattgaatggaaaaggtgggctttcgatgaaggacaagcctactgtgagcggagattatctagtatacgtgtcaacacatgaaaacccaggcgagccaaggacgagttgggctgcagtgtacgcaaccgagttgacaaccgggttcactcggcgactcaccccacatggaattgccgattttagccctgcagtctctccttctggcgtttacacagctgtcgcttcttatggagagaaaggatggagcggtgaagtggaggaactcagcacagacatctatatattcctgacttgtgatgggactaaccgagttaaggtggtcgaacacggaggttggccgaactgggtcgacgagtccaccttgtacttccacagaagaagcgtagaagataactggataagtgtatacaaggcgactttaccgagtcaaggaccgatttcgattgagtcagtgatcgtcgagcgcgttacgccacctggtctgcacgcgttcaccccagctacttctccaggtaacaataagtttatagcagtagccacaagaagacctaactcggattatcgccatatagagctatttgacctggttaagaacgagtttatccagttgacacggttagtatctccccagactcaccacttgaacccgtttatctcacccgactctgcccgagttggttaccacagatgtagaggtgctaccagtgataaaaagagcacccacttgttactggagaatgtcaagagcccagtacctgacatttcgcttttcagaattgacgggtcgtttccatcattcgcacccgcgggtgaccgtattgcttacgttgattttccgggtctgtatgtggtgaaccgggacggttcgaaccggagacaggtttttaccgggatggcattctcgaccgcttggaacccggctcgtaagggtgttgtctacacaagtgctggacccacttttgccagcgagagtacagaggtagatataatctccattaacgttgatgatgatgatttgggtcaaattaatagttttaagaagttgacctctaatggggaaaataacgcatttcctgcggtttcacccgatgggaaatgggtagtgttccggtccggtcgttccggtcataagaacttatatataatggatgctttggaaggggagaaaggtgggctctataggttgacagagggtccatggagcgacaccatgagcaattggtcgccagatggtgagtggattgcttttgcatctgaccgggagaacccaggctcgggaagtttcgagttgtttttgatccatccgaacggaactggtttgaggaagttggttcaaagtgggtcgggcgggcgggctaaccacccttgttttagccccgatgggaatagtatcgtgtttacttcagattatgggggcatatcagctgagccaatctcaaacccccatcattatcagccttatggagagatcttcaccgtcaaattggatggctctgatttgaagaggctgacacataattcgtacgaggatggaacccctgcatggggccctacatatatcaagcctaaggacgtggagtggccaagttatggacctcagtgctcctttgaggagtgccactggctcaataaaatgccagttcttggtcattgggctgcaccgtgggaccccaccaggcctcaatgtggcagtgctagccca
>sfarg_comp22728_c0_seq1
atgaaacccataaaatttctgagccttcttcttcatttttcgctagccctcttccatgcgacggtagcccatgaacctcctcctagtggaaccagcatcatcttcgccacacttggcagattagattatgcttttgacatatttaccctgccaaccggggacccgccttcaaaaaccaacgagctccaaattactgatggcgagtcggtaaatttcaatggccacttccctactccatctccctctctcctctctcttttagccaacaaaaccctaataaaacccccaggccaacaaaacccaccccccttgaacctcatctacgtcacagagcgaggtggatcatcaaatatcttctacgatgcggtttatgtcgatactccacggagcgcccgatcaaggtcagcccttgaaattcctacacgtgtacaagttcctttattgaatggaaaaggggggctttcgatgaaggacaagcctactgtgagcggagattatctagtatacgtgtcaacacatgaaaacccaggcgagccaaggacgagttgggctgcagtgtacgcaaccaagttgacaaccgggttcactcggcgactcaccccacatggaattgccgattttagccctgcagtctctccttctggcgtttacacagctgtcgcttcttatggagagaaaggatggagcggtgaagtggaggaactcagcacagacatctttatattcctgacttgtgatgggactaaccgagttaaggtggtcgaacacggaggttggccgaactgggtcgacgagtccaccttgtacttccacagaagaagcgtagaagataactggataagtgtttacaaggcgaccttaccgagtcaaggaccgatttcgattgagtcagtgatcgtcgagcgcgttacgccacctggtctgcacgcgttcactccagctacttctccaggtaacaataagtttatagcagtagccacaagaagacctcactcggattatcgccatatagagctatttgacctagtgaagaacgagtttatccagttgacacggttagtatctccccagactcaccacttgaacccgtttatctcacccgactcagcccgagttggttaccacagatgtagaggtgctaccagtgataaaaagagcacccacttgttactggagaatgtcaagagcccagtacctgacatttcgcttttcagaattgacgggtcgtttccatcattcgcacccgcgggtgaccgtattgcttacgttgattttccgggcttgtatgtggtgaaccgggacggttcgaaccggagacaggtttttaccgggatggcattctcgaccgcttggaacccggctcgtaaaggtattgtctacacaagtgctggacccacttttgccagcgagagtacagaggtagatataatctcaattaatgttgatgatgatttgggtcaaattaatagttttaaaaagttgacttctaatggagaaaataatgcatttcctgcggtttcacccgatgggaaatgggtagtgtttcggtccggtcggtccggtcataagaacttatatataatggatgctttagaaggggagaaaggtgggctctataggttgacagagggtccatggagcgacaccatgagcaattggtcaccagatggtgagtggattgcttttgcatctgaccgggagaacccaggctcaggaagtttcgagttgtttttgatccatccgaacggaactggtttgaggaagttggttcaaagtgggtcggctgggcgggctaaccacccttattttagccccgatggaaatagtatcgtgtttacttcagattatgggggcatatcagctgagccaatctcaaacccccatcattatcagccttatggggagatcttcacggtcaaattggatggctctgatttgaagaggctgacacataattcgtacgaggatggaaccccagcatgggggcctacatatatcaagcctaaggacgtggagtggccaagttatggacctcagtgctcctttgaggagtgctactggcttaataaaatgccagttcttggtcattgggctgcaccgtgggaccccaccaggcctcaatgtggcagtgctagccca
>smats_comp33234_c0_seq6
atggaaaaggtggccgactggacaagtgaaagtatgaaacccataaaatttccgagtcttcttcttcatttttcgctagccctcttccatgcgacggtagcccatgaacctcctcctagtggaaccagcatcatcttcgccacacttggcagattagattatgcttttgacatatttactcttccaaccggggacctgccttcaaaaaccaacgaactccaaatcactgatggcgagtcagtaaatttcaatggccacttcccttctccatctccctcactcctctctcttttaaccaataaaaccctaataaagcccccaggccaacaaaacccaccccccttgaacctcatctacgtcacagaacgcggtggatcgtcaaatatcttctacgatgtggtttatgtcgatactccacgaaacgcccgatcaaggtcagcccttgaaattcctacacgtgtacaagttcctttattgaatggaaaaggtgggctttcgatgaaggacaagcctactgtgagcggagattatctagtatacgtgtcaacacatgaaaacccaggcgagccaaggacgagttgggctgcagtgtacgcaaccgagttgacaacagggttcactcggagactcaccccgcatggaattgccgattttagccctgcagtctctccttctggcgtttacacagctgtcgcttcttatggagagaaaggatggagcggtgaagtggaggaactcagcacagacatctatatattcctgacttgtgatgggaccaaccgagttaaggtggtcgaacacggaggttggccgagctgggtcgacgagtccaccttgtacttccacagaagaagcgtagaagataactggataagtgtttacaaggcgactttaccgagtcaaggaccgatttcgactgagtcagtgatcgtcgagcgagttacaccacctggtctgcacgcgttcactccagctacttctccaggtaacaagaagtttatagcagtagccacaagaagacctaactcggattatcgccatatagagctatttgacctagttaggaacgagtttatccagttgacacggttagtatctccccagactcaccacttgaacccgtttatctcacccgactcagcccgagttggttaccacagatgtagaggtgctaccagtgataaaaagagcacccacttgttactggagaatgtcaagagcccagtacctgacatttcgctttttagaattgacgggtcgtttccatcattcgcacccgcgggtgaccgtattgcttacgttgattttccgggtttgtatgtggtgaaccgggacggttcgaaccggagacaggtttttactgggatggcattctcgaccgcttggaacccggctcgtaagggtattgtctacacaagtgctggacccacttttgccagtgagcgtacggaggtagatataatctccattaatgttgatgatgattcgggtcaaactaatagttttaaaaagttgacctctaatggaaaaaacaatgcatttccagcggcttcacccgatgggaaatgggtagtgtttcggtccggtcggtccggtcataagaacttatatataatggatgctttggaaggggagaaaggtgggctctataggttgacagagggtccttggagcgacaccatgtgcaattggtcaccagatggtgaatggattgcttttgcatctgaccgggagaacccaggctcaggaagtttcgagttgtttttgatccatccgaacggaactggtttgaggaagttggttcaaagtgggtcggctgggcgggctaaccacccttattttagccccgatggaaatagtatcgtgtttacttcagattatgggggcatatcagctgagccaatctcaaacccccatcattatcagccttatggagagatcttcacggttaaattggatggctctgatttgaagaggttgacacataattcgtacgaggatggaacccctgcatgggcccctacatatatcaagcctaaggacgtggagtggccaagttatggacctcagtgctcctttgaggagtgccactggctcaataaaatgccagttcttggtaattgggctgcaccgtgggaccccagtaggcgtcaatgcggcagtgctagccca
>sbaby_contig00132
atggcattctcgaccgcttggaacccggctcgtaagggtattgtctacacaagtgctggacccacttttgccagtgagagtacagaggtagatataatctccattaatgttgatgatgattcgggtcaaactaatagttttaaaaagttgacctctaatggagaaaacaatgcatttccagcggcttcacccgatgggaaatgggtagtgtttcggtccggtcggtccggtcataagaacttatatataatggatgctttggaaggggagaaaggtgggctctataggttgacagagggtccttggagcgacaccatgtgcaattggtcaccagatggtgaatggattgcttttgcatctgaccgggagaacccaggctcaggaagtttcgagttgtttttgatccatccgaacggaactggtttgaggaagttggttcaaagtgggtcggctgggcgggctaaccacccttattttagccccgatggaaatagtatcgtgtttacttcagattatgggggcatatcagctgagccaatctcaaacccccatcattatcagccttatggggagatcttcactgttaaattggatggctctgatttgaagaggctgacacataattcctacgaggatggaacccctgcatgggggcctacatatataaagcctaaggacgtggagtggccaagttatggacctcagtgctcctttgaggagtgccactggctcaataaaatgccagttcttggtcattgggctgcaccgtgggaccccattggcgtcaatgtggcagtgctagcccataagccctggtttatcctgtgtgttgaacgtaaaatagatgctcgctgctgtgaaatgctgctctgtaatgctgatgtgaaaattgtctttcctatcttgtttttacccaatatatatatacttgtgtta
>ptric_Potri.002G079900.1
ATGAAACCCCTAAAATTTCTGAACCTTCTCCTTCATTTTTCGCTAGCCCTATTCCATGCGACGGTAGCCCATGAACCTCCTAGTGGAACCAGCATCATCTTTGCCACACTTGGCAGATTAGATTATGACTTTGACATATTTACCCTGCCAACCGGGGACCCGCCTACAAAAACCAACGAACTCCGAATTACAGATGGCGAGTCAGTAAACTTCAACGGCCACTTCCCTTCTCCATCTTCCTCTCTCCTCTCTCTTTTAACCAACAAAACCCTAATAAACCCCCCTGGCCAACAAAACCCATCCCCCCTGAACCTCATCTACGTCACAGAACGCGGTGGATCGTCAAATATCTTCTACGATGCGGTTTATGTCGATATTCCGCGAAGCGCCCGATCAAGGTCAGCCCTTGAAATTCCTAAACGTGTACAAGTTCCTTTATTGGATGGAAAAGGTGGAATTTCGATGAAGGATAAGCCCACTGTGAGCGGAGATTATTTAGTATACGTGTCAACACATGAAAATCCAGGCGAGCCAAGGACGAGTTGGGCTGCAGTGTACGCAACCGAGTTAACAACCGGGTTGACTCGGCGACTCACACCACATGGAATTGCCGATTTTAGCCCTGCAGTCTCTCCTTCTGGCGTTTACACAGCTGTCGCTTCTTATGGAGAGAGAGGATGGAGCGGTGAAGTGGAGGAACTCAGCACAGACATCTATATATTCTTGACTCGTGATGGGACTAACCGAGTTAAGGTGGTCGAACACGGAGGTTGGCCGAGCTGGGTCGACGAGTCCACCTTGTACTTCCACAGAAGAAGCGTAGAGGATAACTGGATAAGTGTTTATAAGGCGACTTTACCGAATCATGGACCGATCTCGATTGAGTCAGTGATCGTCGAGCGAGTTACACCACCTGGTCTTCACGCGTTCACCCCAGCTACTTCTCCAGGTAACAAGAAGTTTATAGCAGTAGCCACGAGAAGACCTAACTCGGATTATCGCCATGTAGAGCTATTTGACCTGGTTAAGAACGAGTTTATCCAGTTGACTCGGTTAGTATCTCCCCAAACTCACCACTTGAACCCGTTTATCTCACCCGACTCAGCCCGAGTTGGTTACCACAGATGTAGAGGTGCTACCAGTGATAAAAAGAGCACCCACTTGTTACTGGAGAATGTCAAGAGCCCTGTACATGACATTTCGCTTTTCAGAATTGACGGGTCGTTTCCTTCCTTCTCACCCGGGGGTGACCGTATTGCTTACGTTGATTTTCCGGGTTTGTATGTTGTGGACCGGGACGGTTCGAACCGGCGACAGGTTTTTACTGGGATGGCATTCTCGACCGCTTGGAACCCGGCTCGTAAAGGTGTTGTCTACACAAGTGCTGGACCCACTTTTGCCAGTGAGAGTACCGAGGTAGATATAATCTCCATTAATGTTGATGATGATTTGGGGCAAATTAATAGTTTTAAAAAGTTGACCTCTAATGGTGAAAACAATGCATTTCCTGCGGTTTCACCCGATGGAAAATGGGTAGTGTTTCGGTCCGGTCGGTCCGGTCATAAGAACTTATATATAATGGATGCTTCGGAAGGGGAGAACGGTGGGCTCTATAGGTTGACAGAGGGTCCATGGAGCGACACCATGTGTAATTGGTCACCAGATGGCGAATGGATTGCTTTTGCATCCGACCGGGAGAACCCAGGTTCAGGAAGTTTTGAGTTGTTTTTGATCCATCCGAATGGAACTGGTTTGAGGAAGTTGGTTCAAAGTGGGTCGGCTGGGCGGGCTAACCACCCTTATTTTAGCCCCGATGGAAATAGTATTGTGTTTACCTCAGATTATGGGGGCATATCAGCTGAGCCAATCTCAAACCCCCATCATTATCAGCCTTATGGAGAGATCTTCACGGTTAAATTGGATGGCTCTGATTTGAAGAGGTTGACACATAATTCGTACGAGGATGGAACCCCTGCATGGGGGCCTACATATATCAAGCCTGAGGATGTGGAGTGGCCAGGTCACGGACCACAGTGCTCCTTTGAGGAGTGCCACTGGCTCAATAAAATGCCAGTTCTTGGTGATTGGGCTGCACCGTGGGACTCAACCAAGCCTCAATGTAGCAGTGCTAGCCCATAA
>spurp_SapurV1A.0559s0160.1
ATGGCTTCCTTCAATATCCTCGCTCTCTCTCTCTACCTTCTCTCTCTACACATCTTATCTAAAACCCGTCTTTGTCTCTCCCTAACCACCTCGGATATCCATGATCTTCTTCCTCAATATGGCCTGCCGCGTGGTTTGCTCCCAGACAATGTGGAATCCTTCACTCTACCATCATCTGATGGGTCTTTTGAAGTCAAACTTAAGACCACATGTTATGTTCACTTTGATGATGTTGTGTACTATGATAAAGTAATCAAAGGGAAAATGAGTTATGGTTCTGTGCATGACGTGTCAGGGATTCAAGCAAAGAAGCTTTTTGTTTGGTTGCCAGTTACTGGGATTGAAGTTAGTAAGGCTGATGATGGTATGGTTAGTTTCTTTGTCGGTCCGATTTCCGAGGAGTTGCCTGCTAAGCAGTTTGAGGATGTTCCTGTTTGTAAGAGGAAGGTTGGTGGGCTAAGGACAGATTTGGGGTCCATGTGA
>ssuch_willow_GLEAN_10023119
ATGGCTTCCTTCAATATCCTCGCTCTCTCTCTCTACCTTCTCTCTCTACACATCTTATCTAAAACCCGTCTTTGTCTCTCCCTAACCACCTCGGATATCCATGATCTTCTTCCTCAATATGGCCTGCCGCGTGGTTTGCTCCCAGACAATGTGGAATCCTTCACTCTACCATCATCTGATGGGTCTTTTGAAGTCAAACTTAAGACCACATGTTATGTTCACTTTGATGATGTTGTGTACTATGATAAAGTAATCAAAGGGAAAATGAGTTATGGTTCTGTGCATGACGTGTCAGGGATTCAAGCAAAGAAGCTTTTTGTTTGGTTGCCAGTTACTGGGATTGAAGTCAGTAAGGCTGATGAAGGTATGGTTAGTTTCTTTGTCGGTCCGATTTCCGAGGAGTTGCCTGCTAAGCAGTTTGAGGATGTTCCTGTTTGTAAGAGGAAGGTTGGTGGGCTAAGGACAGATTTGGAGTCCATGTGA
>ssach_comp26044_c0_seq1
atggcttccttcaatatcctcactcaatctctctaccttctctctctacacatcttatctaaaacccgtctttgtctctccctaaccacctcggatatccatgatcttcttcctcaatatggcctgccgcgtggtttgctcccagacaatgtggaatccttcactctaccatcatctgatgggtcttttgaagtcaaacttaagaccacatgttatgttcactttgatgatgttgtgtactatgataaagtaatcaaagggaaaatgagttatggttctgtgcatgatgtgtcagggattcaagcaaagaagctttttgtttggttgccagttactgggattgaagttagtaaggctgatgatggtatggttagtttctttgtcggtccgatttccgaggagttgcctgctaagcagtttgaggatgttcctgtttgtaagaggaaggttggtgggctaaggacagatttggagtccatg
>sdasy_comp30665_c0_seq1
tccttcaatatcctcactctctctctctaccttctctctctacacatcttatctaaaacccgtctttgtctctccctaaccacctcggatatccatgatcttcttcctcaatatggcctgccgcgtggtttgctcccagacaatgtggaatccttcactctaccatcatctgatgggtcttttgaagtcaaacttaagaccacatgttatgttcactttgatgatgttgtgtactatgataaagtaatcaaagggaaaatgagttatggttctgtgcatgatgtgtcagggattcaagcaaagaagctttttgtttggttgccagttactgggattgaagttagtaaggctgatgaaggtatggttagtttctttgtcggtccgatttccgaggagttgcctgctaagcagtttgaggatgttcctgtttgtaagaggaaggttggtgggctaaggacagatttggagtccatg
>svimi_comp13113_c0_seq1
atggcttccttcaatatcctcgctctctctctctaccttctctctctacacatcttatctaaaacccgtatttgtctctccctaaccacctcggatatccatgatcttcttcctcaatatggcctgccgcgtggtttgctcccagacaatgtggaatccttcactctaccatcatctgatgggtcttttgaagtcaaacttaagaccacatgttatgttcactttgatgatgttgtgtactatgataaagtaatcaaagggaaaatgaattatggttctgtgcatgatgtgtcagggattcaagcaaagaagctttttgtttggttgccagttactgggattgaagttagtaaggttgatgatggtatggttagtttctttgtcggtccgatttccgaggagttgcctgctaagcagtttgaggatgttcctgtttgtaagaggaaggttggtgggctaaggacagatttggagtccatg
>serio_comp15909_c0_seq1
gcttccttcaatatcctcactctctctctctaccttctctctctactcatcttatctaaaacccgtctttctctctccctaaccacctcggatatccatgatcttcttcctcaatatggcctgccacgtggtttgctcccagacaatgtggaatcgttcactctaccatcatctgatgggtcttttgaagtcaaacttaagaccacatgttatgttcactttgatgatgttgtgtactatgataaagtaatcaaagggaaaatgagttatggttctgtgcatgatgtgtcagggattcaagcaaagaagctttttgtttggttgccagttactgggattgaagttagtaaggctgatgatggtatggttagtttctttgtcggtccgatttccgaggagttgcctgctaagcagtttgaggatgttcctgtttgtaagaggaaggttggtgggctaaggacagatttggagtccatg
>sfarg_comp16277_c0_seq1
atggcttccttcaatatcctcgctctctctctctaccttctctctctacacatcttatctaaaacccgtctttgtctctccctaaccacctcggatatccatgatcttcttcctcaatatggcctgccacgtggtttactcccagacaatgtggaatccttcactctaccgtcatctgatgggtcttttgaagtcaaacttaagaccacatgttatgttcactttgatgatgttgtgtactatgataaagtaatcaaagggaaaatgagttatggttctgtgcatgatgtgtcagggattcaagcaaagaagctttttgtttggttgccagttactgggattgaagttagtaaggctgatgatggtatggttagtttctttgtcggtccgatttccgaggagttgcctgctaagcagtttgaggatgttcctgtttgtaagaggaaggttggtgggctaaggacagatttggagtccatg
>smats_comp23132_c0_seq2
atggcttccttcaatatcctctctctttctatataccttctcgctctactcctctcatctaaaatccgtctttctctctccctaaccacctcggatatccatgatcttcttcctcaatatggcctgccacgtggtttactcccagacaatgtggaatccttcactctaccatcatctgatgggtcttttgaagtaaaacttaagaccccatgttatgttcactttgatgatgttgtgtactatgatacagtaatcaaagggaaaatgagttatggttctgtgcatgacgtgtcagggattcaagcaaagaagctttttgtttggttgccagttactgggattgaagttagtaaggctgatggtatggttagtttctttgttggcccgatttccagggagttgcctgctaagcagtttgaggatgttcctgtttgtgagaggaaggttggtgggctaaggacagatttggagtccatg
>sbaby_contig02052
taccttctctctctactcctctcatctaaaatccgtctttctctctccctaaccacctcggatatccatgatcttcttcctcaatatggcctgccgcgtggtttgctcccagacaatgtggaatccttcactctaccatcatctgatgggtcttttgaagtcaaacttaagaccacatgttatgttcactttgatgatgttgtgtactatgataaagtaatcaaagggaaaatgagttatggttctgtgcatgatgtgtcagggattcaagcaaagaagctttttgtttggttgccagttactgggattgaagttagtaaggctgatgatggtatggttagtttctttgtcggtccgatttccgaggagttgcctgctaagcagtttgaggatgttcctgtttgtaagaggaaggttggtgggctaaggacagatttggagtccatg
>ptric_Potri.001G008300.1
ATGGCTTCCTTCAACATCCTCACTCTCTCTCTCTACCTTCTCTCTCTACTCCTCTTATCAAAAATCCGTCTTTCTCTCTCCCTAACCACCTCAGATATCCATGATCTTCTTCCTCAATATGGCCTGCCACGTGGCTTGCTCCCCGACAATGTGGAATCCTTCACTCTACCATCATCTGATGGGTCTTTTGAAGTCAAACTTAAGACCCCGTGTTATGTTCACTTTGATGATGTTGTGTACTATGATAAAGTAATCAAAGGGAAGTTGAGTTACGGCTCTGTGCATGATGTGTCAGGGATTCAAGCAAAGAAGCTTTTTATTTGGTTGCCAGTTACTGGGATTGAAGTTAGTAAGGCTGATGATGGTATGATTAGTTTCTTTGTTGGTCCGATTTCCGAGGAGTTGCCTGCTAAGCAATTTGAGGATGTTCCTGCTTGTAAGAAGAAGGTTGGTGGGCTAATGACAGATTTGGAGTCCATGTGA
>spurp_SapurV1A.0836s0130.1
ATGGCGTTGAACAACGGTCTTAGATCCGCCTCCAAGCTATTCACTGCTTCCGAATCTCTTCTATCCAAGTCAGTGAATAGAGGCATCCACTCAACAGGGGTGAAGAGGATGGGAGGAGGTCATGCACATGGCCATGATGAACCATACTATCTTCATGCAAAGAACATGTACAATTTGGACAGGATGAAGTATCAGAAAATCAAAATGCCTCTTGCTGTACTCACTGCCTTCAGCATTGGAGTCTTTGTTCCTATCTATGCTGTCATTTTCCAGCAGAAAAAGACCGTTTCTTGCTAA
>ssuch_willow_GLEAN_10013263
ATGGGAGGAGGTCATGCACATGGCCATGATGAACCATACTATCTTCATGCAAAGAACATGTACAATCTGGACAGGATGAAGTATCAGAAAATCAAAATGCCTCTTGCTGTACTCACTGCCTTCAGCATTGGAGTCTTTGTTCCTATCTATGCTGTCATTTTCCAGCAGAAAAAGACCGGTTCTAGCTAA
>ssach_comp22394_c0_seq1
atggcgttgaacaacggtcttagatccgcctccaagctattcactgcttccgaatctcttctatccaagtcagtgaatagaggcatccactcaacaggggtgaagaggatgggaggaggtcatgcacatggccatgatgaaccatactatcttcatgcaaagaacatgtacaatttggacaggatgaagtatcagaaaatcaaaatgcctcttgctgtactcactgccttcagcattggagtctttgttcctatctatgctgtcattttccagcagaaaaagaccggttctagc
>sdasy_comp26824_c0_seq1
atggcgttgaacaacggtcttagatccgcctccaagctattcactgcttccgaatctcttctatccaagtcagtgaatagaggcatccactcaacaggggtgaagaggatgggaggaggtcatgcacatggccatgatgaaccatactatcttcatgcaaagaacatgtacaatctggacaggatgaagtatcagaaaatcaaaatgcctcttgctgtactcactgccttcagcattggagtctttgttcctatctatgctgtcattttccagcagaaaaagaccggttctagc
>svimi_comp2860_c0_seq1
atggcgttgaacaacggtcttagatccgcctccaagctattcactgcttccgaatctcttctatccaagtcagtgaatagaggcatccactcaacaggggtgaagaggatgggaggaggtcatgcacatggccatgatgaaccatactatcttcatgcaaagaacatgtacaatctggacaggatgaagtatcagaaaatcaaaatgcctcttgctgtactcactgccttcagcattggagtctttgttcctatctatgctgtcattttccagcagaaaaagaccggttctagc
>serio_comp12802_c0_seq1
atggcgttgaacaacggtcttagatccgcctccaagctattcaatgcttccgaatctcttctatccaagtcagtgaatagaggcatccactcaacaggggtgaagaggatgggaggaggtcatgcacatggccatgatgaaccatactatcttcatgcaaagaacatgtacaatttggacaggatgaagtatcagaaaatcaaaatgcctcttgctgtactcactgccttcagcattggagtctttgttcctgtttatgctgtcattttccagcagaaaaagaccggttctggc
>sfarg_comp17591_c0_seq1
atggcgttgaacaacggtcttagatccgcctccaagctattcactgcttccgaatctcttctatccaagtcagtgaatagaggcatccactcaacaggggtgaagaggatgggaggaggtcatgcacatggccatgatgaaccatactatcttcatgcaaagaacatgtacaatttggacaggatgaagtatcagaaaatcaaaatgcctcttgctgtactcactgccttcagcattggagtctttgttcctatctatgctgtcattttccagcagaaaaagaccggttctggc
>smats_comp21102_c0_seq1
atggcgttgaacaacggtcttagatccgcctccaagctattcactgcttccgaatctcttctatccaagtcagtgaatagaggtatccactcaacaggggtaaagaggatgggaggaggtcatgcacatggccatgatgagccatactatcttcatgcaaagcacatgtacaatttggacaggatgaagtatcagaaaatcaagatgcctcttgctgtactcactgccttcagcattggagcctttgttcctatctatgctgtcattttccagcagaaaaagaccgcttctggc
>sbaby_contig02918
atggcgttgaacaacggtcttagatccgcctccaagctattcactgctttcgaatctcttctatccaagtcagtgaatagaggtatccactcaacaggggtgaagaggatgggaggaggtcatgcacatggccatgatgaaccatactatcttcatgcaaagaacatgtacaatttggacaggatgaagtatcagaaaatcaaaatgcctcttgctgtactcactgccttcagcattggagtctttgttcctatctatgctgtcattttccagcagaaaaagaccacttctggc
>ptric_Potri.019G081700.1
ATGGCGTTGAACAACGGTCTTAGATCCGCCTCCAAGCTATTCACTGCTTCCGAATCTCTTCTATCCAAGTCAGTGAATAGAGGTATCCACTCAACAGGGGTGAAGAGGATGGGAGGAGGTCATGGCCATGATGAACCATTCTATCTTCATGCAAAGCACATGTACAATTTGGACAGGATGAAGTATCAGAAAATCAAAATGCCTATTGCTGTATTCACTGCCTTCAGCATTGGAGTCCTGGTTCCTATCTATGCTGTCATTTTCCAGCAGAAAAAGACCGCATCTGGCTAG
>spurp_SapurV1A.0429s0020.1
ATGGCATTGAGTGTTAGTTCTTCTTCTACGATCCCTGCTTCTGGTTTTTCACGTTCTAGTCAAGAACTTAAAGCACCCCAGTTTGGTTCTTTTAAGCTGCTAGATCGCCCGACAACATTTGTTAATGTTTCTTCGCAAAGACGCTGTGCTGTAAAGCCTTTAAATGCTGAGCCTAAAAGGAATGATTCTATTGTTCCTCTCGCCGCAACTATCTCTGCCCCAGAGATTGCAGAGAAAGTAGAGGTTGAGGAAGATTATGAGAAGTTAGCTAAGGAGCTTGAAAATGGTTCTCCTTTGGAAATTATGGATAAGGCACTTGAGAAATTTGGGGATGACATTGCTATTGCTTTCAGTGGTGCCGAAGATGTTGCTTTGATTGAGTATGCAAAGTTGACTGGGCGACCGTTCAGGGTGTTCAGCCTCGACACGGGGAGATTGAACCCAGAAACATACCATTTCTTTGACCAAGTTGAGAAGCACTATGGCATTCGGATTGAGTACATGTTTCCAGATGCTGTTGAAGTTCAAGGATTGGTAAGGAATAAGGGTTTATTCTCTTTTTATGAGGATGGACATCAGGAGTGCTGCCGTGTCAGGAAGGTGAGACCCTTGAGGAGGGCTCTGAAGGGGCTTCGGGCCTGGATCACTGGCCAAAGGAAGGATCAATCTCCGGGGACTAGGTCTGAAATTCCAGTTGTTCAGGTGGACCCAGTTTTTGAGGGATTGGATGGTGGGGCTGGAAGCCTGATCAAGTGGAATCCGGTGGCAAATGTTGATGGAGAAGATGTGTGGAAGTTTCTTCTAACCATGGATGTGCCTGTAAACTCATTGCATTCAAAGGGATACATCTCGATTGGTTGCGAGCCCTGCACAAGGCCAGTTCTTCCTGGACAACATGAGAGAGAAGGAAGGTGGTGGTGGGAGGATGCCCAAGCTAAGGAATGTGGTCTTCATAAAGGAAATCTGAAACAGGGTGATGCAGCCCAACTCAATGGCAACGGAAACGGGGCTGCCCATGCAAACGGGACTGCCACAGTCGCTGATATTTTCAACTCTGAGAATGTGGTAAATTTGAGCAGGCCCGGAATAGAGAACTTGTCAAAATTAGAGAACCGAAAGGAAGCATGGATGGTGGTGCTCTACGCCCCATGGTGCCAATTATGCCAAGGTATGGAAGCATCCTATGTTGAATTGGCCGATAAGTTAGCAGGGAGTGGAGTAAAGGTGGGAAAATTTAGGGCAGATGGTGAACAGAAGGAATTCTCAAGGCAAGAATTACAGCTAGGAAGCTTTCCAACCATCCTTTTCTTCCCTAAACACTCATCTCGCCCAATCAAGTACCCCTCTGAGAAAAGGGACGTAGATTCATTGATGACTTTTGTGAATGCTCTCCGGTGA
>ssuch_willow_GLEAN_10009977
ATGGCATTGAGTGTTAGTTCTTCTTCTACGATCCCTGCTTCTGGTTTTTCACGTTCTAGTCAAGAACTTAAAGCACCCCAGTTTGGTTCTTTTAAGCTGCTAGATCGGCCGACAACATTTGTTAATGTTTCTTCACAAAGACGCTGTGCTGTGAAGCCTTTAAATGCTGAGCCTAAAAGGAATGATTCTATTGTTCCTCTCGCCGCAACTATCTCTGCTCCAGAGATTGCAGAGAAAGTAGAGGTGGAGGAAGATTATGAGAAGTTAGCTAAGGCGCTTGAAAATGGTTCTCCTTTGGAAATTATGGACAAGGCACTTGAGAAATTTGGGGATGACATTGCTATTGCTTTCAGTGGTGCCGAAGATGTTGCTTTGATTGAGTATGCAAAGTTGACTGGGCGACCGTTCAGGGTGTTCAGCCTCGACACGGGGAGATTGAACCCAGAAACATACCATTTCTTTGACCAAGTTGAGAAGCACTATGGCATTCGGATTGAGTACATGTTTCCAGATGCTGTTGAGGTTCAAGGATTGGTGAGGAATAAGGGTTTATTCTCTTTTTATGAGGATGGACATCAGGAGTGCTGCCGTGTCAGGAAGGTGAGACCCTTGAGGAGGGCTCTGAAGGGGCTTCGGGCCTGGATCACTGGCCAAAGGAAGGATCAATCTCCGGGGACTAGGTCTGAAATTCCAGTTGTTCAGGTGGACCCAGTTTTTGAGGGATTGGATGGTGGGGCTGGAAGCCTGATCAAGTGGAATCCGGTGGCAAATGTTGATGGAGAAGATGTGTGGAAGTTTCTTCTAACCATGGATGTGCCTGTAAACTCATTGCATTCAAAGGGATACATCTCGATTGGTTGCGAGCCCTGCACAAGGCCAGTTCTTCCTGGTCAACATGAGAGAGAAGGAAGGTGGTGGTGGGAGGATGCCCAGGCTAAGGAATGTGGTCTTCATAAAGGAAATCTGAAACAGGGTGATGCAGCCCAACTCAATGGCAACGGAAACGGGGCTGCCCATGCAAACGGGACTGCCACAGTCGCTGATATTTTCAACTCTGAGAATGTGGTAAATTTGAGCAGGCCCGGAATAGAGAACTTGTCAAAATTAGAGAACCGAAAGGAAGCATGGGTGGTGGTGCTCTACGCCCCATGGTGCCAATTTTGCCAAGGTATGGAAGCATCCTATGTTGAATTGGCCGATAAGTTAGCAGGGAGTGGAGTAAAGGTGGGAAAATTTAGGGCAGATGGTGATCAGAAGGAATTCTCAAGGCAAGAATTACAGCTAGGAAGCTTTCCAACCATCCTTTTCTTCCCTAAACACTCATCTCGCCCAATCAAGTACCCCTCTGAGAAAAGGGACGTAGATTCATTGATGACTTTTGTGAATGCTCTCCGGTGA
>ssach_comp30658_c1_seq1
atggcattgagtgttagttcttcttctacgatccctgcttctggtttttcacgttctagtcaagaacttaaagcaccccagtttggttcttttaagctgctagatcggccgacaacatttgttaatgtttcttcacaaagacgctgtgctgtgaagcctttaaatgctgagcctaaaaggaatgattctattgttcctctcgccgcaactatctctgctccagagattgcagagaaagtagaggtggaggaagattatgggaagttagctaaggcgcttgaaaatggttctcctttggaaattatggacaaggcacttgagaaatttggggatgacattgctattgctttcagtggtgccgaagatgttgctttgattgagtatgcaaagttgactgggcgaccgttcagggtgttcagcctcgacacggggagattgaacccagaaacataccatttctttgaccaagttgagaagcactatggcattcggattgagtacatgtttccagatgctgttgaggttcaaggattggtgaggaataagggtttattctctttttatgaggatggacatcaggagtgctgccgtgtcaggaaggtgagacccttgaggagggctctgaaggggcttcgggcctggatcactggccaaaggaaggatcaatctccggggactaggtctgaaattccagttgttcaggtggacccagtttttgagggattggatggtggggctggaagcctgatcaagtggaatccggtggcaaatgttgatggagaagatgtgtggaagtttcttctaaccatggatgtgcctgtaaactcattgcattcacagggatacgtctcgattggttgcgagccctgcacaaggccagttcttcctggccaacatgagagagaaggaaggtggtggtgggaggatgcccaggctaaggaatgtggtcttcataaaggaaatctgaaacagggtgatgcagcccagctcaatggcaacggaaacggggctgcccatgcaaacgggactgccacagtcgctgatattttcaactctgagaatgtggtaaatttgagcaggcccggaatagagaacttgtcaaaattagagaaccgaaaggaagcatgggtggtggtgctctacgccccatggtgccaattttgccaaggtatggaagcatcctatgttgaattggccgataagttagcagggagtggagtaaaggtgggaaaatttagggcagatggtgatcagaaggacttctcaaggcaagaattacagctaggaagctttccaaccatccttttcttccctaaacactcatctcgcccaatcaagtacccctctgagaaaagggacgtagattcattgatgacttttgtgaatgctctccgg
>sdasy_comp37884_c0_seq1
atggcattgagtgttagttcttcttctacgatccctgcttctggtttttcacgttctagtcaagaacttaaagcaccccagtttggttcttttaagctgctagatcggccgacaacatttgttaatgtttcttcacaaagacgctgtgctgtaaagcctttaaatgctgagcctaaaaggaatgattctattgttcctctcgccgcaactatctctgctccagagattgcagagaaagtagaggtggaggaagattatgagaagttagctaaggcgcttgaaaatggttctcctttggaaattatggacaaggcacttgagaaatttggggatgacattgctattgctttcagtggtgccgaagatgttgctttgattgagtatgcaaagttgactgggcgaccgttcagggtgttcagcctcgacacggggagattgaacccagaaacataccatttctttgaccaagttgagaagcactatggcattcggattgagtacatgtttccagatgctgttgaagttcaaggattggtgaggaataagggtttattctctttttatgaggatggacatcaggagtgctgccgtgtcaggaaggtgagacccttgaggagggctctgaaggggcttcgggcctggatcactggccaaaggaaggatcaatctccggggactaggtctgaaattccagttgttcaggtggacccagtttttgagggattggatggtggggctggaagcctgatcaagtggaatccggtggcaaatgttgatggagaagatgtgtggaagtttcttctaaccatggatgtgcctgtaaactcattgcattcaaagggatacatctcgattggttgcgagccctgcacaaggccagttcttcctggccaacatgagagagaaggaaggtggtggtgggaggatgcccaagctaaggaatgtggtcttcataaaggaaatctgaaacagggtgatgcagcccagctcaatggcaacggaaacggggctgcccatgcaaacgggactgccacagtcgctgatattttcaactctgagaatgtggtaaatttgagcaggcccggaatagagaacttgtcaaaattagagaaccgaaaggaagcatgggtggtggtgctctacgccccatggtgccaattttgccaaggtatggaagcatcctatgttgaattggccgataagttagcagggagtggagtaaaggtgggaaaatttagggcagatggtgatcagaaggaattctcaaggcaagaattacagctaggaagctttccaaccatccttttcttccctaaacactcatctcgcccaatcaagtacccctctgagaaaagggacgtagattcattgatgacttttgtgaatgctctccgg
>svimi_comp17677_c0_seq1
atggcattgagtgttagttcttcttctacgatccctgcttctggtttttcacgttctagtcaagaacttaaagcaccccagtttggttcttttaagctgctagatcggccgacaacatttgttaatgtttcacaaagacgctgtgctgtaaagcctttaaatgctgagcctaaaaggaatgattctattgttcctctcgccgcaactatctctgctccagagattgcagagaaagtagaggtggaggaagattatgagaagttagctaaggcgcttgaaaatggttctcctttggaaattatggacaaggcacttgagaaatttggggatgacattgctattgctttcagtggtgccgaagatgttgctttgattgagtatgcaaagttgactgggcgaccgttcagggtgttcagcctcgacacggggagattgaacccagagacataccatttctttgaccaagttgagaagcactatggcattcggattgagtacatgtttccagatgctgttgaagttcaaggattggtgaggaataagggtttattctctttttatgaggatggacatcaggagtgctgccgtgtcaggaaggtgagacccttgaggagggctctgaaggggcttcgggcctggatcactggccaaaggaaggatcaatctccggggacaaggtctgaaattccagttgttcaggtggacccagtttttgagggattggatggtggggctggaagcctgatcaagtggaatccggtggcaaatgttgatggagaagatgtgtggaagtttcttctaaccatggatgtgcctgtaaactcattgcattcaaagggatacatctcgattggttgcgagccctgcacaaggccagttcttcctggccaacatgagagagaaggaaggtggtggtgggaggatgcccaagctaaggaatgtggtcttcataaaggaaatctgaaacagggtgatgcagcccaactcaatggcaacggaaacggggctgcccatgcaaacgggactgccacagtcgctgatattttcaactctgagaatgtggtaaatttgagcaggcccggaatagagaacttgtcaaaattagagaaccgaaaggaagcatgggtggtggtgctctacgccccatggtgccaattttgccaaggtatggaagcatcctatgttgaattggccgataagttagcagggagtggagtaaaggtgggaaaatttagggcagatggtgatcagaaggaattctcaaggcaagaattacagctaggaagctttccaaccatccttttcttccctaaacactcatctcgcccaatcaagtacccctctgagaaaagggacgtagattcattgatgacttttgtgaatgctctccgg
>serio_comp11259_c0_seq1
atggcattgagtgttagttcttcttctacgatccctgcttctggtttttcacgttctagtcaagaacttaaagcaccccagtttggttcttttaagctgctagatcggccgacaacatttgttaatgtttcttcacaaagacgctgtgctgtaaagcctttaaatgctgagcctaaaaggaatgattctattgttcctctcgccgcaactatctctgctccagagattgcagagaaagtagaggtggaggaagattatgagaagttagctaaggcgcttgaaaatggttctcctttggaaattatggacaaggcacttgagaaatttggggatgacattgctattgctttcagtggtgccgaagatgttgctttgattgagtatgcaaagttgactgggcgaccgttcagggtgttcagcctcgacacggggagattgaacccagaaacataccatttctttgaccaagttgagaagcactatggcattcggattgagtacatgtttccagatgctgttgaagttcaaggattggtgaggaataagggtttattctctttttatgaggatggacatcaggagtgctgccgtgtcaggaaggtgagacccttgaggagggctctgaaggggcttcgggcctggatcactggccaaaggaaggatcaatctccggggactaggtctgaaattccagttgttcaggtggacccagtttttgagggattggatggcggggctggaagcctgatcaagtggaatccggtggcaaatgttgatggagaagatgtgtggaagtttcttctaaccatggatgtgcctgtaaactcattgcattcacagggatacatctcaattggttgcgagccctgcacaaggccagttcttcctggccaacatgagagagaaggaaggtggtggtgggaggatgcccaagctaaggaatgtggtcttcataaaggaaatctgaaacagggtgatgcagcccagctcaatggcaacggaaacggggctgcccatgcaaacgggactgccacagtcgctgatattctcaactctgagaatgtggtaaatttgagcaggcccggaatagagaacttgtcaaaattagagaaccgaaaggaagcatggctggtggtgctctacgccccatggtgccaattttgccaaggtatggaggcatcctatgttgaattggccgataagttagcagggagtggagtaaaggtgggaaaatttagggcagatggtgatcagaaggaattctcaaggcaagaattacagctaggaagctttccaaccatccttttcttccctaaacactcatctcgcccaatcaagtacccctctgagaaaagggacgtagattcattgatgacttttgtgaatgctctccgg
>sfarg_comp22602_c0_seq1
atggcattgagtgttagttcttcttctacgatccctgcttctggtttttcacgttctagtcaagaacttaaagcaccccagtttggttcttttaagctgctagatcggccggcaacatttgttaatgtttcttcgcaaagacgttgtgctgtaaagcctttaaatgctgagcctaaaaggaatgattctattgttcctctcgccgcaactatctccgctccagagattgcagagaaagaagaggttgaggaagattatgagaagttagctaaggcgcttgaaaatggttctcctttggaaattatggacaaggcacttgagaaatttggggatgacattgctattgctttcagtggtgccgaagatgttgctttgattgagtatgcaaagttgactgggcgaccgttcagggtgttcagcctcgacacggggagattgaaccccgaaacataccatttctttgaccaagttgagaagcactatggcattcggattgagtacatgtttccagatgctgttgaagttcaaggattggtaaggaataagggtttattctctttttatgaggatggacatcaggagtgctgccgtgtcaggaaggtgagacccttgaggagggctctgaaggggcttcgtgcctggatcactggccaaaggaaggatcaatctccggggactaggtctgaaattccagttgttcaggtggacccagtttttgagggattggatggtggggctggaagcctgatcaagtggaatccggtggcaaatgttgatggagaagatgtgtggaagtttcttctaaccatggatgtgcctgtaaactcattgcattcacagggatacatctcgattggttgcgagccctgcacaaggccagttcttcctggccaacatgagagagaaggaaggtggtggtgggaggatgcccaagctaaggaatgtggtcttcataaaggaaatctgaaacagggtgatgcagcccagctcaatggcaacggaaacggggctgcccatgcaaacgggactgccacagtcgctgatattttcaactctgagaatgtggtaaatttgagcaggcccggaatagagaacttgtcaaaattagagaaccgaaaggaagcatggctggtggtgctctacgccccatggtgccaattttgccatggtatggaagcatcctatgttgaattggccgataagttagcagggagtggagtaaaggtgggaaaatttagggcagatggtgatcagaaggaattctcaaggcaagaattacagctaggaagctttccaaccatccttttcttccctaaacactcatctcgcccaatcaagtacccctctgagaaaagggacgtagattcattgatgacttttgtgaatgctctccgg
>smats_comp28254_c0_seq1
atggcattgagtgttagttcttcttctacgatccctgcttctggtttttcacgttctagtcaagaacttaaagcaccccagtttggttcttttaagctgctagatcggccgacaacatttgttaatgtttcttcacaaagacgctgtgctgtaaagcctttaaatgctgagcctaaaaggaatgattctattgttcctctcgccgcaactatctctgctccagagattgcagagaaagtagaggtggaggaagattatgagaagttagctaaggcgcttgaaaatggttctcctttggaaattatggacaaggcacttgagaaatttggggatgacattgctattgctttcagtggtgccgaagatgttgctttgattgagtatgcaaagttgactgggcgaccgttcagggtgttcagcctcgacacggggagattgaacccagaaacataccatttctttgaccaagttgagaagcactatggcattcggattgagtacatgtttccagatgctgttgaagttcaaggattggtgaggaataagggtttattctctttttatgaggatggacatcaggagtgctgccgtgtcaggaaggtgagacccttgaggagggctctgaaggggcttcgggcctggatcactggccaaaggaaggatcaatctccagggacgaggtctgaaattccagttgttcaggtggacccagtttttgagggattggatggtggggctggaagcctgatcaagtggaatccggtggcaaatgttgatggagaagatgtgtggaagtttcttctaaccatggatgtgcctgtaaactcattgcattcacagggatacatctcgattggttgcgagccctgcacaaggccagttcttcctggccaacatgagagagaaggaaggtggtggtgggaggatgcccaagctaaggaatgtggtcttcataaaggaaatctgaaacaaggtgatgcagcccagctcaatggcaacggaaacggggctgcccatgtaaacgggactgccacagtcgctgatattttcaactctgagaatttggtaaatttgagcaggcccggaatagagaacttgtcaaaattagagaaccgaaaggaagcatggctggtggtgctctacgccccatggtgccaattttgccaaggtatggaagcatcctatgttgaattggccgataagttagcagggagtggagtaaaggtgggaaaatttagggcagatggtgatcagaaggaattctcaaggcaagaattacagctaggaagctttccaaccatccttttcttccctaaacactcatctcgcccaatcaagtaccactctgagaaaagggacgtagattcattgatgacttttgtgaatgctctccgg
>sbaby_contig00091
atggcattgagtgttagttcttcttctacgatccctgcctctggtttttcacgttctagtcaagaacttaaagcaccccagtttggttcttttaagctgctagatcggccgacaacatttgttaatgtttcttcacaaagacgctgtgctgtaaagcctttaaatgctgagcctaaaaggaatgattctattgttcctctcgccgcaactatctctgctccagagattgcagagaaagtagaggtggaggaagattatgagaagttagctaaggagcttgaaaatggttctcctttggaaattatggacaaggcacttgagaaatttggggatgacattgctattgctttcagtggtgccgaagatgttgctttgattgagtatgcaaagttgactgggcgaccgttcagggtgttcagcctcgacacggggagattgaacccagaaacataccatttctttgaccaagttgagaagcactatggcattcggattgagtacatgtttccagatgctgttgaagttcaaggattggtaaggaataagggtttattctctttttatgaggatggacatcaggagtgctgccgtgtcaggaaggtgagacccttgaggagggctctgaaggggcttcgggcctggatcactggccaaaggaaggatcaatctccagggactaggtctgaaattccagttgttcaggtggacccagtttttgagggattggatggtggggctggaagcctgatcaagtggaatccggtggcaaatgttgatggagaagatgtgtggaagtttcttctaaccatggatgtgcctgtaaactcattgcattcgcagggatacatctcgattggttgcgagccctgcacaaggccagttcttcctggtcaacatgagagagaaggaaggtggtggtgggaggatgcccaagctaaggaatgtggtcttcataaaggaaatctgaaacagggtgatgcagcccaactgaatggcaacggaaacggggctgcccatgcaaacgggactgccacagtcgctgatattttcaactctgagaatgtggtaaatttgagcaggcccggaatagagaacttgtcaaaattagagaaccgaaaggaagcatggctggtggtgctctacgccccatggtgccaattttgccaaggtatggaagcatcctatgttgaattggccgataagttagcagggagtggagtaaaggtgggaaaatttagggcagatggtgatcagaaggaattctcaaggcaagaattacagctaggaagctttccaaccatccttttcttccctaaacactcatctcgcccaatcaagtaccactctgagaaaagggacgtagattcattgatgacttttgtgaatgctctccgg
>ptric_Potri.004G012100.1
ATGGCATTGAGTGTTAGTTCTTCTTCTTCGATTTCTGCTTCTGGGTTTTCACGTTCTAGTCAAGAACTTAAAGCACCCCAGTTTGGTTCTTTTAAGCTCTTAGATCGGCCGACAAAATTTGTTAATGTTTCTTCACAAAGACGCTGTGCTGTAAAGCCTTTAAATGCTGAGCCTAAAAGGAATGGTTCTGTTGCTCCTCTCGCTGCAACTATCGCTGCTCCAGAGATTGCAGAGAAAGTAGAGGTGGAGGAAGATTATGAGAAGTTAGCTAAGGAGCTTGCAAATGGTTCTCCTTTGGAAATTATGGATAAGGCACTTGAGAAATTTGGGGATGACATTGCTATTGCTTTCAGTGGTGCCGAAGATGTTGCTTTGATTGAGTATGCAAAGTTGACTGGGCGACCGTTCAGGGTGTTCAGCCTGGACACAGGGAGATTGAACCCAGAAACATACCATTTCTTTGACCAAGTTGAGAAGCACTATGGCATTCGAATTGAGTACATGTTTCCAGATGCTGTTGAAGTTCAAGCATTAGTAAGGAACAAGGGTTTATTCTCCTTCTACGAGGATGGGCATCAGGAGTGCTGCCGTGTCAGGAAGGTGAGACCCTTGAGGCGGGCTCTGAAGGGGCTTCGGGCCTGGATCACTGGCCAAAGGAAGGATCAATCTCCAGGGACGAGGTCTGAAATTCCAGTTGTTCAGGTGGACCCGGTTTTTGAGGGATTGGATGGTGGGGCTGGAAGCCTGATCAAATGGAATCCAATGGCGAATGTTGAGGGACAAGATGTATGGAAGTTCCTTCGAACCATGGATGTGCCTGTGAACTCATTGCATTCAAAGGGATACATCTCTATTGGCTGCGAGCCTTGCACAAGGCCAGTTCTTCCTGGCCAACATGAGAGAGAAGGAAGGTGGTGGTGGGAGGATGCCACAGCTAAGGAATGTGGTCTTCATAAAGGAAATCTGAAACAGGGTGATGAAGCCCAACTTAATGGCAATGGAAACGGGGCTGCCCATGCAAATGGGGCCGCCACTGTTGCTGATATTTTCAACTCCGAGAATTTGGTCAATTTGAGCAGGCCCGGAATCGAGAACTTATTAAAATTAGAGAACCGAAAGGAACCATGGCTTGTGGTGCTCTACGCCCCATGGTGCCAATTTTGCCAAGGTATGGAAGCATCCTATGTTGAATTGGCCGATAAGTTAGCAGGGAGTGGAGTAAAGGTGGGAAAATTCAGGGCAGATGGCGATCAGAAGGAATTCTCAAAGCAAGAATTACAGCTAGGAAGTTTTCCAACAATCCTTTTCTTCCCTAAACACTCATCTCGCCCAATCAAGTACCCCTCTGAGAAAAGGGACGTGGATTCATTGATGACTTTTGTGAATGCTCTCCGGTAA
>spurp_SapurV1A.0065s0430.1
ATGGCTGAGAGATTTCCTGAAAGTTTCCGCACAAAGGCCAAGCTAGTAGTGTACAAAGAGTTCATTGAAACGAGAGATAAGGTTGGGAATATGGAAACCACGATGACAACCGCCGTACCAAAACTCACAGCCCTTCACCCTCGCATCCCCTCCAATTCATTTTCTCTCGGATTTTCCCTCACTTTCCCGGCAAAGAAAAGCGCTCGTGTTAAGCAAACTTGTTCACCCTCCGCTCACATTTCTCTAAGAGTTTCTTCAAGCTCTCAATCCCAAGCAGCACCTGAAGCCACCAAAGTGTCCTCCATTCCTTCTGAAATGAAGGCCTGCGTCTATGGAGAATATGGGGGTGTGGAAGTTTTGAAATTTGATGATAAAGTTTCAGTGCCGGAAGTGAAAGAAGACCAGGTTCTGATCAAAGTTGTTGCTGCTGGTCTCAACCCTGTTGATGGCAAGCGTAGACAGGGCAAGTTCAAGGCCACCGATTCTCCCCTTCCGACTGTTCCTGGATATGATGTCGCCGGAGTGGTGGTAAAAGTTGGCGATCAAGTGAAGGGACTGAAGGAGGGTGATGCAGTGTATGGAAACATAAATGAAAAGGCATTGGAAGGACCAAAACAATTTGGATCTTTGGCAGAATACACTGCTGTTGAAGAGAAGTTATTGGCCCTGAAACCTAAGAACCTGGATTTTATACAGGCTGCTGGTCTTCCTCTAGCAATTGAAACCGCGTACGAGGGTCTGGAGAGGACTGGCTTTTCTGCCGGTAAATCTATTCTTGTTTTGAATGGTGCTGGTGGTGTTGGAAGCCTTGTGATTCAGCTAGCAAAACATGTGTTTGGTGCCTCAAGAATCGCAGCTACTTCAAGCTCTGGAAAACTGGAGTTGCTCAAGAGTCTGGGGGCTGATTTGGCTATTGACTACACTAAAGAGAACTTTGAAGATTTGCCAGAAAAGTTTGATGTGGTCTATGATGCTATTGGACAATGCGACAAGGCAGTGAAGGTTGTGAAAGAAGGTGGCAGTGTCGTGGCCCTCACCGGAGCAGTCACGCCCCCTGGTTTTAGATTTGTGGTCACTTCTAATGGAGATACGTTGAAGACACTAAACCCTTACTTGGAGAGTGGAAAGATAAAGCCAGTGGTTGATCCTAAAGGCCCATTCACATTTTCTCAGGTTGCAGAGGCCTTCTCTTACCTTGAAACGAACCGAGCAACTGGAAAGGTAATCATACATCCAATTCCATGA
>ssuch_willow_GLEAN_10004843
ATGGCTGAGAGATTTCCTGAAAGTTTCCGCACAAAGGCCAAGCTAGTAGTGTACAGAGAGTTCATTGAAACGAGAGATAAGGTTGGGAATATGGAAACCACGATGACAACCGCCGTACCAAAACTCACAGCCCTTCACCCTCGCATCCCCTCCAATTCATTTTCTCTCGGATTTTCCCTCACTTTCCCGGCAAAGAAAAGCGCTCGTGTTAAGCAAACTTGTTCACCCTCCTCTCGCATTTCTCTAAGAGTTTCTTCAAGCTCTCAATCCCAAGCAGCACCTGAAGCCACCAAAGTGTCCTCCATTCCTTCTGAAATGAAGGCCTGCGTCTATGGAGAATATGGGGGTGTGGAAGTTTTGAAATTTGATGATAAAGTTTCAGTGCCGGAAGTGAAAGAAGACCAGGTTCTGATCAAAGTTGTTGCTGCTGGTCTCAACCCTGTTGATGGCAAGCGTAGACAGGGCAAGTTCAAGGCCACCGATTCTCCCCTTCCGACTGTTCCTGGATATGATGTCGCCGGAGTGGTGGTAAAAGTTGGCGATCAAGTGAAGGGACTGAAGGAGGGTGATGCAGTGTATGGAAACATAAATGAAAAGGCATTGGAAGGACCAAAACAATTTGGATCTTTGGCAGAATACACTGCTGTTGAAGAGAAGTTATTGGCCCTGAAACCTAAGAACCTGGATTTTATACAGGCTGCTGGTCTTCCTCTAGCAATTGAAACCGCGTACGAGGGTCTGGAGAGGACTGGCTTTTCTACCGGTAAATCTATTCTTGTTTTGAATGGTGCTGGTGGTGTTGGAAGCCTTGTGATTCAGCTAGCAAAACATGTGTTCGGTGCCTCAAGAATCGCAGCTACTTCAAGCTCTGGAAAACTGGAGTTGCTCAGGAGTCTGGGGGCTGATCTGGCTATTGACTACACTAAGGAGAACTTCGAAGATTTGCCAGAAAAGTTTGATGTGGTCTATGATGCTATTGGACAATGCGACAAGGCAGTGAAGGTTGTGAAAGAAGGGGGCAGTGTCGTGGCCCTCACCGGAGCAGTCACGCCTCCTGGTTTTAGATTTGTGGTTACTTCTAATGGAGATACGTTGAAGACACTAAACCCTTACTTGGAAAGTGGAAAGATAAAGCCAGTGGTTGATCCTAAAGGCCCATTCACATTTTCTCAGGTTGCAGAGGCCTTCTCTTACCTTGAAACAAACCGAGCAACTGGAAAGGTAGTCATACATCCAATTCCATGA
>ssach_comp21908_c0_seq1
atggctgagagatttcctgaaagtttccgcacaaaggccaagctagtagtgtacaaagagttcattgaaacgagagataaggttgggaatatggaaaccacgatgacaaccgccgtaccaaaactcacagcccttcaccctcgcatcccctccaattcattttctctcggattttccctcactttcccggcaaagaaaagcgctcgtgttaagcaaacttgttcaccctcctctcacatttctctaagagtttcttcaagctctcaatcccaagcagcacctgaagccaccaaagtgtcctccattccctctgaaatgaaggcctgcgtctatggagaatatgggggcgtggaagttttgaaatttgatgataaagtttcagtgccggaagtgaaagaagaccaggttctgatcaaagttgttgctgctggtctcaaccctgttgatggcaagcgtagacagggcaagttcaaggccaccgattctccccttccgactgttcctggatatgatgtcgccggagtggtggtaaaagttggcgatcaagtgaagggactgaaggagggtgatgcagtgtatggaaacataaatgaaaaggcattggaaggaccaaaacaatttggatctttggcagaatacactgctgttgaagagaagttattggccctgaaacctaagaacctggattttatacaggctgctggtcttcctctagcaattgaaaccgcgtacgagggtctggagaggactggcttttctgccggtaaatctattcttgttttgaatggcgctggtggtgttggaagccttgtgattcagctagcaaaacatgtgtttggtgcctcaagaatcgcagctacttcaagctctggaaaactggagttgctcaagagtctgggggctgatttggctattgactacactaaagagaacttcgaagatttgccagaaaagtttgatgtggtctatgatgctattggacaatgtgacaaggcagtgaaggttgtgaaagaagggggcagtgtcgtggccctcaccggagcagtcacgccccctggttttagatttgtggtcacttctaatggagatacgttgaagacactaaacccttacttggagagtggaaagataaagccagtggttgatcctaaaggcccattcacattttctcaggttgcagaggccttctcttaccttgaaacgaaccgagcaactggaaaggtaatcatacatccaattcca
>sdasy_comp34312_c0_seq1
atggaaactacgatgacaaccgccgtacccaaactcacagccattcaccctcgcatcccctccaattcattttctctcggattttccctcactttcccggcaaagaaaagcgctcgtgttaagcaaacttgttcaccctcctctcacatttctctgagagtttcttcaagttctcaatcccaggcagctactgaagccaccaaagtgtcctccattccttctgaaatgaaggcctgcgtctatggagaatatgggggcgtggaagttttgaaatttgatgataaagtttcagtgccggaagtgaaagaagaccaggttctgatcaaagttgttgctgctggtctcaaccctgttgatggcaagcgaagacagggcaagttcaaggccaccgattctccccttccgactgttcctggatatgatgtcgccggagtggtggtaaaagttggcgatcaagtgaagggactgaaggagggtgatgcagtgtatggaaacataaatgaaaaggcattggaaggaccaaaacaatctggatctttggcagaatacactgctgttgaagagaagttattggccctgaaacctaagaacctggattttatacaggctgctggtcttcctctagcaattgaaaccgcgtacgagggtctggagaggactggcttttctgccggtaaatctattcttgttttgaatggtgctggtggtgttggaagccttgtgattcagctagcaaaacatgtgtttggtgcctcaagaatcgcagctacttcaagctctgggaaactggagttgctcaagagtctgggggctgatttggctattgactacactaaagagaactttgaagatttgccagaaaagtttgacgtggtctatgatgctattggacaatgcgataaggcagtgaaggttgtgaaagaagggggcagtgtcgtggccctcaccggagcagtcacgccccctggttttagatttgtggtcacttctaatggagatacgttgaagacactaaacccttacttggagagtggaaagataaagccagtggttgatcctaaaggcccattcacattttctcaggttgcagaggccttctcttaccttgaaacgaaccgagcaactggaaaggtaatcatacatccaattcca
>svimi_comp2377_c0_seq1
atgaaggcctgcgtctatggagaatatgggggcgtggaagttttgaaatttgatgataaagtttcagtgccggaagtgaaagaagaccaggttctgatcaaagttgttgctgctggtctcaaccctgttgatggcaagcgaagacagggcaagttcaaggccaccgattctccccttccgactgttcctggatatgatgtcgccggagtggtggtaaaagttggcgatcaagtgaagggactgaaggagggtgatgcagtgtatggaaacataaatgaaaaggcattggaaggaccaaaacaatctggatctttggcagaatacactgctgttgaagagaagttattggccctgaaacctaagaacctggattttatacaggctgctggtcttcctctagcaattgaaaccgcgtacgagggtctggagaggactggcttttctgccggtaaatctattcttgttttgaatggtgctggtggtgttggaagccttgtgattcagctagcaaaacatgtgtttggtgcctcaagaatcgcagctacttcaagctctgggaaactggagttgctcaagagtctgggggctgatttggctattgactacactaaagagaacttcgaagatttgccagaaaagtttgacgtggtctatgatgctattggacaatgtgaaaaggcagtgaaggttgtgaaagaagggggcagtgtcgtggccctcaccggagcagtcacgcctcctggagatcgg
>serio_comp13552_c0_seq1
atggaaaccacgatgacaaccgccgtaccaaaactcacagcccttcaccctcgcatcccctccaattcattttctctcggattttccctcactttcccggcaaagaaaagcgctcgtgttaagcaaacttgttcgccctcctctcacatttctctaagagtttcttcaagctctcaatcccaagcagcacctgaagccaccaaagtgtcctccattccttctgaaatgaaggcctgcgtctatggagaatatgggggtgtggaagttttgaaatttgatgataaagtttcagtgccggaagtgaaagaagaccaggttctgatcaaagttgttgctgctggtctcaaccctgttgatggcaagcgaagacagggcaagttcaaggccaccgattctccccttccgactgttcctggatatgatgtcgccggagtggtggtaaaagttggcgatcaagtgaagggactgaaggagggtgatgcagtgtatggaaacataaatgaaaaggcattggaaggaccaaaacaatttggatctttggcagaatacactgctgttgaagagaagttattggccctgaaacctaagaacctggattttatacaggctgctggtcttcctctagcaattgaaaccgcgtacgagggtctggagaggactggcttttctgccggtaaatctattcttgttttgaatggtgctggtggtgttggaagccttgtgattcagctagcaaaacatgtgtttggtgcctcaagaatcgcagctacttcaagctctggaaaactggagttgctcaagaatctgggggctgatttggctattgactacactaaagagaacttcgaagatttgccagaaaagtttgatgtggtctatgatgctattggacaatgtgataaggcagtgaaggttgtgaaagaagggggcagtgtcgtggccctcaccggggcagtcacgcctcctggttttagatttgtggtcacttctaatggagatacgttgaagacactaaacccttacttggagagtggaaagataaagccagtggttgatcctaaaggcccattcacattttctcaggttgcagaggccttctcttaccttgaaacaaaccgagcaactggaaaggtagtcatacatccaattcca
>sfarg_comp23355_c0_seq1
atggaaactacgatgacaaccgccgtacccaaactcacagcccttcaccctcgcatccgctccaattcattttctctcagattttccctcactttcccggaaaagaaaagccctcgtgttaagcatacttgttcaccctcctctcacatttctctaagagtttcttcaagctctcaatcccaagcagcacctgaagccaccaaagtgtcctccattccttctgaaatgaaggcctgcgtctatggagaatatgggggcgtggaagttttgaaatttgatgataaagtttcagtgccggaagtgaaagaagaccaggttctgatcaaagttgttgctgctggtctcaaccctgttgatggcaagcgtagacagggcaagttcaaggccaccgattctccccttccgactgttcctggatatgatgtcgccggagtggtggtaaaagttggtgatcaagtgaaggaactgaaggagggtgatgcagtgtatggaaacataaatgagaaggcattggaaggaccaaaacaatttggatctttggcagaatacactgctgttgaagagaagttattggccctgaaacctaagaacctggattttatacaggctgctggtcttcctctagcaattgaaaccgcgtacgagggtctggagaggactggcttttctgccggtaaatctattcttgttttgaatggtgctggtggtgttggaagccttgtgattcagctagcaaaacatgtgtttggtgcctcaagaatcgcagctacttcaagctctggaaaactggagttgctcaagagtctgggggctgatttggctattgactacactaaagagaactttgaagatttgccagaaaagtttgatgtggtctatgatgctattggacaatgtgataaggcagtgaaggttgtgaaagaagggggcagtgtcgtggccctcaccggagcagtcacgcctcctggttttagatttgtggtcacttctaatggagatacgttgaagacactaaacccttacttggagagtggaaagataaagccagtggttgatcctaaaggcccattcacattttctcaggttgcagaggccttctcttaccttgaaacgaaccgagcaactggaaaggtagtcatacatccaattcca
>smats_comp29743_c0_seq1
atggaaactacgatgacaaccgccgtacccaaactcacagccattcaccctcgcatcccctccaattcattttctctcggattttccctcactttcccggcaaagaaaaccgctcgtattaagcaaacttgttcaccctcctctcacatttctctgagagtttcttcaagttctcaatcccaggcagcacctgaagccaccaaagtgtcctccattccttctgaaatgaaggcctgtgtctatggagaatatgggggtgtggaagttttgaaatttgatgataaagtttcagtgccggaagtgaaagaagaccaggttctgatcaaagttgttgctgctggtctcaaccctgttgatggcaagcgaagacagggcaagttcaaggccaccgattctccccttccgactgttcctggatatgatgtcgccggagtggtggtaaaagttggcgatcaagtgaagggactgaaggagggtgatgcagtgtatggaaacataaatgaaaaggcattggaaggaccaaaacaatttggatctttggcagaatacactgctgttgaagagaagttattggccctgaaacctaagaacctggattttatacaggctgctggtcttcctctagcaattgaaacagcgtacgagggtctggagaggactggcttttctgccggtaaatctattcttgttttgaatggtgctggtggtgttggaagccttgtgattcagctagcaaaacatgtgtttggtgcctcaaggatcgcagctacttcaagctctggaaaactggagttgctcaagagtttgggggctgatttggctattgactacactaaagagaacttcgaagatttgccagaaaagtttgatgtggtctatgatgctattggacaatgcgacaaggcagtgaaggttgtgaaagaagggggcagtgtcgtggccctcaccggagcagtcacgcctcctggttttagatttgtggtcacttctaatggagatacgttgaagacactaaacccttacttggagagtggaaagataaagccagtggttgatcctaaaggcccattcacattttctcaggttgcagaggccttctcttaccttgaaacgaaccgagcaactggaaaggtagtcatacatccaattcca
>sbaby_contig00315
atgacaaccgccgtacccaaactcacagccattcaccctcgcatcccctccaattcattttctctcggattttccctcactttcccggcaaagaaaaccgttcgtattaagcaaacttattcaccctcctctcacatttctctgagagtttcttcaagttctcaatcccaggcagcacctgaagccaccaaagtgtcctccattccttctgaaatgaaggcctgcgtctatggagaatatgggggtgtggaagttttgaaatttgatgataaagtttcagtgccggaagtgaaagaagaccaggttctgatcaaagttgttgctgctggtctcaaccctgttgatggcaagcgaagacagggcaagttcaaggccaccgattctccccttccgactgttcctggatatgatgtcgccggagtggtggtaaaagttggcgatcaagtgaagggactgaaggagggtgatgcagtgtatggaaacataaatgaaaaggcattggaaggaccaaaacaatttggatctttggcagaatacactgctgttgaagagaagttattggccctgaaacctaagaacctggattttatacaggctgctggtcttcctctagcaattgaaacagcgtacgagggtctggagaggactggcttttctgccggtaaatctattcttgttttgaatggtgctggtggtgttggaagccttgtgattcagctagcaaaacatgtgtttggtgcctcaaggatcgcagctacttcaagctctggaaaactggagttgctcaagagtttgggggctgatttggctattgactacactaaagagaacttcgaagatttgccagaaaagtttgatgtggtctatgatgctattggacaatgcgacaaggcagtgaaggttgtgaaagaagggggcagtgtcgtggccctcaccggagcagtcacgcctcctggttttagatttgtggtcacttctaatggagatacgttgaagacactaaacccttacttggagagtggaaagataaagccagtggttgatcctaaaggcccattcacattttctcaggttgcagaggccttctcttaccttgaaacgaaccgagcaactggaaaggtagtcatacatccaattcca
>ptric_Potri.016G136100.1
ATGGAAACCACAATGACAACCGCTGTACCCAAACTCACAACCCTTCACCCTCGCATCTCCTCCAATTCATTTTCTCTCAGATTTTCCCTCACTTTCCCGGCAAAGAAAACCGCTCTTGTTAAGCATACTTGTTCACCCTCTCACATTCCTCTAAGAGTTTCTGCAAGTTCTCAATCCCAAGCAGCAGCTGAAGCCACCAAAGTGTCCTCCATACCTTCTGAAATGAAGGCGTGCGTATATGGAGAATATGGGGGCGTGGAAGTTTTGAAATTTGATGATAAAGTTTCAGTGCCTGAAGTGAAAGAAGACCAGGTTCTGATCAAAGTTGTTGCTGCTGCTCTCAACCCCGTTGATGCCAAGCGAAGACAGGGCAAGTTCAAGGCCACTGATTCTCCCCTTCCGACTGTTCCTGGATATGATGTTGCCGGAGTGGTGGTAAAAGTTGGCAATCAAGTGAAGGAACTGAAGGAGGGTGATGCAGTATATGGAAACATAAACGAAAAGGCATTGGAAGGACCAAAACAATTCGGCTCTTTGGCAGAATACACTGCTGTTGAAGAGAAGTTATTGGCCCTGAAACCTAAGAATCTGGATTTTATACAAGCTGCTGGTCTTCCTCTCGCAATTGAAACCGCATATGAGGGTCTGGAGAGGACTGGCTTTTCTGCTGGTAAATCTATTCTTGTTTTGAATGGTGCTGGTGGTGTTGGAAGCCTTGTGATTCAGCTAGCAAAACATGTGTTTGGTGCTTCAAGAATCGCAGCTACTTCAAGCACTGGAAAATTGGAGTTGCTCAAGAGTTTGGGGGCTGATTTGGCTATTGACTACACTAAAGAGAACTTTGAAGATTTGCCAGAAAAGTTTGATGTAGTGTATGATGCCATTGGACAATGCGACAAGGCAGTGAAGGTTGTGAAAGAAGGGGGCAGTGTGGTGGCCTTAACTGGTGCAGTCACACCCCCTGGTTTTAGATTTGTGGTCACTTCCAATGGGAATACTTTGAAGACACTAAACCCTTACTTGGAGAGTGGAAAGATAAAGCCAGTGGTTGATCCTAAAGGCCCGTTCACATTTTCTCAGGTCGCAGAGGCCTTCTCTTACATTGAAACAAACCGAGCAACTGGAAAGATAGTCATACATCCAATTCCATGA
>spurp_SapurV1A.1475s0050.1
ATGTTGGCCTTTTCTGCAAGTACTATCAGCACTGTGCCTGTTGCCGTGCCAGTGACGACAATAGGTCATTGCAAGGGGCGAATTAAGCAAACTGAACAAGGTCCACTCGGACTTGCTACACAATTACAGCCTATTGATAGAATAAAACCCTTTGTACATTCAAGTAGAAAGCGATCTGTTTCTATTATATGTTCTGCGATGAATGCAAGATGCTCTGCTTCAGGGCAAACTCAAACTGTTCTCAAGGAGACACCTACAATTACCAAGGCTCCTGTACGAGAACCAACGAAAACACCGCAACTCGATGACGGAGGACCCGGGCTCCCACCCCGTGATGATGGTGATGGTGGCGGTGGTGGGGGTGGAGGAGGAGGAAACTGGTCTGGTGGATTCTTCTTCTTTGGCTTTCTTGCTTTTCTAGGCTTCTTAAAAGATAAAGAGAGCGAGGGAGACTACCGGGACAGCAGGAGAAGATGA
>ssuch_willow_GLEAN_10007579
ATGTTGGCCTTTTCTGCAAGTACTATCAGCACTGTGCCTGTTGCCGTGCCAGTGACGACAAGAGGTCATTGCAAGGGGCGAATTAAGCAAACTGAACAAGGTCCACTCGGACTTGCTACACAATTACAGCCTATTGATAGAATAAAACCCTTTGTACATTCAAGTAGAAAGCGATCTGTTTCTATTATATGTTCTGCGATGAATGCAAGATGCTCTGCTTCAGGGCAAACTCAAACTGTTCTCAAGGAGACACCTACAATTACCAAGGCTCCTGTACGAGAACCAACAAAAACACCGCAACTCGATGACGGAGGACCCGGGCTCCCACCCCGTGATGATGGTGATGGTGGCGGTGGTGGGGGTGGAGGAGGAGGAAACTGGTCTGGTGGATTCTTCTTCTTTGGCTTTCTTGCTTTTCTAGGCTTCTTAAAAGATAAAGAGAGCGAGGGAGACTACCGGGACAGCAGGAGAAGATGA
>ssach_comp20319_c0_seq1
atgttggccttttctgcaagtactatcagcactgtgcctgttgccgtgccagtgacgacaagaggtcattgcaaggggcgaattaagcaaactgaacaaggtccactcggacttgctacacaattacagcctattgatagaataaaaccctttgtacattcaagtagaaagcgatctgtttctattatatgttctgcgatgaatgcaagatgctctgcttcagggcaaactcaaactgttctcaaggagacacctacaattaccaaggctcctgtacgagaaccaacgaaaacaccgcaactcgatgacggaggacccgggctcccaccccgtgatgatggtgatggtggcggtggtgggggtggaggaggaggc
>sdasy_comp32612_c0_seq1
atgttggccttttctgcaagtactatcagcactgtgcctgttgccgtgccagtgacgacaagaggtcattgcaaggggcgaattaagcaaactgaacaaggtccactcggacttgctacacaattacagcctattgatagaataaaaccctttgtacattcaagtagaaagcgatctgtttctattatatgttctgcgatgaatgcaagatgctctgcttcagggcaaactcaaactgttctcaaggagacacctacaattaccaaggctcctgtacgagaaccgacgaaaacaccgcaactcgatgacggaggacccgggctcccaccccgtgatgatggtgatggtggcggtggtgggggtggaggaggaggaaactggtctggtggattcttcttctttggctttcttgcttttctaggcttcttaaaagataaagagagcgagggagactaccgggacagcaggagaaga
>svimi_comp14543_c0_seq2
atgttggccttttctgcaagtactatcagcactgtgcctgttgccgtgccagtgacgacaagaggtcattgcaaggggcgaattaagcaaactgaacaaggtccactcggacttgctacacaattacagcctattgatagaataaaaccctttgtacattcaagtagaaagcgatctgtttctattatatgttctgcgatgaatgcaagatgctctgcttcagggcaaactcaaactgttctcaaggagacacctacaattaccaaggctcccgtacgagaaccgacgaaaacaccgcaactcgatgacggaggacccgggctcccaccccgtgatgatggtgatggtggcggtggtgggggtggaggaggaggaaactggtctggtggattcttcttctttggctttcttgcttttctaggcttcttaaaagataaagagagcgagggagactaccgggacagcaggagaaga
>serio_comp3615_c0_seq1
atgttggccttttctgcaagtactatcagcactgtgcctactatcagcactgtgcctgttgccgtgccagtgacaacaagaggtcaatgcaaggggcaaattaagcaaactggacaaggtccactcggacttgctacacaattacagcatattgatagaataaaaccctttgtacattcaagtagaaagcgatctgtttctattatatgttctgctgctatgaatgcaagatgctctgcttcagggcaaactcaaactgttctcaaggagacacctacaattaccaaggctcctgtacgagaaccaacgaaaacaccgcaacttgatgacggaggacccgggctcccaccccgtgatgatggt
>sfarg_comp5778_c0_seq1
atgttggccttttctgcaagtactatcagcactgtgcctgttgccgtgccagtgacgacaagaggtcattgcaaggggcgaattaagcaaactgaacaaggtccactcggacttgctacacaattacagcctattgatagaataaaaccctttgtacattcaagtagaaagcgatctgtttctattatatgttctgcgatgaatgcaagatgctctgcttcagggcaaactcaaactgttctcaaggagacacctacaattaccaaggctcctgttcgagaaccaatgaaaacaccgcaactcgatgacggaggacccgggctcccaccccgtgatgatggtgatggtggtggtggtgggggtggaggaggaggaaactggtctggtggattcttcttctttggttttcttgcttttctaggcttcttaaaagataaagagagcgagggagactaccgggacagcaggagaaga
>smats_comp27432_c0_seq1
atgttggccttttctgctagtactatcagcactgtgcctgttgccgtgccagtgacgacaagaggtcattgcaaggggcaaattaagcaaactggacaaggtccactcggacttgctacacaattacagcctattgatagaataccctttgtacattcaagtagaaagcgatctgtttctgttatatgttctgctgctatgaatgcaaaatgctctgcttcagggcaaactcaaactgttctcaaggagacacctacaattaccaaggctcctgtacgagaaccaacgaaaacaccgcaacttgatgacggaggacctgggctcccaccccgtgatgatggtgatggtggcggtggtgggggtggaggaggaggaaactggtctggtggattcttcttctttggctttcttgcttttctaggcttcttaaaagataaagagagcgagggagactaccgggacagcaggagaaga
>sbaby_contig03094
atgttggccttttctgctagtactatcagcactgtgcctgttgccgtgccagtgacgacaagaggtcattgcaaggggcaaattaagcaaactggacaaggtccactcggacttgctacacaattacagcctattgatagaataaaaccctttgtacattcaagtagaaagcgatctgtttctattatatgttctgccatgaatgcaagatgctctgcttcagggcaaactcaaactgttctcaaggagacacctacaattaccaaggctcctgtacgagaaccaacgaaaacaccgcaactcgatgacggaggacccgggctcccaccccgtgatgatggtgatggtggtggtggcgggggtggaggaggaggaaactggtctggtggattcttcttctttggctttcttgcttttctaggcttcttaaaagataaagagagtgagggagactatcggactcgtata
>ptric_Potri.011G163901.1
ATGAATGCAAGATGCTCTACTTCAGGGCAAACTCAAACTGTTCTTAAGGAGACACCTACAATTACCAAGGCTCCTGTACGAGAACCAACGAAGACACCTCAACTTGATGACGGAGGACCTGGGCTCCCACCCCGTGATGACGGTGATGGTGGTGGTGGTGGAGGTGGAGGAGGAGGAAACTGGTCAGGTGGATTCTTCTTCTTTGGCTTTCTTGCTTTTCTAGGGTTCTTAAAAGACAAAGAGAGCGAGGGAGACTACCGGGACAGCAGGAGAAGATAA
>spurp_SapurV1A.0022s0400.1
ATGTCCCTTTGTTTTTCTTTGAATGTGTCCACTCTCAACTCACCAAAGTATCATAGCCACAAAGCTCATTTCTCTTCTCAATTCATCAATCAAATTCAGGTAAATTCACTTTCACATTCATTACCATCTCTTACTTTGAATTCATCGCTCCCCTTTAAGTTTAGTGTTAAAAGAATCAACCCCATTAGAGCTTCAACAGCAACAAGTGTTGAGGCTACTCAATTTTCATTTCGAAACAAGAACCCAAAAGATATTAACATTGCGGTTGTGGGTTCAACTGGGTATATTGGAAAGTTTGTTGTTAAGGAGTTAATTAACAGAGGGTTTAATGTTATAGCCGTTGCAAGAGAAAAGAGTGGCATTAAAGGTAAAAATAGCAAAGAAGAGACTTTGAATCAGTTACAAGGAGCAAATGTGTGCTTCTCTGATGTGACAAAGTTGGAAACTTTAGAAAAATCTTTGAATGGTTTTGGTGTGTCAGTTGATGTTGTAGTTTCATGTCTTGCTAGTCGTACTGGGGGTGTTAAAGATTCATGGAAGATAGATTATGAGGCAACAAAGAATAGTCTTGTTGCTGGGAAAAAAAATGGGGCTAAACATTTTGTGTTGCTTTCTGCAATCTGTGTGCAAAAACCCCTTCTAGAATTTCAGAGAGCAAAGCTTAAATTCGAGGCTGAACTGATAAGAGAAGCTGAAATGGATAGTGGTTTCACATATAGTATTGTACGGCCAACTGCATTCTTTAAGAGTTTAGGGGGTCAGGTCGAGTTGGTTAAAGATGGGAAGCCTTACGTGATGTTTGGGGATGGAAATTTGTGTGCGTGTAAACCAATTAGCGAGGAGGATTTAGCTTCTTTTATTGCCGATTGTGTGTTGAGTGAAGATAAAATTAATCAGATTTTGCCAATTGGTGGACCAGGCAAGGCTTTGACACCATTGGAGCAAGGGGAGATACTGTTTAGACTATTGGGAAAGAAACCAAATTTCTTGAAAGTTCCAATTGGGATAATGGATTTTGCCATTGGGGTACTTGATTTCCTCGTCAAGATCTTCCCTTCAATGGAAGATGCAGCCGAGTTTGGGAAAATCGGAAGGTACTATGCAGCTGAAAGTATGCTGGTTTTGGATCCCGACACTGGTGAATATAGTGCTGAGAGAACTCCTAGCTATGGTGAGGACACCCTGGAAGAGTTCTTTGAAAAAGTGCTTAGGGAAGGGATGGCAGGTCAGGAATTAGGTGAACAAGCAATCTTCTAA
>ssuch_willow_GLEAN_10012953
ATGTCCCTTTGTTTTTCTTTGAATGTGTCCACTCTCAACTCACCAAAGTATCATAGCCACAAAGCTCATTTCTCTTCTCAATTCATCAATCAAATTCAGGTAAATTCACTTTCACATTCATTACCATCTCTTACTTTGAATTCATCGCTCCCCTTTAAGTTTAGTGTTAAAAGAATCAACCCCATTAGAGCTTCAACAGCTACAAGTGTTGAGGCTACTCAATTTTCATTTCGAAACAAGAACCCAAAAGATATTAACATTGCGGTTGTGGGTTCAACTGGGTATATTGGAAAGTTTGTTGTTAAGGAGTTAATTAATAGAGGGTTTAATGTTATAGCCGTTGCAAGAGAAAAGAGTGGCATTAAAGGTAAAAATAGCAAAGAAGAGACTTTGAATCAGTTACAAGGAGCAAATGTGTGCTTCTCTGATGTGACAAAGTTGGAAAATTTAGAAAAATCTTTGAATGGTTTTGGTGTGTCAGTTGATGTTGTAGTTTCATGTCTTGCTAGTCGTACTGGGGGTGTTAAAGATTCATGGAAGATAGATTATGAGGCAACAAAGAATAGTCTTGTTGCTGGGAAAAAAAATGGGGCTAAACATTTTGTGTTGCTTTCTGCAATCTGTGTGCAAAAACCCCTTCTAGAATTTCAAAGAGCAAAGCTTAAATTCGAGGCTGAACTGATGAGAGAAGCTGAAATGGATAGTGGTTTCACATATAGTATTGTTCGGCCAACTGCATTCTTTAAGAGTTTAGGGGGTCAGGTCGAGTTGGTTAAAGATGGGAAGCCTTACGTGATGTTTGGGGATGGAAATTTGTGTGCGTGTAAACCAATTAGCGAGGAGGATTTAGCTTCTTTTATTGCCGATTGTGTGTTGAGTAAAGATAAAATTAATCAGATTTTGCCAATTGGTGGACCAGGCAAGGCTTTGACACCATTGGAGCAAGGGGAGATACTGTTTAGACTATTGGGAAAGAAACCAAATTTCTTGAAAGTTCCAATTGGGATAATGGATTTTGCCATTGGGGTACTTGATTTCCTCGTCAAGATCTTCCCTTCAATGGAAGATGCAGCCGAGTTTGGGAAAATCGGAAGGTACTATGCAGCTGAAAGTATGCTGGTTTTGGATCCCGACACTGGTGAATATAGTGCTGAGAGAACTCCTAGCTATGGTGAGGACACCCTGGAAGAGTTCTTTGAAAAAGTGCTCAGGGAAGGGATGGCAGGTCAGGAATTAGGTGAACAAGCAATCTTCTAA
>ssach_comp27740_c0_seq2
atgtccctttgtttttctttgaatgtgtccactctcaactcaccaaagtatcatagccacaaagctcatttctcttctcaattcatcaatcaaattcaggtaaattcactttcacattcattaccatcttttactttgaattcatcgctcccctttaagtttagtgttaaaagaatcaaccccattagagcttcaacagctacaagtgttgaggctactcaattttcatttcgaaacaagaacccaaaagatattaacattgcggttgtgggttcaactgggtatattggaaagtttgttgttaaggagttaattaatagagggtttaatgttatagccgttgcaagagaaaagagtggcattaaaggtaaaaatagcaaagaagagactttgaatcagttacaaggagcaaatgtgtgcttctctgatgtgacaaagttggaaactttagaaaaatctttgaatggttttggtgtgtcagttgatgttgtagtttcatgtcttgctagtcgtactgggggtgttaaagattcatggaagatagattatgaggcaacaaagaatagtcttgttgctgggaaaaaaaatggggctaaacattttgtgttgctttctgcaatctgtgtgcaaaaaccccttctagaatttcagagagcaaagcttaaattcgaggctgaactgatgagagaagctgaaatggatagtggtttcacatatagtattgtacggccaactgcattctttaagagtttagggggtcaggtcgagttggttaaagatgggaagccttacgtgatgtttggggatggaaatttgtgtgcgtgtaaaccaattagcgaggaggatttagcttcttttattgccgattgtgtgttgagtgaagataaaattaatcagattttgccaattggtggaccaggcaaggctttgacaccattggagcaaggggagatactgtttagactattgggaaagaaaccaaatttcttgaaagttccaattgggataatggattttgccattggggtacttgatttcctcgtcaagatcttcccttcaatggaagatgcagccgagtttgggaaaatcggaaggtactatgcagctgaaagtatgctggttttggatcccgacactggtgaatatagtgctgagagaactcctagctatggtgaggacaccctggaagagttctttgaaaaagtgctcagggaagggatggcaggtcaggaattaggtgaacaagcaatcttc
>sdasy_comp37515_c0_seq1
atgtccctttgtttttctttgaatgtgtccactctcaactcaccaaagtctcatagccacaaagctcatttctcttctcaattcatcaatcaaattcaggtaaattcactctcacattcattaccatctcttactttgaattcatcgctcccctgtaagtttagtgtaaaaagaatcaaccccattagagcttcaacagcaacaagtgttgaggctactcaattttcatttcgaaacaagaacccaaaagatattaacattgcggttgtgggttcaactgggtatattggaaagtttgttgtcaaagagttaattaatagagggtttaatgttatagccgttgcaagagaaaagagtggcattaaaggtaaaaatagcaaagaagagactttgaatgagttacaaggagcaaatgtgtgcttctctgatgtgacaaagatggaaactttagaaaaatctttgaatggctttggtgtttcatttgatgttgtagtttcatgtcttgctagtcgtactgggggtgttaaagattcatggaagatagattatgaggcaacaaagaatagtcttgttgctggaaaaaaaaatggggctaaacattttgtgttgctttctgcaatctgtgtgcaaaaaccccttctagaatttcagagagcaaagcttaaattcgaggctgaactgatgagagaagctgaaatggatagtggtttcacatatagtattgtacggccaactgcattctttaagagtttagggggtcaggtcgagttggttaaagatgggaagccttacgtgatgtttggggatggaaatttgtgtgcgtgtaaaccaattagcgaggaggatttagcttcttttattgccgattgtgtgttgagtgaagataaaattaatcagattttgccaattggtggaccaggcaaggctttgacaccattggagcaaggggagatactgtttagactattgggaaagaaaccaaatttcttgaaagttccaattgggataatggattttgccattggggtacttgatttcctcgtcaagatcttcccttcaatggaagatgcagccgagtttgggaaaatcggaaggtactatgcagctgaaagtatgctggttttggatcccgacactggtgaatatagtgctgagagaactcctagctatggtgaggacaccctggaagagttctttgaaaaagtgcttagggaagggatggcaggtcaggaattaggtgaacaagcaatcttc
>svimi_comp25137_c0_seq1
atgtccctttgtttttctttgaatgtgtccactctcaactcaccaaagtctcatagccacaaagctcatttctcttctcaattcatcaatcaaattcaggtaaattcactctcacattcattaccatctcttactttgaattcatcgctcccctgtaagtttagtgtaaaaagaatcaaccccattagagcttcaacagcaactagtgttgaggctactcaattttcatttcgaaacaagaacccaaaagatattaacattgccgttgtgggttcaactgggtatattggaaagtttgttgtcaaagagttaattaatagagggtttaatgttatagccgttgcaagagaaaagagtggcattaaaagtaaaaatagcaaagaagagactttgaatgagttacaaggagcaaatgtgtgcttctctgatgtgacaaagatggaaactttagaaaaatctttgaatggctttggtgtttcatttgatgttgtagtttcatgccttgctagtcgtactgggggtgttaaagattcatggaagatagattatgaggcaacaaagaatagtcttgttgctggaaaaaaaaatggggctaaacattttgtgttgctttctgcaatctgtgtgcaaaaaccccttctagaatttcagagagcaaagcttaaattcgaggctgaactgatgagagaagctgaaatggatagtggtttcacatatagtattgtacggccaactgcattctttaagagtttagggggtcaggtcgagttggttaaagatgggaagccttacgtgatgtttggggatggaaatttgtgtgcgtgtaaaccaattagcgaggaggatttagcttcatttattgccgattgtgtgttgagtgaagataaaattaatcagattttgccaattggtggaccaggcaaggctttgacaccattggagcaaggggagatactgtttagactattgggaaagaaaccaaatttcttgaaagttccaattgggataatggattttgccattggggtacttgatttcctcgtcaagatcttcccttcaatggaagatgcagccgagtttgggaaaatcggaaggtactatgcagctgaaagcatgctggttttggatcccgacactggtgaatatagtgctgagagaactcctagctatggtgaggacaccctggaagagttctttgaaaaagtgcttagggaagggatggcaggtcaggaattaggtgaacaagcaatcttc
>serio_comp10131_c0_seq1
atgtccctttgtttttctttgaatgtgtccactctcaactcaccaaagtctcatagccacaaagctcatttctcttctcaattcatcaatcaaattcaggtaaattcactctcacattcattaccatctcttactttgaattcatcgctcccctttaagtttagtgtaaaaagaatcaaccccattagagcttcaacagcaacaagtgttgaggctactcaattttcatttcgaaacaagaacccaaaagatattaacattgcggttgtgggttcaactgggtatattggaaagtttgttgtcaaagagttaattaatagagggtttaatgttatagccgttgcaagagaaaagagtggcattaaaggtaaaaatagcaaagaagagactttgaatgagttacaaggagcaaatgtgtgcttctctgatgtgacaaagatggaaactttagaaaaatctttgaatggttttggtgtttcagttgatgttgtagtttcatgtcttgctagtcgtactgggggtgttaaagattcatggaagatagattatgaggcaacaaagaatagtcttgttgctggaaaaaaaaatggggctaaacattttgtgttgctttctgcaatctgtgtgcaaaaaccccttctagaatttcagagagcaaagcttaaattcgaggctgaactgatgagagaagctgaaatggacagtggtttcacatatagtattgtacggccaactgcattctttaagagtttagggggtcaggtcgagttggttaaagatgggaagccttacgttatgtttggggatggaaatttgtgtgcgtgtaaaccaattagcgaggaggatttagcttcatttattgccgattgtgtgttgagtgaagataaaattaatcagattttgccaattggtggaccaggcaaggctttgacaccattggagcaaggggagatactgtttagactattgggaaagaaaccaaatttcttgaaagttccaattgggataatggattttgccattggggtacttgatttcctcgtcaagatcttcccttcaatggaagatgcagccgagtttgggaaaatcggaaggtactatgcagctgaaagcatgctggttttggatcccgacactggtgaatatagtgctgagagaactcctagctatggtgaggacaccctggaagagttctttgaaaaagtgctcagggaagggatggcaggtcaggaattaggtgaacaagcaatcttc
>sfarg_comp42670_c0_seq1
tttgttgttaaagagttaattaatagagggtttaatgttatagccgttgctagagaaaagagtggcattaaaggtaaaaatagcaaagaagagactttgaatcagttacaaggagcaaatgtgtgcttctctgatgtgacaaagttggaaactttagaaaaatctttgaatggttttggtgtgtcagttgatgttgtagtttcatgtcttgctagtcgtactgggggtgttaaagattcatggaagatagattatgaggcaacaaagaatagtcttgttgctggaaaaaaaaatggggctaaacattttgtgttgctttctgcaatctgtgtgcaaaaaccccttctagaatttcagagagcaaagcttaaattcgaggctgaactgatgagagaagctgaaatggatagtggtttcacatatagtattgtacggccaactgcattctttaagagtttagggggtcaggtcgagttggttaaagatgggaagccttacgtgatgtttggggatggaaatttgtgtgcgtgtaaaccaattagcgaggaggatttagcttcttttattgccgattgtgtg
>smats_comp31033_c0_seq1
atgtccctttgcttttctttgaatgtgtccactctcaactcaccaaagtatcaaagccacaaagctcatttctcttctcaattcatcaatcaaattcaggtaaatccactctcacattcattaccatcttttgctttgaattcatctctcccctttaagtttagtgtaaaaagaatcaaccccattagagcttcaacagcaacaagtgttgaggctagtcaattttcatttagaaacaagaatccaaaagatattaacattgcggttgtgggttcaactgggtatattggaaagtttgttgttaaagagttaattaatagagggtttaatgttatagccgttgcaagagaaaagagtggcattaaaggtaaaaatagcaaagaagagactttgaatcagttacaaggagcaaatgtgtgcttctctgatgtgacaaagttggaaactttagaaaaatctttgaatggttttggtgtttcagttgatgttgtagtttcatgtcttgctagtcgtactgggggtgttaaagattcatggaagattgattatgaggcaacaaaaaatagtcttgttgctggaaaaaaaaatggggctaaacattttgtgttgctttctgcaatctgtgtgcaaaaaccccttctagaatttcagagagcaaagcttaaattcgaggctgaactgatgagagaatctgaaatggatagtggtttcacatatagtattgtacggccaactgcattctttaagagtttagggggtcaggtcgagttggttaaagatgggaagccttacgtgatgtttggggatggaaatttgtgtgcgtgtaaaccaattagcgaggaggatttagcttcatttatcgcagattgtgtgttgagtgaggataaaattaatcagattttgccaattggtggaccaggcaaggctttgacgccattggagcagggggagatgttgtttagactattgggaaaggaaccaaatttcttgaaagttccaattgggataatggattttgccattggggtacttgatttcctcgttaagatcttcccttccatggaagatgcagccgagtttgggaaaatcggaaggtattatgcagctgaaagtatgctggttttggatcccgagactggtgaatatagtgctgagagaactcctagttatggtgaggacaccctggaagagttctttgaaaaagtgctaagggaagggatggcaggtcaggaattaggtgaacaagcaatcttc
>sbaby_contig00772
atgagagaatctgaaatggatagtggtttcacatatagtattgtacggccaactgcattctttaagagtttagggggtcaggtcgagttagttaaagatgggaagccttacgtgatgtttggggatggaaatttgtgtgcgtgtaaaccaattagcgaggaggatttagcttcatttatcgcagattgtgtgttgagtgaggataaaattaatcagattttgccaattggtggaccaggcaaggctttgacgccattggagcagggggagatgttgtttagactattgggaaaggaaccaaatttcttgaaagttccaattgggataatggattttgccattggggtacttgatttcctcgttaagatcttcccttccatggaagatgcagccgagtttgggaaaatcggaaggtattatgcagctgaaagtatgctggttttggatcccgagactggtgaatatagtgctgagagaactcctagttatggtgaggacaccctggaagagttctttgaaaaagtgctaagggaagggatggcaggtcaggaattaggtgaacaagcaatcttc
>ptric_Potri.008G204900.1
ATGTCCCTTTGTTTTTCTTGCAATGTGTCCTCTCTCAACTCACCAAAGTATCAAAGCCACAAAGCTCATTTCTATTCTCAATTCATCAATCAAATTCAGGTAAATTCACTCTCACATTCATTACCATCTTTTCCTTTGAATTCATCGCTTCCCTTTAAGTTTAGTGTAAAAAGAATCAACCCCATTAGATCTTCAACAGCAACAAGTGTTGAAGCTACTCAATCTTCATTTAGAAACAAGAATCCAAAAGATATTAACATTTTGGTTGCGGGTTCAACTGGATATATTGGAAAGTTTGTTGTTAAAGAGTTAGTTAATAGAGGGTTTAATGTTATAGCCGTTGCAAGAGAAAAGAGTGGCATTAGAGGTAAGAATAGCGAAGAAGAGACTTTGAATCAGTTACAAGGAGCAAATGTGTGCTTCTCTGATGTGACGAAGTTGGAAACTTTAGAAAAATCTTTGAATGATTTTGGTGTTTCAGTTGATGTTGTAGTTTCATGTCTTGCTAGTCGTACTGGGGGTGTTAAAGATTCATGGAAGATTGATTATGAGGCAACAAAGAATAGTCTTGTTGCTGGAAAAAAACTTGGGGCTAAACATTTTGTGTTGCTTTCTGCAATCTGTGTGCAAAAACCCCTTCTTGAATTTCAGAGAGCAAAGCTTAAATTCGAGTCTGAACTAATGAGAGAAACTGAAATGGATAGTGGTTTCACATATAGTATTGTACGGCCAACTGCATTCTTTAAGAGTTTAGGGGGTCAGGTCGAGTTGGTTAAGGATGGGAAGCCTTACGTGATGTTTGGGGATGGAAATTTGTGTGCGTGTAAACCAATTAGCGAGGAGGATTTAGCTTCGTTTATTGCAGATTGTGTGTTGGGTGAGGATAAAATTAATCAGATTTTGCCAATTGGTGGACCAGGCAAGGCTTTGACACCATTGGAGCAAGGGGAGATGTTGTTTAGACTGCTGGGTAAGGAACCGAATTTCTTGAAAGTTCCAATTGGGATAATGGATTTTGCCATTGGGGTACTTGATTTCCTCGTTAAGATCTTCCCTTCAATGGAAGATGCAGCCGAGTTTGGGAAGATCGGAAGGTATTATGCAGCTGAAAGTATGCTGGTTTTGGATCCCGAGACTGGTGAGTATAGTGCTGAGAGAACTCCTAGTTATGGTGAGGACACCCTGGAAGTGTTCTTTGAAAAAGTGCTCAGGGAAGGGATGGCAGGTCAGGAATTAGGTGAACAAGCAATCTTCTAA
>spurp_SapurV1A.0186s0140.1
ATGGCTGAAAATGATGTCAACATGCAACAGCAACTGAATAAAGAGGAGGAGGAGAGGAGGCTGAAGTACTTGCAGTTTGTGCAAGTGGCTGCAGTTCATGCTGTGTTGACGTTTACAAACCTCTATATTTATGCCAAGGACAAGACTGGTCCGTTGAAGCCCGGTGTGGAGACTGTCGAGGGGACCGTTAAGAATGTTGTTGGACCTGTTTATGATAAGTTTCGTGATGCTCCTATTGAGTTTCTCAAGTTTGTTGATCGCAAGGTGGATGAGTCTGTCACTAATATGGACAACCATGTGCCCCCGCTCGTCAAACAGGTTTCATCCCGAGCACTCTTGGCAGCTCAAAATGCTCCAGTGGCAGCTCGAGCAGTGGCTTCTGAAGTTCAGCGTGCTGGTGTGAAAGAAACCGCCTCTGAATTGGCAAAAAATGTCTACTCCAAGTACGAGCCTACAGCCAAGGAGCTCTACTCCAAGTACGAGCCAAAGGCAGAACAAGCTGCCGTCTCTGCCTGGCGCAAGCTCAATCAGCTCCCACTCTTCCCTCAAGTGGCTCAGGTGGTTGTGCCAACTGCCGCCTTTTGTTCTGAGAAGTACAATCAAACCGTACTCAGCACTGCAGAGAAGGGATACAAGGTATCATCGTTTTTGCCCTTGGTGCCTACCGAGAAGATTGCCAAGATCTTCAGCGATGAAGTGCCTGTATCAGCCCCATTGGTTTCCAGCTAG
>ssuch_willow_GLEAN_10012774
ATGGCTGAAAATGATGTCAACATGCAACAGCAACTGGATAAAGAGGAGGAGGAGAGGAGGCTGAAGTACTTGCAGTTTGTGCAAGTGGCTGCAGTTCATGCCGTGCTGACGTTTACAAACCTCTATATTTATGCCAAGGACAAGACTGGTCCGTTGAAGCCCGGTGTGGAGACTGTCGAGGGGACCGTTAAGACTGTTGTTGGACCTGTTTATGATAAGTTTCGTGATGTTCCTATTGAGTTTCTCAAGTTTGTTGATCGCAAGGTGGATGAGTCTGTCGCTAATATGGACAACCATGTGCCCCCGCTCGTCAAACAGGTTTCATCCCGAGCACTCTTGGCGGCTCAAAATGCTCCGGTGGCAGCTCGAGCAGTGGCTTCTGAAGTTCAGCGTGCTGGTGTGAAGGAAACCGCCTCTGAATTGGCGAAAAATGTCTACTCCAAGTACGAGCCTACAGCCAAGGAGCTCTACTCCAAGTACGAGCCAAAGGCAGAACAAGCTGCCGTCTCTGCCTGGCGCAAGCTCAATCAGCTCCCACTCTTCCCTCAAGTGGCTCAGGTGGTTGTGCCAACTGCCGCCTTTTGCTCTGAGAAGTACAATCAAACCGTACTCAGCACTGCAGAGAAGGGATACAAGGTATCATCGTTTTTGCCCTTGGTGCCTACCGAGAAGATTGCCAAGTTCTTCAGCGATGAAGTGCCTGTATCAGCCCCATTGGTTTCCAGCTAG
>ssach_comp21092_c0_seq1
atggctgaaaatgatgtcaacatgcaacagcaactggataaagaggtggaggagaggaggctgaagtacttgcagtttgtgcaagtggctgcagttcatgctgtgttgacgtttacaaacctctatatttatgccaaggacaagactggtccgttgaagcccggtgtggagactgtcgaggggaccgttaagagtgtcgtcggacctgtttatgataagtttcgtgatgctcctattgagtttctcaagtttgttgatcgcaaggtggatgagtctgtcactaacatggacaaccatgtgccccccctcgtcaaacaggtttcatcccgagcactcttggcggctcaaaatgctccagtggcagctcgagcagtggcttctgaagttcagcgtgctggtgtgaaggaaaccgcctctgaattggcgaaaaatgtctactccaagtacgagcctacagccaaggagctctactccaagtacgagccaaaggcagaacaagctgccgtctctgcctggcgcaagctcaatcagctcccactcttccctcaagtggctcaggtggttgtgccaactgccgccttttgttctgagaagtacaatcaaaccgtactcagcactgcagagaagggatacaaggtatcatcgtttctgcccttggtgcctaccgagaagattgccaagttcttcagcgatgaagtgcctgtatcagccccattggtttccagc
>sdasy_comp35726_c0_seq1
atggctgaaaatgatgtcaacatgcaacagcaactggataaagaggaggaggagaggaggctgaagtacttgcagtttgtgcaagtggctgcagttcatgctgtgttgacgtttacaaacctctatatttatgccaaggacaagactggtccgttgaagcccggtgtggagactgtcgaggggaccgttaagactgttgttggacctgtttatgataagtttcgtgatgttcctattgagtttctcaagtttgttgatcgcaaggtggatgagtctgtcactaatatggacaaccatgtgcccccgctcgtcaaacaggtttcatcccgagcactcttggcagctcaaaatgctccggtggcagctcgagcggtggcttctgaagttcagcgtgctggtgtgaaggaaaccgcctctgaattggcgaaaaatgtctactccaagtacgagcctacagccaaggagctctactccaagtacgagccaaaggcagaacaagctgccgtctctgcctggcgcaagctcaatcagctcccactcttccctcaagtggctcaggtggttgtgccaactgccgccttctgttctgagaagtacaatcaaaccgtactcagcactgcagagaagggatacaaggtatcatcgtttctgcccttggtgcctaccgagaagattgccaagttcttcagcgatgaagtgcctgtgtcagccccattggtttccagc
>svimi_comp19815_c0_seq2
atggctgaaaatgatgtcaacatgcaacagcaactgaataaagaggaggaggagaggaggctgaagtacttgcaatttgtgcaagtggctgcagttcatgctgtgttgacgtttacaaacctctatatttatgccaaggacaagactggtccgttgaagcccggtgtggagactgtcgaggggaccgttaagagtgtcgtcggacctgtttatgataagtttcgtgatgctcctattgagtttctcaagtttgttgatcgcaaggtggatgagtctgtcactaatatggacaaccatgtgcccccgctcgtcaaacaggtttcatcccgagcactcttggcagctcaaaatgctccggtggcagctcgagcggtggcttctgaagttcagcgtgctggtgtgaaggaaaccgcctctgaattggcgaaaaatgtctactccaagtacgagcctacagccaaggagctctactccaagtacgagccaaaggcagaacaagctgccgtctctgcctggcgcaagctcaatcagctcccactcttccctcaagtggctcaggtggttgtgccaactgccgccttctgttctgagaagtacaatcaaaccgtactcagcactgcagagaagggatacaaggtatcatcgtttctgcccttggtgcctaccgagaagattgccaaggtcttcagcgatgaagttcctgtatcagccccattggtttccagc
>serio_comp24172_c0_seq1
atggctgaaaatgatgtcaacatgcaacagcaactggataaagaggaggaggagaggaggctgaagtacttgcagtttgtgcaagtggctgcagttcatgctgtgttgacgtttacaaacctctatatttatgccaaggacaagactggtccgttgaagcccggtgtggagactgtcgaggggaccgtcaagagtgttgttggacctgtttatgataagtttcgtgatgttcctattgagtttctcaagtttgttgatcgcaaggtggatgagtctgtcactaatatggacaaccatgtgcccccgctcgtcaaacaggtttcatcccgagcactcttggcggctcaaaatgctccagtggcagctcgagcagtggcttctgaagttcagcgtgctggtgtgaaggaaaccgcctctgaattggcgaaaaatgtctactgcaagtacgagcctacagccaaggagctctactccaagtacgagccaaaggcagaacaagctgccgtctctgcctggcgcaagctcaatcagctcccactcttccctcaagtggctcaggtggttgtgccaactgccgccttttgttctgagaagtacaatcaaaccgtactcagcactgcagagaagggatacaaggtatcatcgtttctgcccttggtgcctaccgagaagattgccaagttcttcagcgatgaagtgcctgtatcagccccattggtttccagc
>sfarg_comp20015_c0_seq1
atggctgaaaatgatgtcaacatgcaacagcaactgaataaagaggaggaggagaggaggctgaagtacttgcagtttgtgcaagtggctgcagttcatgctgtgttgacgtttacaaacctctatatttatgccaaggacaagactggtccgttgaagcccggtgtggagactgtcgaggggaccgttaagagtgttgttggacctgtttatgataagtttcgtgatgctcctattgagtttctcaagtttgttgatcgcaaggtggatgagtctgtcattaatgtggacaaccatgtgcccccgctcgtcaaacaggtttcatcccgagcactcttggcggctcaaaatgctccagtggcagctcgagcagtggcttctgaagttcagcgtgctggtgtgaaggaaaccgcctctgaattggcgaaaaatgtctactccaagtacgagcctacagccaaggagctctactccaagtacgagccaaaggcagaacaagctgccgtctctgcctggcgcaagctcaatcagctcccactcttccctcaagtggctcaggtggttgtgccaactgccgccttttgctctgagaagtacaatcaaaccgtactcagcactgcagagaagggatacaaggtatcatcgtttttgcccttggtgcctaccgagaagattgccaagttcttcagcgatgaagtgcctgtgtcagctccattggtttccagc
>smats_comp22680_c0_seq2
atggctgaaaatgatgtcaacatgcaacagcaactggataaagaggaggaggagaggaggctgaagtacttgcagtttgtgcaagtggctgcagttcatgctgtgttgacgtttacaaacctctatgtttatgccaaggacaagactggtccgttgaagcccggtgtggagactgtcgaggggaccgttaagagtgttgttggacctgtttatgataagtttcgtgatgttcctattgagtttctcaagtttgttgatcgcaaggtggatgagtctgtcactaatatggacaaccatgtgcccccgctcgtcaaacaggtttcatcccgagcactcttggtggctcaaaatgctccagtggcagctcgagcagtggcttctgaagttcagcgtgctggtgtgaaggaaaccgcctctgaattggcgaaaaatgtttactccaagtacgagcctacagccaaggagctctactccaagtacgagccaaaggcagaacaagctgccgtctctgcctggcgcaagctcaaccagctcccactcttccctcaagtggctcaggtggttgtgccaactgccgccttttgttctgagaagtacaatcaaaccgtactcagcactgcagagaagggatacaaggtatcatcgtttttgcccttggtgcctaccgagaagattgccaagttcttcagcgatgaagtgcctgtgtcagccccattggtttccagc
>sbaby_contig00846
atggctgaaaatgatgtcaacatgcaacagcaacttgataaagaggaggaggagaggaggctgaagtacttgcagtttgtgcaagtggctgcagttcatgctgtgttgacgtttacaaacctctatgtttatgccaaggacaagactggtccgttgaagcccggtgtggagactgtcgaggggaccgttaagagtgttgttggacctgtttatgataagtttcgtgatgttcctattgagtttctcaagtttgttgatcgcaaggtggatgagtctgtcactaatatggacaaccatgtgcccccgctcgtcaaacaggtttcatcccgagcactcttggtggctcaaaatgctccagtggcagctcgagcagtggcttctgaagttcagcgtgctggtgtgaaggaaaccgcctctgaattggcgaaaaatgtttactccaagtacgagcctacagccaaggagctctactccaagtacgagccaaaggcagaacaagctgccgtctctgcctggcgcaagctcaaccagctcccactcttccctcaagtggctcaggtggttgtgccaactgccgccttttgttctgagaagtacaatcaaaccgtactcagcactgcagagaagggatacaaggtatcatcgtttttgcccttggtgcctaccgagaagattgccaagttcttcagcgatgaagtgcctgtgtcagccccattggtttccagc
>ptric_Potri.005G025700.1
ATGGCTGAAAATGATGTCAACATGCAACAGCAACTGGACAAAGAGGAGGAGGAGAGGAGGCTGAAGTACTTGCAGTTTGTGCAAGTGGCTGCAGTACATGCTGTGTTGACGTTTACAAACCTCTATATTTATGCTAAAGACAAGGCTGGACCGTTGAAGCCCGGTGTGGAGACTGTTGAGGGGACCGTTAAGAGTGTTGTTGGACCTGTTTATGATAAGTTTCGTGAAGTTCCTATTGAGGTTCTCAAGTTTGTTGATCGCAAGGTGGATGAATCTGTCACTAATATGGACAACCATGTGCCCCCACTCGTCAAACAGGTGTCATCCCGAGCACTCTTGGCAGCTCAAAATGCTCCAGTGGCAGCTCGAGCAGTGGCTTCTGAAGTTCAGCGTGCTGGTGTGAAAGAAACCGCCTCCGAATTGGCAAAATCTGTTTACTCCAAGTACGAGCCTACAGCCAAGGAGCTCTACTCCAAGTACGAACCGAAGGCAGAACAAGCTGCTGTCTCTGCCTGGCGCAAGCTCAATCAGCTCCCACTCTTCCCTCAAGTGGCTCAGGTGGTTGTGCCAACTGCTGCCTTTTGTTCTGAGAAGTACAATCAAACCATACTCAGCACTGCAGAGAAGGGATACAAGGTATCCTTGTATTTGCCCCTGGTGCCTACCGAGAAGATTGCTAAGGTCTTTAGCGTTGAAGTGCCTGAATCAGCCCCATTGGTTTCCAGCTAG
>spurp_SapurV1A.0350s0170.1
ATGGTTGCACCGGCCAATGATCCCAGAGAAGAAGTCATTCAAGCATGGTACATGGATGATAGTGATGAAGACCAGAGGCTGCCTCATCACAGGGAGCCCAAGGAATTTGTGTCTTTGAACCAACTTTCTGAGCTTGGAGTACTTAGTTGGAAGCTTGATGCTGACAACTATGAAACAGATGCTGAGTTGAAGAAGATACGTGAAGACCGTGGATATTCCTATGTGGACTTGATTGAAGTTTGCCCAGAGAAACTGCCTAATTATGAAGAGAAGATCAAAAACTTTTTTGAAGAACATCTTCACACTGATGAGGAGATCCGCTACTGTTTGGCTGGAAGTGGTTATTTTGATGTCAGGGATCATAATGACCACTGGATCCGTGTTTGGGTGAAGAAAGGTGGAATCATCGTCTTACCTGCTGGAATCTACCACCGTTTCACATTGGACTCGGATAACTATATAAAGGCAATGAGGCTGTTTGTGGGCGACCCAGTTTGGACTCCTTTCAATCGGCCACACGATCATCTACCTGCAAGGAAAGAGTACGTGCAAGCTTTTGTTAACAAGGACGACAGTGCTCGTGCTGTTGATGCTGCCGCCGCCTGA
>ssuch_willow_GLEAN_10003708
ATGGAGATGAACAGGGACCCACCACCTGGACGAGTGTGGCAGCAAGCAACAATTAGCTTTTTAGACATCGGGTTTAGAAAATGGAAAGGGACGCTTCATATTCGGGATCCCAGAGAAGAAGTCATTCAAGCATGGTACATGGATGATAGTGATGAAGACCAGAGGCTGCCTCATCACAGGGAGCCCAAGGAATTTGTGTCTTTGAACCAACTTTCTGAGCTTGGAGTACTTAGTTGGAAGCTTGATGCTGACAACTATGAAACAGATGCTGAGTTGAAGAAGATACGTGAAGACCGTGGATATTCCTATGTGGACTTGATTGAAGTTTGCCCAGAGAAACTGCCTAATTATGAAGAGAAGATCAAAAACTTTTTTGAAGAACATCTTCACACTGATGAGGAGATCCGCTACTGTTTGGCTGGAAGTGGTTATTTTGATGTCAGGGATCATAATGACCACTGGATCCGTGTTTGGGTGAAGAAAGGTGGAATCATCGTCTTACCTGCTGGAATCTACCACCGTTTCACATTGGACTCGGATAACTATATAAAGGCAATGAGGCTGTTTGTGGGCGACCCAGTTTGGACTCCTTTTAATCGGCCACACGATCATCTACCTGCAAGGAAAGAGTACGTGCAAGCTTTTGTTAACAAGGACGACAGTGCTCGTGCTGTTGATGCTGCCGCCGCCTGA
>ssach_comp25690_c0_seq1
atggttgcaccggccaatgatcccagagaagaagtcattcaagcatggtacatggatgatagtgatgaagaccagaggctgcctcatcacagggagcccaaggaatttgtgtctttgaaccaactttctgagcttggagtacttagttggaagcttgatgctgacaactatgaaacagatgctgagttgaagaagatacgtgaagaccgtggatattcctatgtggacttgattgaagtttgcccagagaaactgcctaattatgaagagaagatcaaaaacttttttgaagaacatcttcacactgatgaggagatccgctactgtttggctggaagtggttattttgatgtcagggatcataatgaccactggatccgtgtttgggtgaagaaaggtggaatcatcgtcttacctgctggaatctaccaccgtttcacattggactcggataactatataaaggcaatgaggctgtttgtgggcgacccagtttggactccttttaatcggccacacgatcatctacctgcaaggaaagagtacgtgcaagcttttgttaacaaggacgacagtgctcgtgctgttgatgctgccgccgcc
>sdasy_comp33426_c0_seq1
atggttgcaccggccaatgatcccagagaagaagtcattcaagcatggtacatggatgatagtgatgaagaccagaggctgcctcatcacagggagcccaaggaatttgtgtctttgaaccaactttctgagcttggagtacttagttggaagcttgatgctgacaactatgaaacagatgctgagttgaagaagatacgtgaagaccgtggatattcctatgtggacttgattgaagtttgcccagagaaactgcctaattatgaagagaagatcaaaaacttttttgaagaacatcttcacactgatgaggagatccgctactgtttggctggaagtggttattttgatgtcagggatcataatgaccactggatccgtgtttgggtgaagaaaggtggaatcatcgtcttacctgctggaatctaccaccgtttcacattggactcggataactatataaaggcaatgaggctgtttgtgggcgacccagtttggactccttttaatcggccacacgatcatctacctgcaaggaaagagtacgtgcaagcttttgttaacaaggacgacagtgctcgtgctgttgatgctgccgccgcc
>svimi_comp13170_c0_seq1
atggttgcaccggccaatgatcccagagaagaagtcattcaagcatggtacatggatgatagtgatgaagaccagaggctgcctcatcacagggagcccaaggaatttgtgtctttgaaccaactttctgagcttggagtacttagttggaagcttgatgctgacaactatgaaacagatgctgagttgaagaagatacgtgaagaccgtggatattcctatgtggacttgattgaagtttgcccagagaaactgcctaattatgaagagaagatcaaaaacttttttgaagaacatcttcacactgatgaggagatccgctactgtttggctggaagtggttattttgatgtcagggatcataatgaccactggatccgtgtttgggtgaagaaaggtggaatcatcgtcttacctgctggaatctaccaccgtttcacattggactcggataactatataaaggcaatgaggctgtttgtgggcgacccagtttggactccttttaatcggccacacgatcatctacctgcaaggaaagagtacgtgcaagcttttgttaacaaggacgacagtgctcgtgctgttgatgctgccgccgcc
>serio_comp12648_c0_seq1
atggttgcaccggccaatgatcccagagaagaagtcattcaagcatggtacatggatgatagtgatgaagaccagaggctgcctcatcacagggagcccaaggaatttgtgtctttgaaccaactttctgagcttggagttcttagttggaagcttgatgctgacaactatgaaacagatgctgagttgaagaagatacgtgaagaccgtggatattcctatgtggacttgattgaagtttgcccagagaaactgcctaattatgaagagaagatcaaaaacttttttgaagaacatcttcacactgatgaggagatccgctactgtttggctggaagtggttattttgatgtcagggatcataatgatcactggatccgtgtttgggtgaagaaaggtggaatcatcgtcttacctgctggaatctaccaccgtttcacattggactcggataactatataaaggcaatgaggctgtttgtgggcgacccagtttggactccttttaatcggccacacgatcatctacctgcaaggaaagagtacgtgcaagcttttgttaacaaggacgacagtgctcgtgctgttgatgctgccgccgcc
>sfarg_comp17406_c0_seq1
atggttgcaccggccaatgatcccagagaagaagtcattcaagcatggtacatggatgatagtgatgaagaccagaggctgcctcatcacagggagcccaaggaatttgtgtctttgaaccaactttctgagcttggagtacttagttggaagcttgatgctgacaactatgaaacagatgctgagttgaagaagatacgtgaagaccggggatattcctatgtggacttgattgaagtttgcccagagaaactgcctaattatgaagagaagatcaaaaacttttttgaagaacatcttcacactgatgaggagatccgctactgtttggctggaagtggttattttgatgtcagggatcataatgatcactggatccgtgtttgggtgaagaaaggtggaatcatcgtcttacctgctggaatctaccaccgtttcacattggactcggataactatataaaggcaatgaggctgtttgtgggcgacccagtttggactccttttaatcggccacacgatcatctacctgcaaggaaagagtacgtgcaagcttttgttaacaaggacgacagtgctcgtgctgttgatgctgccgccgcc
>smats_comp23651_c0_seq1
atggtggcaccggccaatgatcccagagaagaagtcattcaagcatggtacatggatgatagtgatgaagaccagaggctgcctcatcacagggagcccaaggaatttgtgtctttgaaccaactttctgagcttggagtacttagttggaagcttgatgctgacaactatgaaacagatgctgagttgaagaagatacgtgaagaccgtggatattcctatgtggacttgattgaagtttgcccagagaaactgcctaattatgaagagaagatcaaaaacttttttgaagaacatcttcacactgatgaggagatccgctactgtttggctggaagcggttattttgatgtcagggatcataatgaccactggatccgtgtttgggtgaagaaaggtggaatcatcgtcttacctgctggaatctaccaccgtttcacattggactcggataactatataaaggcaatgaggctgtttgtgggcgacccagtttggactccttttaatcggccacatgatcatctacctgcaaggaaagagtacgtgcaagcttttgttaacaaggatgacagtgctcgtgctgttgatgccgccgccgcc
>sbaby_contig00823
atggatgatagtgatgaagaccagaggctgcctcatcacagggagcccaaggaatttgtgtctttgaaccaactttctgagcttggagtacttagttggaagcttgatgctgacaactatgaaacagatgctgagttgaagaagatacgtgaagaccgtggatattcctatgtggacttaattgaagtttgcccagagaaactgcccaattatgaagagaagatcaaaaacttttttgaagaacatcttcacactgatgaggagatccgctactgtttggctggaagtggttattttgatgtcagagatcataatgaccactggatccgtgtttgggtgaagaaaggtggaatcatcgtcttacctgctggaatttaccaccgtttcacattggacacggataactatataaaggcaatgaggctgtttgtgggcgacccagtttggactccttttaatcggccacatgatcatctacctgcaaggaaagagtacgtgcaagcttttgttaacaaggaccacagtgctagtgctgttgatgctgctgccgcc
>ptric_Potri.008G157500.1
ATGGTTGCACCGGCAAAGGATCCCAGAGAAGAAGTCATTCAAGCATGGTACATGGATGATACTGATGAAGACCAGCGGCTGCCTCATCACAGGGAGCCCAAGGAATTTGTGTCTTTGGACCAACTTGCTGAGCTTGGTGTGCTTAGTTGGAAGCTTGATGCTGACAACCATGAAACAGATGCAGAGTTGAAGAAGATACGTGAAGAGCGTGGATATTCCTATGTGGACTTGATTGAAGTTTGCCCAGAGAAACTGCCTAATTATGAGGAGAAGATCAAGAGTTTTTTCGAAGAACATCTTCACACTGATGAGGAGATCCGCTACTGTTTGGGTGGAAGTGGTTATTTTGATGTCAGGGATCATAATGACCACTGGATTCGTGTTTGGGTGAAGAAAGGTGGAATGATCGTCTTACCTGCTGGAATTTACCACCGTTTCACGTTGGACACAGATAACTATATCAAGGCAATGAGGCTGTTTGTGGGTGATCCAGTTTGGACTCCTTTTAATCGGCCACATGATCATCTACCTGCAAGGAAAGAGTATGTGCAAGCTTTTGTTAGCAAGGACGACAGTGCTCGTGCTGTTGATGCTGCTGCATGA
>spurp_SapurV1A.0340s0150.1
ATGCAGGCAGCCGTATTTCTTTCACCATCACTTCTCCCTCTTGTATCACCTAATAAAAGTTTAGCTTCGGCAAGGAGGGTCGTCCCAAGGTTACAGACCTCCCAATGTTCCCCCATCAAAGCAAGTGCTCCAGTGGCGAACGACACTTCAACAGTTGATTACAGCTCCGTCACCTCTGTTTTTCCAGCTGAGGCTTGTGAGACAGTAGGAGGGGAAGCTTGTGATGTTGAGATGTATCCTGAAGTGAAGCTCAAACCAGATGCCAGAAGTACCACTCCCAGTACTTCAGAGCAGATTGATAGAGAGTATGTAGAGTACAACAGTGCCAAGACGGTGTTCCTAGATGAGGCTTGTGATGATCTTGGAGGAGAGTTCTGTGACCCTGGATATCAGGGATGA
>ssuch_willow_GLEAN_10023483
ATGCAGGCAGCCGTATTTCTTTCACCATCACTTCTCCCTCTTGTATCACCTAATAAAAGTTTAGCTTCGGCAAGGAGGGTCGTCCCAAGGTTACAGACCTCCCAATGTTCCCCCATCAAAGCAAGTGCTCCAGTGGCGAACGACGCTTCAACAGTTGATTACAGCTCCGTCACCTCTGTTTTTCCAGCTGAGGCTTGTGAGACAGTAGGAGGGGAAGCTTGTGATGTTGAGATGTATCCTGAAGTGAAGCTCAAACCAGATGCCAGAAGTGCCACTCCCAGTACTTCAGAGCAGATTGATAGAGAGTATGTAGAGTACAACAGTGCCAAGACGGTGTTCGTAGATGAGGCTTGTGATGATCTTGGAGGAGAGTTCTGTGACCCTGGATATCAGGGATGA
>ssach_comp27685_c0_seq1
atgcaggcagccgtatttctttcaccatcacttctccctcttgtatcacctaataaaagtttagcttcggcaaggagggtcgtcccaaggttacagacctcccaatgttcccccatcaaagcaagtgctccagtggcgaacgacacttcaacagttgattacagctccgtcacctctgtttttccagctgaggcttgtgagacagtaggaggggaagcttgtgatgttgagatgtatcctgaagtgaagctcaaaccagatgccagaagcaccactcccagtacttcagagcagattgatagagaatatttagagtacgacagtgccaagacggtgttcgtagatgaggcttgtgatgatcttggaggagagttctgtgaccctggatatcaggga
>sdasy_comp36594_c0_seq1
atgcaggcagccgtatttctttcaccatcacttctccctcttgtatcacctaataaaagtttagcttcggcaaggagggtcgtcccaaggttacagacctcccaatgttcccccatcaaagcaagtgctccagtggcgaacgacacttcaacagttgattacagctccgtcacctctgtttttccagctgaggcttgtgagacagtaggaggggaagcttgtgatgttgagatgtatcctgaagtgaagctcaaaccagatgccagaagcaccactcccagtacttcagagcagattgataga
>svimi_comp13403_c0_seq1
atgcaggcagccgtatttctttcaccatcacttctccctcttgtatcacctaataaaagtttagcttcggcaaggagggtcgtcccaaggttacagacctcccaatgttctccaatcaaagcaagtgctccagtggcgaacgacacttcaacagttgattacagctccgtcacctctgtttttccagctgaggcttgtgagacagtaggaggggaagcttgtgatgttgagatgtatcctgaagtgaagctcaaaccagatgccagaagtaccactcccagtacttcagagcagattgatagagagtatgtagagtacaacagtgccaagacggtgttcctagatgaggcttgtgatgatcttggaggagagttctgtgaccctggatatcaagga
>serio_comp25198_c0_seq2
atgcaggcagccgtatttctttcaccatcacttctccctcttgtatcacctaataaaagtttagcttcggcaaggagggtcgtcccaaggttacagacctcccaatgttcccccatcaaagcaagtgctccagtggcgaacgacacttcaacagttgattacagctccgtcacctctgtttttccagctgaggcttgtgagacagtaggaggggaagcttgtgatgttgagatgtatcctgaagtgaagctcaaaccagatgccagaagcaccactcccagtacttcagagcagattgatagagagtatgtagagtacaacagtgccaagacggtgttcctagatgaggcttgtgatgatcttggaggagagttctgtgaccctggatatcaggga
>sfarg_comp23105_c0_seq1
atgcaggcagccgtatttctttcaccatcacttctccctcttgtatcacctaataaaagtttagcttcggcaaggagggtcgtcccaaggttacagacctcccaatgttcccccatcaaagcaagtgctccagtggcgaacgacacttcaacagttgattacagctccgtcacctcagtttttccagctgaggcttgtgagacagtaggaggggaagcttgtgatgttgagatgtatcctgaagtgaagctcaaaccagatgccagaagtaccactcccagtacttcagagcagattgatagagagtatgtagagtacaacagtgccaagacggtgttcctagatgaggcttgtgatgatcttggaggagagttctgtgaccctggatatcaggga
>smats_comp21578_c0_seq2
atgcaggcagccgtatttctttcaccatcacttctccctcttgtatcacctagtaaaagtttagcttcggcaaggagggtcgtcccaaggttacagacctcccaatgttccccaatcaaagcaagtgctccagtggcgaacgacacttcaacagttgattacagctccatcacctctgtttttccagctgaggcttgtgagacagtaggaggggaaacttgtgatgttgagatgtatcctgaagtgaagctcaaaccagatgccagaagtaccactcccagtacttcagagcagattgatagagagtatgtagagtacaacagtgccaagacggtgttcctagatgaggcttgtgatgatcttggaggagagttctgtgaccctggatatcaggga
>sbaby_contig01776
atgcaggcagccgtatttctttcaccatcacttctccctcttgtatcacctagtaaaagtttagcttcggcaaggagggtcgtcccaaggttacagacctcccaatgttccccaatcaaagcaagtgctccagtggcgaacgacacttcaacagttgattacagctccgtcacctctgtttttccagctgaggcttgtgagacagtaggaggggaagcttgtgatgttgagatgtatcctgaagtgaagctcaaaccagatgccagaagtaccactcccagtacttcagagcagattgatagagagtatgtagagtacaacagtgccaagacggtgttcctagacgaggcttgtgatgatcttggaggagagttctgtgaccctggatatcaggga
>ptric_Potri.001G066400.1
ATGCAGGCAGCCATATTTCTTACACCATCAATTCTCCCTCTTGTAACACCTAACAAAAGTTTAGCTTCGGCAAGGAGGGTCGTCCCAAGGTTACAGACCTCCAAATGTTCCCCGATCAAAGCAAGTGCTCCAGTGACTAACGACACTTCAACAGTTGATTACAGCTCCTTTACCTCTGTTTTTCCAGCTGAGGCTTGTGAGACAATAGGAGGAGAAGCTTGTAATGTTGAGATGTATCCTGAAGTGAAGCTCAAACCAGATGCCAGAAGTACCACTCCCAGCACTTCAGAGCAGATTGATAGAGAATATTTAGAGTACAACAGTGCCAAGACGGTATTCCTAGACGAGGCTTGTGATGATCTCGGAGGAGAGTTCTGTGACCCTGGATATCAGGGATGA
>spurp_SapurV1A.0619s0090.1
ATGGATCGAGCACAGATTTTGCTGGTAGGATTACCCCTATTTCTCTTATGCACTGACCTCATCCACCTCTTCACTCCACCGCCTCCTAAACCCCACCACCCCCACCCGCACCCGCACCCGCACCCCCACCCCCATCATCATCACCAACAACCACCAGTGGCTGCCCATGAAACCCCAGGATCTCCAACGCAGAAGCCAGTTGTTGGAGGGATTGGTCTTGGCAGCACTGTCAGAATTGACTTTTGTGCTTCCTGCTCTTACAGAGGGAATGCGGCAACAATGAAAAAGATGCTGGAAACGCAGTTTCCAGGAATTGATGTTGTACTTGTAAATTACCCCCCATCCCTGCCGAAGCGGGTGGCAGCCAAATTAGTACCGGTTTTTCAGGTGGGAGTAATGGGAATTGTGTTGGGCGGTGAACAGATTTTTCCGATGATAGGACTCATGGCTCCACCTCCTTGGTATTATACTCTACGTGCCAATAAATTTGGGACCATTGCATCTACTTGGCTTCTTGGCAATGCATTGCAGTCCTTCCTCCAATCCTCTGGGGCGTTTGAAGTTTATTGCAATGATGAGTTGGTTTTCTCCAAGCTGATGGAGGCGAGATTTCCAGGAGAGATTGAACTAAAAGATCTTGTTGGCAGAAGGCTGGCTAATTCTGGCATTTCTGATATTCTGCTCTAG
>ssuch_willow_GLEAN_10022990
ATGAAACCCCAGGATCTCCAACGCAGAGGGAATGCGGCAACAATGAAAAAGATGCTGGAAACGCAGTTTCCAGGAATTGATGTTGTACTTGTAAATTACCCCCCATCCCTGCCGAAGCGGGTGGCAGCCAAATTAGTACCGGTTTTTCAGGTGGGAGTAATGGGAATTGTGTTGGGCGGTGAACAGATTTTTCCGATGATAGGACTCATGGCTCCACCTCCTTGGTATTATACTCTACGTGCGAATAAATTTGGGACCATTGCATCTACTTGGCTTCTTGGCAATGCATTGCAGTCCTTCCTCCAATCCTCTGGGGCGTTTGAAGTTTATTGCAATGATGAGTTGGTTTTCTCCAAACTGATGGAGGCGAGATTTCCCGGAGAGATTGAACTAAAAGATCTTGTTGGCAGAAGGCTGGCTAATTCTGGCATTTCTGACATTCTGCTCTAG
>ssach_comp27135_c0_seq1
atggatcgagcacagattttgctggtaggattacctctatttctcttatgcactgaccttatccacctcttcactccaccacctcctaaaccccaccacccgcacccgcacccgcacccccatcatcatcaccaacaaccaccagtggctgcccatgaaaccccaggatctccaacgcagaagccagttgttggagggattggtcttggcagcactgtcagaattgacttttgcgcttcctgctcttacagagggaatgcggcaacaatgaaaaagatgctggaaacgcagtttccaggaattgatgttgtacttgtaaattaccccccatccctgccgaagcgggtggcagccaaattagtaccggtttttcaggtgggagtaatgggaattgtgttgggcggtgaacagatttttccgatgataggactcatggctccacctccttggtattatactctacgtgcgaataaatttgggaccattgcatctacttggcttcttggcaatgcattgcagtccttcctccaatcctctggggcgtttgaagtttattgcaatgatgagttggttttctccaagctgatggaggcgagatttccaggagagattgaactaaaagatcttgttggcagaaggctggctaattctggcatttctgatattctgctc
>sdasy_comp34299_c0_seq1
atggatcgagcacagattttgctggtaggattacctctatttctcttatgcactgaccttatccacctcttcactccaccgcctcctaaaccccaccacccccaccaccacccgcacccccatcaccatcatcatcaccaacaaccaccagtggctgcccatgaaaccccaggatctccaactcagaagccagttgttggagggattggtcttggcagcactgtcagaattgacttttgcgcttcctgctcttacagagggaatgcggcaacaatgaaaaagatgctggaaacgcagtttccaggagttgatgttgtacttgtaaattaccccccatccctgccgaagcgggtggcagccaaattagtaccggtttttcaggtgggagtaatgggaattgtgttgggcggtgaacagatttttccgatgataggactcatggctccacctccttggtattatactctacgtgccaataaatttgggaccattgcatctacttggcttcttggcaatgcattgcagtccttcctccaatcctctggggcgtttgaagtttattgcaatgatgagttggttttctccaaactgatggaggcgagatttccaggagagattgaactaaaagatcttgttggcagaaggctggctaattctggcatttctgatattctgccc
>svimi_comp1958_c0_seq1
atgaaaaagatgctggaaacgcagtttccaggagttgatgttgtacttgtaaattaccccccatccctgccgaagcgggtggcagccaaattagtaccggtttttcaggtgggagtaatgggaattgtgttgggcggtgaacagatttttccgatgataggactcatggctccacctccttggtattatactctacgtgccaataaatttgggaccattgcatctacttggcttcttggcaatgcattgcagtccttcctccaatcctctggggcgtttgaagtttattgcaatgatgagttggttttctccaagctgatggaggcgagatttccaggagagattgaactaaaagatcttgttggcagaaggctggctaattctggcatttctgatattctgccc
>serio_comp25111_c0_seq1
atgaaaaagatgctggaaacgcagtttccaggagttgatgttgtacttgtaaattaccccccatccctgccgaagcgggtggcagccaaattagtaccggtttttcaggtgggagtaatgggaattgtgttgggcggtgaacagatttttccgatgataggactcatggctccacctccttggtattatactctacgtgccaataaatttgggaccattgcatctacttggcttcttggcaatgcattgcagtccttcctccaatcctctggggcgtttgaagtttattgcaatgatgagttggttttctccaaactgatggaggcgagatttccaggagagattgaactaaaagatcttgttggcagaaggctggctaattctggcatttctgaaattctgccc
>sfarg_comp23242_c0_seq1
atggatcgagcacagattttgctggtaggattacctctatttctcttatgcactgaccttatccacctcttcactccaccgcctcctaaaccccaccacccccacccccacccgcacccccatcaccatcatcatcaccaacaaccaccagtggctgcccatgaaaccccaggatctccaacgcagaagccagtttttggagggattggtcttggcagcactgtcagaattgacttttgcgcttcctgctcttacagagggaatgcggcaacaatgaaaaagatgctggaaacgcagtttccaggagttgatgttgtacttgtaaattaccccccatccctgccgaagcgggtggcagccaaattagtaccggtttttcaggtgggagtaatgggaattgtgttgggcggtgaacagatttttccgatgataggactcatggctccacctccttggtattatactctacgtgccaataaatttgggaccattgcatctacttggcttcttggcaatgcattgcagtccttcctccaatcctctggggcgtttgaagtttattgcaatgatgagttggttttctccaaactgatggaggcgagatttccaggagagattgaactaaaagatcttgttggcagaaggctggctaattctggcatttctgatattctgccc
>smats_comp24227_c0_seq1
atggatcgagctcagattttgctggtaggattacctctatttctcttatgtactgaccttatccacctcttcactccaccgcctcctaaaccccaccccccccacccccacccccacccgcacccccatcaccatcatcatcaccaccaaccaccagtggctgcccatgaaaccccaggatctccaacgcagaagccagttgttggagggattggtcttggcagcactgtcagaattgacttttgcgcttcctgctcttacagagggaatgcggtgacaatgaaaaagatgctggaaacgcagtttccaggagttgatgttgtacttgtaaattaccccccatccctgccgaagcgggtggcagccaaattagtaccggtttttcaggtgggagtaatgggaatcgtgttgggcggtgaacagatttttccgatgataggactcatggctccacctccttggtattatactctacgtgccaataaatttgggaccattgcatctacttggcttcttggcaatgcattgcagtccttcctccaatcctctggggcgtttgaagtttattgcaatgatgagttggttttctccaaactgacggaggcgagatttccaggagagattgaactaaaagatcttgttggcagaaggctggcaaattctggcatttctgatattctgccc
>sbaby_contig01092
atggatcgagctcagattttgctggtaggattacctctatttctcttatgtactgaccttatccacctcttcactccaccgcctcctaaaccccaccccccccacccccacccccacccgcacccccatcaccatcatcatcaccaccaaccaccagtggctgcccatgaaaccccaggatctccaacgcagaagccagttgttggagggattggtcttggcagcactgtcagaattgacttttgcgcttcctgctcttacagagggaatgcggtgacaatgaaaaagatgctggaaacgcagtttccaggagttgatgttgtacttgtaaattaccccccatccctgccgaagcgggtggcagccaaattagtaccggtttttcaggtgggagtaatgggaatcgtgttgggcggtgaacagatttttccgatgataggactcatggctccacctccttggtattatactctacgtgccaataaatttgggaccattgcatctacttggcttcttggcaatgcattgcagtccttcctccaatcctctggggcgtttgaagtttattgcaatgatgagttggttttctccaaactgacggaggcgagatttccaggagagattgaactaaaagatcttgttggcagaaggctggcaaaattctggcatttc
>ptric_Potri.009G047000.1
ATGGATCGAGCACAGATTTTGCTGGTAGGATTACCTCTATTTCTCTTATGCACTGACCTTATCCACCTCTTCACTCCCCCACCTCCTAAACCCCCTCCCCATCACCACCACCACCCTCACCCCCACCACCATCACAAACAACCACCAGTGGGTGCCCATGAAACCCTAGGATCTCCAACGCAGAAGCCAGTTGTTGGAGGGATTGGTCTTGGCAGCACTGTCAGAATTGACTTTTGCGCTTCCTGCTCTTACAGAGGGAATGCGGTAACAATGAAAAAGATGTTGGAAACGCAGTTTCCAGGAATTGATGTTGTACTTGTAAATTATCCCCCATCCCTGCCGAAGCGGGTGGCAGCCAAATTAGTACCGGTTTTTCAAATAGGAGTAATGGGAATTGTGTTGGGTGGTGAACAGATTTTTCCGATGCTGGGACTCATGACTCCACCTCCTTGGTATTATTCTCTACGTGCCAATAAATTTGGGACCATTGCATCCACTTGGCTTCTAGGCAATGCATTGCGGTCCTTCCTGCAATCCTCTGGGGCGTTTGAAGTTTATTGCAATGATGAATTGGTTTTCTCCAAATTGAGGGAGGAGAGATTTCCAGGAGAGATTGAACTAAAAGATCTTGTTGGCAGAAGGTTGGCTAATTCTGGCATTTCTGATATGCTGCCCTAG
>spurp_SapurV1A.0449s0200.1
ATGGCAGCCATCTCTCAATTAAATCAATTTCCATGCAGGACACTCTCTTCAAAAACACCTCTTCACTCCCAATCTAGTTCTTCAAGACCCTCGATTATCCCTCTGAACTCGATCAAAACCAACCCAGCAACCAGCAGTTCCATCTTGAAATCAGGAAGTCTGCTGCCCACCAGGAGAAGGAATCTGTTCTTGGTTAAGGCTGTGGATGCGGACGAGGGGGGTCCAGAAAATGAAGGCCCTCCGGTTGCTTTAGCGGAGAAGGGGGAGGAGGAGCTGAAAGAGCTGATAGAGGTTGATAGCTTGAAGAGACAGCTAGTGGATACTTTTTATGGGACTGATCGTGGACTGAATGCTATCAGTGAGACTAGAGCTGAGGTTGTGGAGCTTATCACTCAGCTTGAGGCCAGAAACCCCAATCCTGCTCCAACTGAGGCCTTGACTCTGCTCAATGGCAAATGGATTCTTGCATACACATCTTTTGCGGGCTTGTTCCCATTGCTGTCAAGGGGTACACTGCCATTGGTGAAGGTTGAGGAAATATCTCAGACAATCGACTCAGAGAACTTTACTGTCCAGAATTCTGTGCAATTCTCAGGGCCACTGGCTACTACATCCATTAGTACGAATGCCAAATTTGAAGTCCGAAGCCCCAAGCGTGTGCAGATCAAGTTTGAAGAGGGCATTATTGGGACTCCCAAGCTGACAGACTCAATAGAGTTACCAGAAAATGTGGAATTTCTGGGACAGAAGATCGACCTCACACCCTTCAGAGGCATAATCTCCTCTGTGCAGGACACAGCCTCGTCTGTTGCAAAGACCATTTCCAGCCAACCACCATTGAAGTTTTCTATCTCAAACAGGAATGCTGAATCATGGTTGCTGACCACTTACCTTGATGACGACCTTCGGATTTCAAGAGGTGATGCAGGCAGTATATTTGTGCTCATTAAGGAAGGCAGTCCCCTCTTGACCTGA
>ssuch_willow_GLEAN_10009937
ATGGCAGCCATCTCTCAATTAAATCAATTTCCATGCAAGACACTCTCTTCAAAAACACCTCTTTACTCCCAATCTAGCTCTTCAAGACCCTCGATTATCCCTCTAAACTCGATCAAAACCAACCCAACAACCAGCAGTTCCATCTTGAAATCAAGAATTCTGCTGCCCACCAGGAGAAGGAATCTGTTCTTGGTTAAGGCTGTGGATGAGGACGAGTGGGGTCCAGAAAATGAAGGCCCTCCGGTTGCTTTAGCGGAGAAGGGGGAGGAGGAGCTGAAAGAGCTGATAGAGGTTGATAGCTTGAAGAGACAGCTGGTGGATACTTTTTATGGGACTGATCGTGGACTGAATGCTATCAGTGAGACTAGAGCTGAGGTTGTGGAGCTTATCACTCAGCTTGAGGCCAGAAACCCCAATCCTGCTCCAACTGAGGCCTTGACTCTGCTCAATGGCAAATGGATTCTTGCATACACATCTTTTGCGGGCTTGTTCCCATTGCTGTCAAGGGGTACACTGCCATTGGTGAAGGTTGAGGAAATATCTCAGACAATCGACTCTGAGAACTTTACTGTCCAGAATTCTGTGCAATTCTCAGGGCCACTGGCTACTACATCCATTAGTACGAATGCCAAATTTGAAGTCCGAAGCCCCAAGCGTGTGCAGATCAAGTTTGAAGAGGGCATTATTGGGACTCCCAAGCTGACAGACTCAATAGAGTTACCAGAAAATGTGGAATTTCTGGGACAGAAGATCGACTTCACACCCTTCAGAGGCATAATCTCCTCTGTGCAGGACACAGCCTCGTCTGTTGCAAAGACCATTTCCAGCCAACCACCATTGAAGTTTTCTATCTCAAACAGGAATGCTGAATCATGGTTGCTGACCACTTACCTTGATGACGACCTTCGGATTTCAAGAGGTGATGCAGGCAGTATATTTGTGCTCATTAAGGAAGGCAGTCCCCTCTTGAACTGA
>ssach_comp26535_c0_seq1
atggcagccatctctcaattaaatcaatttccatgcaagacactctcttcaaaaacacctctttactcccaatctagctcttcaagaccctcgattatccctctaaactcgatcaaaaccaacccaacaaccagcagttccatcttgaaatcaggaagtctgctgcccaccaggagaaggaatctgttcttggttaaggctgtggatgaggacgagtggggtccagaaaatgaaggccctcaggttgctttagcggagaagggggaggaggagctgaaagagctgatagaggttgatagcttgaagagacagctattggatactttttatgggactgatcgtggactgaatgctatcagtgagactagagctgaggttgtggagcttatcactcagcttgaggccagaaaccccaatcctgctccaactgaggccttgactctgctcaatggcaaatggattcttgcatacacatcttttgcgggcttgttcccattgctgtcaaggggtacactgccattggtgaaggttgaggaaatatctcagacaatcgactctgagaactttactgtccagaattctgtgcaattctcagggccactggctactacatccattagtacgaatgccaaatttgaagtccgaagccccaagcgtgtgcagatcaagtttgaagagggcattattgggactcccaagctgacagactcaatagagttaccagaaaatgtggaatttctgggacagaagatcgacctcacacccttcagaggcataatctcctctgtgcaggacacagcctcgtctgttgcaaagaccatttccagccaaccaccattgaagttttctatctcaaacaggaatgctgaatcatggttgctgaccacttaccttgatgatgaccttcggatttcaagaggtgatgcaggcagtatatttgtgctcattaaggaaggcagtcccctcttgacatcc
>sdasy_comp37032_c0_seq1
atggcagccatctctcaattaaatcaatttccatgcaagacactctcttcaaaaacacctctttactcccaatctagttcttcaagaccctcgattatccctctaaactcgatcaaaaccaacccagcaaccagcagttccatcttgaaatcaagaattctgctgcccaccaggagaaggaatctgttcttggttaaggctgtggatgcggacgaggggggtccagaaaatgaaggccctccggttgctttagcggagaagggggaggaggagctgaaagagctgatagaggttgataacttgaagagacagctggtggatactttttatgggactgatcgtggactgaatgctatcagtgagactagagctgaggttgtggagcttatcactcagcttgaggccagaaaccccaatcctgctccaactgaggccttgactctgctcaatggcaaatggattcttgcatacacatcttttgcgggcttgttcccattgctgtcaaggggtacactgccattggtgaaggttgaggaaatatctcagacaatcgactctgagaactttactgtccagaattctgtgcaattctcagggccgctggctactacatccattagtaccaatgccaaatttgaagtccgaagccccaagcgtgtgcagatcaagtttgaagagggcattattgggactcccaagctgacagactcaatagagttaccagaaaatgtggaatttctgggacaaaagatcgacctcacacccttcagaggcataatctcctctgtgcaggacacagcctcgtctgttgcaaagaccatttccagccaaccaccattgaagttttctatctcaaacaggaatgctgaatcatggttgctgaccacttaccttgatgatgaccttcggatttcaagaggtgatgccggcagtatatttgtgctcattaaggaaggcagtcccctcttgacatcc
>svimi_comp8194_c0_seq1
atggcagccatctctcaattaaatcaatttccatgcaagacactctcttcaaaaacacctctttactcccaatctagctcttcaagaccctcgattatccctctaaactcgatcaaaaccaccccaacaaccagcagttccatcttgaaatcaagaattctgctgcccaccaggagaaggaatctgttcttggttaaggctgtggatgcggacgaggggggtccagaaaatgaaggccctccggttgctttagcggagaagggggaggaggagctgaaagagctgatagaggttgataacttgaagagacagctggtggatactttttatgggactgatcgtggactgaatgctatcagtgagactagagctgaggttgtggagcttatcactcagcttgaggccagaaaccccaatcctgctccaactgaggccttggctctgctcaatggcaaatggattcttgcatacacatcttttgcgggcttgttcccattgctgtcaaggggtacactgccattggtgaaggttgaggaaatatctcagacaatcgactctgagaactttactgtccagaattctgtgcaattctcagggccactggctactacatccattagtacgaatgccaaatttgaagtccgaagccccaagcgtgtgcagataaagtttgaagagggcattattgggactcccaagctgacagactcaatagagttaccagaaaatgtggaatttctgggacaaaagatcgacctcacacccttcagaggcataatctcctctgtgcaggacacagcctcgtctgttgcaaagaccatttccagccaaccaccattgaagttttctatctcaaacaggaatgctgaatcatggttgctgaccacttaccttgatgatgaccttcggatttcaagaggtgatggcggcagtatatttgtgctcattaaggaaggcagtcccctcttgacatcc
>serio_comp11075_c0_seq1
atggcagccatctctcaattaaatcaatttccatgcaagacactctcttcaaaaacacctctttactcccaatctagctcttcaagaccctcgattatccctctaaactcgatcaaaaccaacccaacaaccagcagttccatcttgaaatcaagaattctgctgcccaccaggagaaggaatctgttcttggttaaggctgtggatgaggacgagtggggtccagaaaatgaaggccctcaggttgctttagcggagaagggggaggaggagctgaaagagctgatagaggttgatagcttgaagagacagctattggatactttttatgggactgatcgtggactgaatgctatcagtgagactagagctgaggttgtggagcttatcactcagcttgaggccagaaaccccaatcctgctccaactgaggccttgactctgctcaatggcaaatggattcttgcatacacatcttttgcgggcttgttcccattgctgtcaaggggtacactgccattggtgaaggttgaggaaatatctcagacaatcgactctgagaactttactgtccagaattcggtgcaattctcagggccgctggctactacatccattagtacgaatgccaaatttgaggtccgaagccccaagcgtgtgcagatcaagtttgaagagggcattattgggactcccaagctgacagactcgatagagttaccagaaaatgtggaatttctgggacaaaagatcgacctcacccccttcagaggcataatctcctctgtgcaggacacagcctcatctgttgcaaggaccatttccagccaaccaccattgaagttttctatctcaaacaggaatgctgaatcatggttgctaaccacttaccttgatgatgaccttcggatttcaagaggtgatgccggcagtatatttgtgctcattaaggaaggcagtcccctcttgacatcc
>sfarg_comp10786_c0_seq1
atggcagccatctctcaattaaatcaatttccatgcaagacactctcttcaaaaacacctctttactcccaatctagctcttcaagaccctcgattatccctctaaactcgatcaaaaccaacccaacaaccagcagttccatcttgaaatcaagaattctgctgcccaccaggagaaggaatctgttcttggttaaggctgtggatgcggacgaggggggtccagaaaatgaaggccctccggttgctttagcggagaagggggaggaggagctgaaagagctgacagaggttgatagcttgaagagacagctggtggatactttttatgggactgatcgtggactgaatgctatcagtgagactagagctgaggttgtggagcttatcactcagcttgaggccagaaaccccaatcctgctccaactgaggccttgactctgctcaatggcaaatggattcttgcatacacatcttttgcgggcttgttcccattgctgtcaaggggtacactgccattggtgaaggttgaggaaatatctcagacaatcgactctgagaactttactgtccagaattctgtgcaattctcagggccactggctactacatccattagtacgaatgccaaatttgaagtccgaagccccaagcgtgtgcagatcaagtttgaagagggcattattgggactcccaagctgacagactcaatagagttaccagaaaatgtggaatttctgggacagaagatcgacctcacacccttcagaggcataatctcctctgtgcaggacacagcctcatctgttgcaaagaccatttccagccaaccaccattgaagttttctatctcaaacaggaatgctgaatcatggttgctaaccacttaccttgatgatgaccttcggatttcaagaggtgatgccggcagtatatttgtgctcattaaggaaggcagtcccctcttgacatcc
>smats_comp23495_c0_seq4
atggcagccatctctcaattaaatcaatttccatgcaagacactctcttcaaaaacacctctctactcccaatccacttcttcgagaccctcgattgcccctctaaactcggtcaaaaccaacccaacaaccagcaattcgatcttgaaatcaagaattctgctaaccaccaggagaaggaatctgttcttggtcaaggctgtggatggggacgatgggggtccagaaaatgaaggccctccggttgctttggcggagaagggggaggaggagctgaaagagctgacagaggttgatagcttgaagagacagctggtggatactttttacgggactgatcgtgggctgaatgctatcagtgagactagagctgaggttgtggagcttatcactcagcttgaggccagaaatcccaatcctgctccaaccgaggccttgactctgctcaatggcaaatggattcttgcatacacatcttttgcgggcttgttcccattgctgtcaaggggtacactgccattggtgaaggttgaggaaatatctcagacaatcgactctgagaactttactgtccagaattctgtgcaattctcagggccgttggccactacatccattagtaccaatgccaaatttgaagtccgaagccccaagcgtgtgcagatcaagtttgaagagggcattattgggactcccaagctgacagactcgatagagttaccagaaaatgtggaatttctgggacaaaagatcgacctcacacccttcagaggcataatctcctctgtgcaggacacagcttcatctgttgcaaagaccatttccagccaaccaccattgaagttttctatctcaaacaggaatgctgaatcatggttgctaaccacttaccttgatgatgacctgcggatttcaagaggtgatgccggcagtatatttgtgctcattaaggaaggcagtcccctcttgacatcc
>sbaby_contig00620
atggcagccatctctcgattcaatcaatttccatgcaagacactctcttcaaaaacacctcttcactcccaatcgagttcttcaagaccctcgattatccctctaaactcgatcaaaaccaacccaacaaccagcagttccatcttgaaatcaagaattctgctgcccaccaggagaaggaatctgttcttggttaaggctgtggatgcggacgaggggggtccagaaaatgaaggccctccggttgctttagcggagaagggggaggaggagctgaaagagctgacagaggttgatagcttgaagagacagctggtggatactttttacgggactgatcgtggactgaatgctatcagtgagactagagctgaggttgtggagcttatcactcagcttgaggccagaaatcccaatcctgctccaaccgaggccttgactctgctcaatggcaaatggattcttgcatacacatcttttgcgggcttgttcccattgctgtcaaggggtacactgccattggtgaaggttgaggaaatatctcagacaatcgactctgagaactttactgtccagaattctgtgcaattctcagggccgttggccactacatccattagtaccaatgccaaatttgaagtccgaagccccaagcgtgtgcagatcaagtttgaagagggcattattgggactcccaagctgacagactcgatagagttaccagaaaatgtggaatttctgggacaaaagatcgacctcacacccttcagaggcataatctcctctgtgcaggacacagcctcatctgttgcaaggaccatttccagccaaccgccattgaagttttctatctcaaacaggaatgctgaatcatggttgctaaccacttaccttgatgatgacctgcggatttcaagaggtgatgccggcagtatattt
>ptric_Potri.004G003200.1
ATGGCAGCCATCTCTCAATTAAATCAATTTCCATGCAAGACTCTCTCTTCAAAAACACCTCTATTCTCCCACTTTACTTCTTCAAGACCCTCGATTATCCCTCTAAACTCGATCAAGAACAACCCAACAACCAACAATTCGATCTTGAAACCAAGAATTCTGGTAACCAGAGAACAACCCACCAAGAAAAGGAATCTTTTCTTGGTTAAGGCTGTGGATGAGGACGAGGGGAGTCCAGAAAATGAAGGCCCTCCGGTTGCTTTGGCTGAGAAGGGGGAGGAGGAGCTGAAAGAGCTGGCAGAGGTTGATCGCTTGAAGGGACAGCTGGTGGATACTTTTTATGGGACTGATCGTGGACTGAATGCTACCAGTGAGACTAGAGCTGAGGTTGTGGAGCTTATTACTCAGCTTGAAGCCAGAAACCCCAATCCTGCTCCCACTGAGGCCTTGACTCTGCTCAATGGCAAATGGATTCTTGCATACACATCTTTTGCGGGCTTGTTCCCATTGCTGTCAAGGGGTACATTGCCATTGGTAAAGGTTGAGGAAATATCTCAGACGATCGACTCGGAGAACTTAACTGTCCAGAATTCTGTGCAATTCTCAGGGCCGCTGGCTACTACATCCATTAGTACCAATGCCAAATTTGAAGTCCGAAGCCCCAAGCGTGTGCAGATCAAGTTTGAAGAAGGCATTATTGGGACTCCCAAGCTGACAGACTCAATAGAGTTACCGGAAAATGTGGAATTTCTGGGACAAAAGATCGACCTCACACCCTTCAGAGGCATAATCTCCTCTGTGCAGGATACAGCCTCATCTGTTGCAAAGACCATTTCCAGCCAACCACCATTGAAGTTTTCTATCCCAAACAGGAATGCTGAATCATGGTTGCTAACCACATACCTTGACGATGACCTTCGGATTTCAAGAGGTGATGCTGGCAGTATATTTGTGCTCATTAAGGAAGGCAGTCCCCTCTTGACACCCTGA
>spurp_SapurV1A.0117s0390.1
ATGCACTGCTATAGGAGAAGAAGTGACTCCATCTTTGATGCTTTCACTCTAAACCCTCTACCCTATCCAGTTCTCTTAATCTTGGCAGTGATATCAATATTTCTGGGCATATCTTGGTTCTTTAGCTATGAAGACATGGTGGAGTCTACTGAGGCACAAATGGGTTGGATTCTTCTGGTTTTACCGTTAGTGCTAATAGTCATAGTTCGATGGCTTTCATCCATGGAAAATCCTGACATGATCTTTGTTATGTCACCATGGGACAAGCGCCGGAGGACACACCACCGGCCATCAGAAGGGAGCTCTCCTTGGGGCGTGGCTGCTTTCATCGTGTTGCTTCTTGTTTTGGTCAAGTTTCAATCTACCTTTCTTGATAGCTGGCTATGTTGA
>ssuch_willow_GLEAN_10015271
ATGCACTGCTATAGGAGAAGAAGTGATTCCATCTTTGATGCTTTCACTCTAAACCCTCTACCCTATCCAGTTCTCTTAATCTTGGCAGTGATATCAATATTTCTGGGCATATCTTGGTTCTTCAGCTATGAAGACATGGTGGAGTCTACTGAGGCACAAATGGGTTGGATTCTTCTGGTTTTACCGTTAGTGCTAATAGTCATAGTTCGATGGCTTTCATCCATGGAAAATCCTGACATTATCTTTGTTATGTCACCATGGGACAAGCGCCGGAGGACACACCACCGGCCATCAGAAGGGAGCTCTCCTTGGGGCGTGGCTGCTTTCATCGTGTTGCTTCTTGTTTTGGTCAAGTTTCAATCTACCTTTCTTGATAGCTGGCTATGTTGA
>ssach_comp15856_c0_seq1
atgcactgctataggagaagaagtgactccatctttgatgctttcactctaaaccctctaccatatccagttctcttaatcttggcagtgatatcaatatttctgggcatatcttggttcttcagctatgaagacatggtggagtctactgaggcacaaatgggttggattcttctggttttaccgttagtgctaatagtcatagttcgatggctttcatccatggaaaatcctgacattatctttgttatgtcaccatgggacaagcgccggaggacacaccaccggccatcagaagggagctctccttggggcgtggctgctttcatcgtgttgcttcttgttttggtcaagtttcaatctacctttcttgatagctggctatgt
>sdasy_comp32969_c0_seq1
atgcactactataggagaagaagtgactccatctttgatgccttcactctaaatcctctaccctatccagttctcttaatcttggcagtgatatcaatatttctgggcatatcttggttctttagctatgaagacatggtggagtctactgaggcacaaatgggttggattcttctggttttaccgttagtgctaatagtcatagttcgatggctttcatccatggaaaaccctgacatgatctttgttatgtcaccatgggacaagcgccggaggacacaccaccggccatcagaagggagctctccttggggcgtggctgctttcatcgtgttgcttcttgttttggtgaagtttcaatctacctttcttgatagctggctatgt
>svimi_comp17222_c0_seq1
atgcactactataggagaagaagtgactccatctttgatgccttcactctaaatcctctaccctatccagttctcttaatcttggcagtgatatcaatatttctgggcatatcttggttctttagctatgaagacatggtggagtctactgaggcacaaatgggttggattcttctggttttaccgttagtgctaatagtcatagttcgatggctttcatccatggaaaaccctgacatgatctttgttatgtcaccatgggacaaacgccggaggacacaccaccggccatcagaagggagctctccttggggcgtggctgctttcatcgtgttgcttcttgttttggtgaagtttcaatctacctttcttgatagctggctatgt
>serio_comp6083_c0_seq1
atgcactactataggagaagaagtgactccatctttgatgccttcactctaaaccctctaccctatccagttctcttaatcttggcagtgatatcaatatttctgggcatatcttggttctttagctatgaagacatggtggagtctactgaggaacaaatgggttggattcttttggttttaccgttagtgctaatagtcatagttcgatggctttcatccatggaaaatcctgacatgatctttgttatgtcaccatgggacaagcgccggaggacacaccaccggccatcagaagggagctctccttggggcgtggctgctttcatcgtgttgcttcttgttttggtgaagtttcaatctacctttcttgatagctggctatgt
>sfarg_comp9917_c0_seq1
atgcactactataggagaagaagtgactccatctttgatgccttcactctaaatcctctaccatatccagttctcttaatcttggcagtgatatcaatatttctgggcacatcttggttctttagctatgaagacatggtggagtctactgaggaacaaatgggttggattcttctggttttaccgttagtgctaatagtcatagttcgatggctttcatccatggaaaatcctgacatgatctttgttatgtcaccatgggacaagcgccggaggacacaccaccggccatcagaagggagctctccttggggcgtggctgctttcatcgtactgattctttttctggtgcggtatcaatcgagcggtcttgaaagctggtttgttcgacgctataatagt
>smats_comp8683_c0_seq1
atgcactactataggagaagaagtgactccatctttgatgctttcactttaaatcctctaccatatccagttctcttaatcttggcagtgatatcaatatttctgggcatatcttggttctttagctatgaagaaatggtggagtctactgaggcacaaatgggttgggttcttctggttgtaccgttagtgctaatagtcatagttcgatggctttcatctatggaaaatcctgacatgatctttgttatgtcaccatgggacaagcgccggaggacacaccaccggccatctgaagggagctctccttggggtgtggctgctttcatcttgttgcttcttgttttggtgaagtttcaatctacctttcttgatggctggctatgt
>sbaby_contig02499
atgcactactataggagaagaagtgactccatctttgatgctttcactttaaatcctctaccatatccagttctcttaatcttggcagtgatatcaatatttctgggcatatcttggttctttagctatgaagaaatggtggagtctactgaggcacaaatgggttgggttcttctggttgtaccgttagtgctaatagtcatagttcgatggctttcatctatggaaaatcctgacatgatctttgttatgtcaccatgggacaagcgccggaggacacaccaccggccatctgaagggagctctccttggggtgtggctgctttcatcttgttgcttcttgttttggtgaagtttcaatctacctttcttgatggctggctatgt
>ptric_Potri.004G167700.1
ATGCACTACTATAGGAGAAGAAGTGACTCCATCTTTGATGCTTTCACTCTAAATCCCCTACCATATCCAGTTCTCTTAATCTTGGCAGTACTATCAATATTTCTTGGCATGTCTTGGTTCTTTAGCTATGAAGACATGGTGGAGACTACTGAGGAACAAATGGGTTGGATTCTTTTGGTTGTACCGTTAGTGCTGATAGTCATAGTTCGATGGCTTTCATCTATGGAAAATCCTGACATGATCTTTGTTATGTCACCATGGGACAAGCGCCGGAGGACACACCACCGGCCATCAGAAGGGAGCTCTCCTTGGGGTGTGGCTGCTTTCATTGTGTTGCTTCTTGTTTTGGTGAAGTTTCAATCTACCTTTCTTGATAGCTGGCTTGTTTGA
>spurp_SapurV1A.0053s0810.1
ATGGGTTCCCAGTCATTGCCCGTGCTATCAGCACCAGCGATGGTGATACCGTCTAAAGTTGCAGCATCATCCCTTTCTCCTCCTCGCCCTCGGTCCCTCTGCTTCCCTCGCGCTCTGACCATCACTGCTCCAGTGGTTTTCAGAGTCAAGTCCAATTCTGCTCGGAATAAGCTTGCCTCCTCCATCCGTTGTGCATTGACTCCTGCGCTGAAGACTACATTGGATAAAGTTGTTACATCGCACAAAGTTGTGCTTTTCATGAAGGGAACCAAGGACTTCCCTCAATGTGGATTTTCACAAACTGTGGTGCAAATATTGAAGTCATTAAATGTACCTTTTGAATCAGTTAACATTCTAGAAAATGAAATGTTGCGTCAAGGATTGAAGGAATATTCTAGCTGGCCCACGTTTCCTCAACTCTACATAGACGGAGAATTCTTTGGTGGCTGTGATATCACTGTTGAGGCATATAAGAGTGGCGAATTGCAGGAACAAGTGGAAAAGGCAATGTGCTCTTGA
>ssuch_willow_GLEAN_10018722
ATGGGTTCCCAGTCATTGCCCGTGCTATCAGCACCAGCGATGGTGATACCGTCTAAAGTTGCAGCATCATCCCTTTCTCCTCCTCGCCCTCGGTCCCTCTGCTTCCCTCGCGCTCTGACCATCACTGCTCCAGTGGTTTTCAGAGTCAAGTCCAATTCTGCTCGGAATAAGCTTGCCTCCTCCATCCGCTGTGCATTGACTCCTGCGCTGAAGACTACATTGGATAAAGTTGTTACATCGCACAAAGTTGTGCTTTTCATGAAGGGAACCAAGGACTTCCCTCAATGTGGATTTTCACAAACTGTGGTGCAAATATTGAAGTCATTAAATGTACCTTTTGAATCAGTTAACATTCTAGAAAATGAAATGTTGCGTCAAGGATTGAAGGAATATTCTAGCTGGCCCACGTTTCCTCAACTCTACATAGACGGAGAATTCTTTGGTGGCTGTGATATCACTGTTGGTAAGTTCAATTTTACTGTGGTTTTTAAGATGGATACTACTTTGAATTTTATTTGTAAATTTTATGTTGCTGTAGTTTGCTCGATATCACTGTTGGTAAGTTCAATTTTACTGTGGTTTTTAAGATGGATACTACTTTGA
>ssach_comp23778_c0_seq1
atgggttcccagtcattgcccgtgctatcagcaccagcgatggtgatgccgtctaaagttgcagcatcatccctttctcctcctcgccctcggtccctctgcttccctcgcgctctgaccatcactgctccagtggttttcagagtcaagtccaattctgctcggaataagcttgcctccgccatccgttgtgcattgactcctgcgctgaagactacattggataaagttgttacatcgcacaaagttgtgcttttcatgaagggaaccaaggacttccctcaatgtggattttcacaaactgtggtgcaaatattgaagtcattaaatgtaccttttgaatcagttaacattctagaaaatgaaatgttgcgtcaaggattgaaggaatattctagctggcccacgtttcctcaactctacatagacggagaattctttggtggctgtgatatcactgttgaggcatataagagcggcgaattgcaggaacaagtggagaaggcaatgtgctct
>sdasy_comp26913_c0_seq1
atgggttcccagtcattgcccgtgctatcagcaccagcgatggtgataccgtctaaagttgcagcatcatccctttctcctcctcgccctcggtccctctgcttccctcgcgctctgaccatcactgctccagtggttttcagagtcaagtccaattctgctcggaataagcttgcctcctccatccgttgtgcattgactcctgcgctgaagactacattggataaagttgttacatcgcacaaagttgtgcttttcatgaagggaaccaaggacttcccccaatgtggattttcacaaactgtggtgcaaatattgaagtcattaaatgtaccttttgaatcagttaacattctagaaaatgaaatgttgcgtcaaggattgaaggaatattctagctggcccacgtttcctcaactctacatagacggagaattctttggtggctgtgatatcactgttgaggcatataagagcggcgaattgcaggaacaagtggaaaaggcaatgtgctct
>svimi_comp7862_c0_seq1
atgggttcccagtcattgcccgtgctatcagcaccagcgatggtgataccgtctaaagttgcagcatcatccctttctcctcctcgccctcggtccctctgcttccctcgcgctctgaccatcactgctccagtggttttcagagtcaagtccaattctgctcggaataagcttgcctccgccatccgttgtgcattgactcctgcgctgaagactacattggataaagttgttacatcgcacaaagttgtgcttttcatgaagggaaccaaggacttcccccaatgtggattttcacaaactgtggtgcaaatattgaagtcattaaatgtaccttttgaatcagttaacattctagaaaatgaaatgttgcgtcaaggattgaaggaatattctagctggcccacgtttcctcaactctacatagacggagaattctttggtggctgtgatatcactgttgaggcatataagagcggcgaattgcaggaacaagtggaaaaggcaatgtgctct
>serio_comp28197_c0_seq1
atgggttcccagtcattgcccgtgctatcagcaccagcgatggtgataccgtctaaagttgcagcatcatccctttctcctcctcgccctcggtccctctgcttccctcgcgctctgaccatcactgctccagtggttttcagagtcgagtccaattctgctcggaataagcttgcctcctccatccgttgtgcattgactcctgcgctgaagactacattggataaagttgttacatcgcacaaagttgtgcttttcatgaagggaaccaaggacttcccccaatgtggattttcacaaactgtggtgcaaatattgaagtcattaaatgtaccttttgaatcagttaacattctagaaaatgaaatgttgcgtcaaggattgaaggaatattctagctggcccacgtttcctcaactctacatagacggagaattctttggtggctgtgatatcactgttgaggcatataagagcggcgaattgcaggaacaagtggaaaaggcaatgtgctct
>sfarg_comp23495_c0_seq1
atgggttcccggtcattgcccgtgctatcagcaccagcgatggtgataccgtctaaagttgcagcatcatccctttctcctcctcaccctcggtccctctgcttccctcgcgctctgaccatcactgctccagtggttttcagagtcaagtccaattctgctcggaataagcttgcctcctccatccgttgtgcattgactcctgcgctgaagactacattggataaagttgttacatcgcacaaagttgtgcttttcctgaagggaaccaaggacttccctcaatgtggattttcacaaactgtggtgcaaatattgaagtcattaaatgtaccttttgaatcagttaacattctagaaaatgaaatgttgcgtcaaggattgaaggaatattctagctggcccacgtttcctcaactctacatagacggagaattctttggtggctgtgatatcactgttgaggcatataagagcggtgaattgcaggaacaagtggaaaaggcaatgtgctct
>smats_comp25763_c1_seq2
atgggttcccagtcattgcccgtgctatcagcaccaacgatgatgataccgtctaaagttgcagcatcatccctttctcctcctcgccctcggtccctctgcttccctcgcgctctgaccatcactgatcctgtggttttcagagtcaagtccaattctgctcggaataagcttgcctcctccatccgttgtgctttgactcctgcgctgaagactacattggataaagttgttacatcgcacaaagttgtgcttttcatgaagggaaccaaggacttccctcaatgtggattttcacaaactgtggtgcaaatattgaagtcattaaatgtaccttttgaatcagttaacattctagaaaatgaaatgttgcgtcaaggattgaaggaatattctagctggcccacgtttcctcaactctacatagacggagaattctttggtggctgtgatatcacagttgaggcatataagagtggtgaattgcaggaacaagtggaaaaggcaatgtgctct
>sbaby_contig02041
atgggttcccagtcattgcccgtgctatcagcaccaccgatggtgataccgtctaaagttgcagcatcatccctttctcctcctcgccctcggtccctctgcttccctcgcgctctgaccatcactgctccagtggttttcagagtcaagtccaattctgctcggaataagcttgcctcctccatccgttgtgcattgactcctgcgctgaagactacattggataaagttgttacatcgcacaaagttgtgcttttcatgaagggaaccaaggacttccctcaatgtggattttcacaaactgtggtgcaaatattgaagtcattaaatgtaccttttgaatcagttaacattctagaaaatgaaatgttgcgtcaaggattgaaggaatattctagctggcccacgtttcctcaactctacatagacggagaattctttggtggctgtgatatcactgttgaggcatataagagcggcgaattgcaggaacaagtggaaaaggcaatgtgctct
>ptric_Potri.014G141200.1
ATGGGTTCCCAGTCATTGCTTGTGCTGTCAGCACCAACGACGATGATTCCGTCTAAAATTGCAGCATCATCCCTTGCGCCTCCTCGCCCTGGGCCCCTCTGCTTCCCTCGCGCTCTGACCATCACTGATTCTGTGGTTTTCAGAGTCAAGTCCAATTCTGCTCGGAATAAGCTTGCCTCCTCCATACGTTGTGCATTGACTCCTGCGCTGAAGACTACATTGGATAAAGTTGTTACATCACACAAAGTTGTGCTTTTCATGAAGGGAACCAAGGACTTCCCTCAATGTGGATTTTCACAAACTGTGGTGCAAATATTGAAGTCATTAAATGTACCTTTTGAATCAGTTAACATTCTAGAAAATGAATTGCTACGTCAAGGACTGAAGGATTATTCTAGCTGGCCTACGTTTCCTCAACTCTACATAGACGGAGAATTCTTTGGTGGCTGTGATATCACTGTTGAGGCATATAAGAGTGGCGAATTGCAGGAACAAGTGGAAAAGGCAATGTGCTCTTGA
>spurp_SapurV1A.0414s0110.1
ATGGAAAACGAAATTTCCAATTCTACCCCAAACACCCTCCCCAGCGATCGTATCAAGCTCAACGTTGGAGGCAAGCTTTTTGAAACCACAAAATCCACACTTCAATCGGGCGGTCCGGATTCACTCTTATCCACTCTCTCGACCCGACCTGGCCATGACCCGATTTTCGTTGACCGAGACCCGGAGATTTTCTCCGTCCTCCTCTCTCTACTCCGCTCCAACCGTCTCCCCTCCACTGCATGCAGTTTCTCCAAGCAAGAACTCGCCGACGAGGCTCTCTTCTACGGCATTGACTCGCACCTCCGCTACGCCGTCTCTCCTCCTCCTCTCTCTGGAATCGACGCTTCAATCGTGTCCACCATCTTCCCCGCCTCTGACGGCCTTGTGTCCTCGTTCACCGCGGCTGCAGACGACGGCTCTGTCTGCATTGCTCACGGCGGCCAAATCTCCTTCTACGATCACAACCTAACCCATCTATCCACAGTCCGCACGCACCTCGAAGATATCACCTCTATCCGCCACGTATGGCCCGATGTCGCCGCCGCCGGATCGGAATCCGCCGCGGGGATTCATTTCTACAATTTCTCCAGCGCGCGTTACATCGAGTCAATTCACTGGACTGACTCGACCGATCCGAGAATCTACAAAGCGCGAGTCAGCTCAATCGCTGACTCATCAAGTCAAATCTTCGCCTCCTTCGAATGTCCACACAGAGAGAACTGCATACTATCGATAGACAAATCAACGCTTCAGATCTCATCAGAGATCACGAGACAGTCGGGGAGCGCTACCAAAAACATGGTCCCAGGGAAGCTGACGTGGCTTCCGGAGACCGGCGCGATAATCGGATCGGCGGTTACATGTGGGGCGTTTGGTTATTCAGGGTATATTAGAATGTGGGACCCGCGTAATGGTGAGGTGGTCTGGGAGACGAGTGAGCCAGGTTCGGGACGAAGCAGCAGGTTCGGGGATTCGTTCGCAGACGTGGACGTTGACGCGGGTGGGTTGACTTTGTTTAAGGTCTGCTCAAAGTCTGGTGATTTAGCAGTGGCAGATTTGCGCAGGCTAGGGGATGATCCGTGGGTCTATATTAACGAGAAGAACCCTAGCATGAGAGTTATTGGTGGTGCAAGTAATTGCGTGCTACATTGTTACAAGAGCCAGGTTTTTGTGGGAAGAGAAAGGAGCTTAGAGGTTTGGTCAACAGAAAATAACGGAGATGGAGAGGGGTTGTATAGGAGAAATTTTGTGGATAAAGAGGAGGATTCAAAGAGAGGGGTGATAAGGAAAATTGAAGGTGGTGGAGAAAGGTTGTTTGTAAGTAGAGAAAATGTAGAGGGTATTGAAGTGTGGGAAAGATCTTATTTTTCTGATGCAATTTTGGTTTAG
>ssuch_willow_GLEAN_10018259
ATGGAAAACGAAATTTCCAATTCTACCCCAAACACCCTCCCCAGCGATCGTATCAAGCTCAACGTTGGAGGCAAGCTTTTTGAAACCACAAAATCCACACTTCAATCGGGCGGTCCGGATTCACTCTTATCCACTCTCTCGACCCGACCTGGCCATGACCCGATTTTCGTTGACCGAGACCCGGAGATTTTCTCCGTCCTCCTCTCTCTACTCCGCTCCAACCGTCTCCCCTCCACTGCATGCAGTTTCTCCAAGCAAGAACTCGCCGACGAGGCTCTCTTCTACGGCATTGATTCGCACCTCCGCTACGCCGTCTCTCCTCCTCCTCTCTCTGGAATCGACGCTTCAATCGTGTCCACCATCTTCCCCGCCTCTGACGGCCTTGTGTCCTCGTTCACCGCGGCTGCAGACGACGGCTCTGTCTGCATTGCTCACGGCGGCCAAATCTCCTTCTACGATCACAACCTAACCCATCTATCCACAGTCCGCACGCACCTCGAAGATATCACCTCTATCCGCCACGTATGGCCGGATGTCGCCGCCGCCGGATCGGAATCCGCCGCGGGGATTCATTTCTACAATTTCTCTAGCGCGCGTTACATCGAGTCAATTCACTGGACTGACTCGACCGATCCGAGAATCTACAAAGCGCGAGTCAGCTCAATCGCTGACTCATCAAGTCAAATCTTCGCCTCCTTCGAATGTCCACACAGAGAGAACTGCATACTATCGATAGACAAATCAACGCTTCAGATCTCATCAGAGATCACGAGACAGTCGGGTAGCGCTACCAAAAACATGGTCCCAGGGAAGCTGACGTGGCTTCCGGAGACCGGCGCGATAATCGGATCGGCGGTTACATGTGGGGCGTTTGGTTATTCAGGGTATATTAGAATGTGGGACCCGCGTAATGGTGAGGTGGTCTGGGAGACGAGTGAGCCAGGTTCGGGACGAAGCAGCAGGTTCGGGGATTCGTTTGCAGACGTGGACGTTGACGCGGGTGGGTTGACTTTGTTTAAGGTCTGCTCAAAGTCTGGTGATTTAGCAGTGGCAGATTTGCGCAGGCTAGGGGATGATCCGTGGGTCTATATTAACGAGAAGAACCCTAGCATGAGATTTATTGGTGGTGCAAGTAATTGCGTGCTACATTGTTACAAGAGCCAGGTTTTTGTGGGAAGAGAAGGGAGCTTAGAGGTTTGGTCAACAGAAAATAACGGAGATGGAGAGGGGTTGTATAGGAGAAATTTTGTGGATAAAGAGGAGGATTCAAAGAGAGGGGTGATAAGGAAGATTGAAGGTGGTGGAGATAGGTTGTTTGTCAGTAGAGAAAATGTAGAGGGTATTGAAGTGTGGGAAAGTTCTTATTTTTCTGATGCAATTTTGGTTTAG
>ssach_comp22271_c0_seq1
atggaaaacgaaatttccaattctaccccaaacaccctccccagcgatcgtatcaagctcaacgttggaggcaagctttttgaaaccacaaaatccacacttcaatcgggcggtccggattcactcttatccactctctcgacccgacctggccatgacccgattttcgttgaccgagacccggagattttctccgtcctcctctctctactccgctccaaccgtctcccctccactgcatgcagtttctccaagcaagaactcgccgacgaggctctcttctacggcattgattcgcacctccgctacgccgtctctcctcctcctctctctggaatcgacgcttcaatcgtgtccaccatcttccccgcctctgacggccttgtgtcctcgttcaccgcggctgcagacgacggctctgtctgcattgctcacggcggccaaatctccttctacgatcacaacctaacccatctatccacagtccgcacgcacctcgaagatatcacctctatccgccacgtatggccggatgtcgccgccgccggatcggaatccgccgcggggattcatttctacaatttctccagcgcgcgttacatcgagtcacttcactggactgactcgaccgatccgagaatctacaaagcgcgagtcagctcaatcgctgactcatcaagtcaaatcttcgcctccttcgaatgtccacacagagagaactgcatactatcgatagacaaatcaacgcttcagatctcatcagagatcacgagacagtcggggagcgctaccaaaaacatggtcccagggaagctgacgtggcttccggagaccggcgcgataatcggatcggcggttacatgtggggcgtttggttattcagggtatattagaatgtgggacccgcgtaatggtgaggtggtctgggagacgagtgagccaggttcgggacgaagcagcaggttcggggattcgtttgcagacgtggacgttgacgcgggtgggctgactttgtttaaggtctgctcaaagtctggtgatttagcagtggcagatttgcgcaggctaggggatgatccgtgggtctatattaacgagaagaaccctagcatgagatttattggtggtgcaagtaattgcgtgctacattgttacaagagccaggtttttgtgggaagagaagggagcttagaggtttggtcaacagaaaataacggagatggagaggggttgtataggagaaattttgtggataaagaggaggattcaaagagaggggtgataaggaagattgaaggtggtggagataggttgtttgtcagtagagaaaatgtagagggtattgaagtgtgg
>sdasy_comp28209_c0_seq1
atggaaaacgaaatttccaattctacccctaacaccctccccagcgatcgtatcaagctcaacgttggaggcaagctttttgaaaccacaatatccacacttcaatcgggcggtccggattcactcttatccactctctcgacccgacctggccatgacccgattttcgttgaccgagacccggagattttctccgtcctcctctctctactccgctccaaccgtctcccctccactgcatgcagtttctccaagcaagaactcgccgacgaggctctcttctacggcattgactcgcacctccgctacgccgtctctcctcctcctctctctggaatcgacgcttcaatcgtgtccaccatcttccccgcctctgacggccttgtgtcttcattcaccgcggctgcagacgacggctctgtctgcattgctcacggcggccaaatctccttctacgatcacaacctaacccatctatccacagtccgcacgcacctcgaagatatcacctctatccgccacgtatggcccgatgtcgccgccgtcggatcggaaaccgccgcggggattcatttctacaatttctccagcgcgcgttacatcgagtcaattcactggactgactcgaccgatccgagaatctacaaagcgcgagtcagctcaatcgctgactcatcaagtcaaatcttcgcctccttcgaatgtccacacagagagaactgcatactatcgatagacaaatcaacgcttcagatctcatcagagatcacgagacaatcggggagcgctaccaaaaacatggtcccagggaagctcacgtggcttccggagaccggcgcgataatcggatcggcgattacatgtggggcgtttggttattcagggtatattagaatgtgggacccgcggaatggtgaggtggtctgggagacgagtgagccaggttcgggacgaagcagcaggtttggagattcgtttgcagacgtggac
>svimi_comp4797_c0_seq1
atggaaaacgaaatttccaattctacccctaacaccctccccagcgatcgtatcaagctcaacgttggaggcaagctttttgaaaccacaatatccacacttcaatcgggcggtccggattcactcttatccactctctcgacccgacctggccatgacccgattttcgttgaccgagacccggagattttctccgtcctcctctctctactccgctccaaccgtctcccctccactgcatgcagtttctccaagcaagaacttgccgacgaggctctcttctacggcattgactcgaacctccgcgacgccgtctctcctcctcctctctctggaatcgacgcttcaatcgtgtccaccatcttccccgcctctgacggccttgtgtcttcattcaccgcggctgcagacgacggctctgtctgcattgctcacggcggccagatctccttctacgatcacaacctaacccatctatccacagtccgcacgcacctcgaagatatcacctctatccgccacgtatggcccgatgtcgccgccgtcggatcggaatccgccgcggggattcatttctacaatgtctccagcgctcgttacatcgagtcaattcactggactgactcgaccgatccaagaatctacaaagcgcgagtcagctcaatcgctgactcatcaagtcaaatcttcgcctccttcgaatgtccacacagagagaactgcatactatcgatagacaaatcaacgcttcagatctcatcagagatcacgagacaatcggggagcgctaccaaaaacatggtcccagggaaactgacgtggcttccggagaccggcgcgataatcggatcggcggttacatgtggggcgtttggttattcaggttatattagaatgtgggacccgcggaatggtgaggtggtctgggagacgagtgagccaggttcgggacgaagcagcaggttcggagattcgtttgcagacgtggacgttgacgcgggtgggttgactttgtttaaggtctgctcaaagtctggtgatttagcagtggcagatttgcgcaggctaggggatgatccgtgggtctatattaacgagaagaaccctagcatgagaattattggtggtgcaagtaattgcgtgctacattgttacaagagccaggtttttgtaggaagagaagggagcttagaggtttggtcaacagaaaataacggagatggagaggagttgtataggagaaattttgtggataaagaggaggattcaaagagaggggtgataaggaaaattgaaggtggtggagataggttgtttgtcagtagagaaaatgtagagggtattgaagtgtgggaaagttctcatttttcagatgcaattttggtt
>serio_comp19957_c0_seq1
atggtcccagggaagctgacgtggcttccggagaccggcgcgataatcggatcggcggttacatgtggggcgtttggttattcagggtatattagaatgtgggacccgcggaatggtgaggtggtctgggagacgagtgagccaggttcgggacgaagcagcaggttcggagattcgtttgcagacgtggacgttgacgcgggtggattgactttgtttaaggtctgctcaaagtctggtgatttagcagtggccgatttgcggaggttaggggatgatccgtgggtctatattaacgagaagaaccctagcatgagatttattggtggtgcaagtaattgcgtgctacattgttacaagagccaggtttttgtaggaagagaagggagcttagaggtttggtcaaaagaaaataacggagatggagaggggttgtataggagaaattttgtggataaagaggaggattcaaagagaggggtgataaggaaaattgaaggtggtggagataggttgtttgtgagtagggaaaatgtagagggtattgaagtgtgggaaagctcttatttttctgatgcaattttggtt
>sfarg_comp15589_c0_seq1
atggaaaacgaaatttccaattctacccctaacaccctccccagcgatcgtatcaagctcaacgttggaggcaagctttttgaaaccacaatatccacacttcaatcgggcggtccggattcactcttatccactctctcgacccgacctggccatgacccgattttcgttgaccgagacccggagattttctccgtcctcctctctctactccgctccaaccgtctcccctccactgcatgcagtttctccaagcaagaactcgccgacgaggctctcttctacggcattgactcgcacctccgctacgccgtctctcctcctcctctctctggaatcgacgcttcaatcgtgtccaccatcttccccgcctctgacggccttgtgtcctcgttcaccgcggctgcagacgacggctctgtctgcattgctcacggcggccaaatctccttctacgatcacaacctaacccatctatccacagtccgcacgcacctcgaagatatcacctctatccgccacgtatggcccgatgtcgccgccgccggatcggaatccgcagcggggattcatttctacaatttctccagcgcgcgttacatcgagtcaattcactggactgactcgaccgatccgagaatctacaaagcgcgagtcagctcaatcgctgactcatcaagtcaaatcttcgcctccttcgaatgcccacacagagagaactgcatactatcgatagacaaatcaacgcttcagatctcatcagagatcacgagacaatcggggagcgctaccaaaaacatggtcccagggaagctgacttggcttccggagaccggcgcgataatcggatcggcggttacatgtggggcgtttggttattcagggtatattagaatgtgggacccgcggaatggcgaggtggtctgggagacgagtgagccaggttcgggacgaagcagcaggttcggagattcgtttgcagacgtggacgttgacgcgggtgggttgactttgtttaaggtctgctcaaagtctggtgatttagcggtggcagatttgcgcaggctaggggatgatccgtgggtctatattaacgagaagaaccctagcatgagatttattggtggtgcaagtaattgcgtgctacattgttacaagagccaggtttttgtaggaagagaagggagcttagaggtttggtcaaaagaaaataacggagatggagaggggttgtataggagaaattttgtggataaagaggaggattcaaagagaggggtgataaggaaaattgaaggtggtggagataggttgtttgtcagtagagaaaatgtagagggtattgaagtgtgg
>smats_comp30436_c0_seq1
atgtcagtcagtttctacgccgccccttctccagtttccatctctttccttcccagacccgccatcctcctcctctactgttaccaacctctcttatatatggaaaacgaaatttccaattctacccccaataccctccccagcgatcgtatcaagctcaacgttggaggcaagcttttcgaaaccacaatatccacactccaatcgggcggtccggattcactcttatccactctctcgacccgacctggccatgacccgattttcgttgaccgagacccggagattttctccgtcctcctctctctcctccgctccaaccgtctcccctccactgcaagcagtttctccaagcaagaacttgccgacgaggctctctactacggtattgactcgcacctccgctacgccgtctctcctcctactctctctggaatcgacgcctcaatcgtgtccaccatctgccccgcttctgatggccttgtgtcctcattcaccgcggctgcagacgacggctctatctgcattgctcacggcgggcaaatctccttctacgatcacaacctaacccacctatccacagtccgcacgcatctcgaagatatcaccactatccgccacgtatggcccgatatcgccgccgccggctcggaatccgccccggggatccatttctacaatttctccaccgcgcgttacatcgagtcaattcactggactgactcgaccgatccgagaatctacaaagcgcgagtctgctcaatcgctgactcatcaagtcaaatcttcgcctccttcgactgtccacacagagagaactgcatactatcgatagacaaatcaacgcttcagatctcatcagagatcaccagacaatcggggagcgcttccaagaacatggtcccagggaagctgacgtggcttccggagaacggcgcgataatcggatcggcggttacatgtggggcgtttggttattcagggtatattagaatgtgggacccgaggaatggtgaggtggtctgggagacgagtgagccaggttcgggacgaagcagcaggttcggagattcgtttgcagacgtggacgttgacgcgggtgggttgactttgtttaaggtctgctcaaagtctggtgatttagcagtggcagatttgcgcaggctaggggatgatccgtgggtctatattaacgagaagaaccctagcatgagatttattggtggtgcaagtaattgtgtgctacattgttacaagagccaggtttttgtgggaagagaagggagcttggaggtttggtcaacagaaaataacggagatggagaggggttgtttaggagaaattttgtggataaagaggaggattcaaagagaggggtgataaggaaaattgaaggtggtggagataggttgtttgtcagtagggaaaatgtagagggtattgaagtgtgggaaagttcttatttttctgatgcaattttggtt
>sbaby_contig00569
ctcaacgttggaggcaagctttttgaaaccacaatatccacacttcaatcgggcggtccggattcactcttatccactctctcgacccgacctggccatgacccgattttcgttgaccgagacccggagattttctccgtcctcctctctctactccgctccaaccgtctcccctccactgcatgcagtttctccaagcaagaactcgccgacgaggctctcttctacggcattgactcgcacctccgctacgccgtctctcctcctcctctctctggaatcgacgcttcaatcgtgtccaccatcttccccgcctctgacggccttgtgtcctcgttcaccgcggctgcagacgacggctctgtctgcattgctcacggcggccaaatctccttctacgatcacaacctaacccatctatccacagtccgcacgcacctcgaagatatcacctctatccgccacgtatggcccgatgtcgccgccgtcggatcggaatccgccgcggggattcatttctacaatttctccagcgcgcgttacatcgagtcaactcactggactgactcgaccgatccgagaatctacaaagcgcgagtcagctcaatcgctgactcatcaagtcaaatcttcgcctccttcgaaatgcccacacagagagaactgcatactatcgatagacaaatcaacgcttcagatctcatcagagatcacgagacaatcggggagcgcttccaagaacatggtcccagggaagctgacgtggcttccggagaacggcgcgataatcggatcggcggttacatgcggggcgtttggatattcagggtatat
>ptric_Potri.016G112900.1
ATGGAAAACGAAATTTCCAATTCTACCGCTAACACCCTCCCCAGCGATCGTATCAAGCTCAACGTTGGAGGCAAGCTTTTTGAAACGACAATATCCACACTCCAATCGGGTGGTCCGGATTCACTCTTATCCACTCTCTCGACCCGACCTGGCCATGACCCGATTTTCATTGACCGAGACCCGGAGATTTTCTCCGTCCTCCTTTCTCTACTCCGCTCCAACCGTCTCCCCTCCACTGCACGCCGTTTCTCTAAGCAAGAACTGGCCGACGAGGCTCTCTACTACGGCATTGATTCGCACATCCGCGACGCCATCTCTCCTCCTCCTCTCTCTGGAATTGATGCTTCAATCGTCTCCACCATCTGCCCCGCCTCTGACGGCCTCGTATCCTCATTCACCGCGGCCGCAGACGACGGCTCTGTCTGCACTGCTCACGGCGGCCAAATCTCCTTCTACGATCACAACCTAACCCACCTCTCCACAGTCCGTACGCACCTCGAAGATATCACCTCTATCCGCCACGTATGGCCCGATGTCGCCGCCGTCGGTTCAGAATCCGCCGCGGGGATCCATTTCTACAATTTCTCCACCGCGCGTTACATCGAGTCAATTCACTGGACTGACTCGACCGATCCGAGAATCTACAAAGCGCGAGTCAGCTCAATCGCTGACTCATCAAGTCAAATCTTTGCCTCCTTTGACTGTCCACACAGAGAGAACTGCATACTATCAATAGACAAATCAACGCTTCAGATCTCATCAGAGATCACGAGACAATCGGGGGGCGCTTCCAAGAACACGGTCCCCGGGAAGCTGACGTGGCTTCCGGAGACCGGCGCATTAATCGGATCGGCGGTTACATGTGGGGCGTTTGGTTATTCAGGATATATTAGAATGTGGGACCCACGGAATGGGGAGGTGATTTGGGAGACGAGTGAGCCAGGTTCGGGACGAAGCAGCAGGTTCGGAGATTCGTTTGCGGACGTGGACGTTGACGTGGGTGGGTTGACGTTGTTTAAAGTCTGCTCGAAGTCTGGTGATTTAGCAGTGGCAGATTTGCGCAAGTTAGGGGATGATCCGTGGGTCTATATTAACGAGAAGAACCCTAGCATGAGATTTATTGGTGGTGCAAGTAGTAGTGTGCTACATTGTTACAAGAGCCAGGTTTTTGTAGGAAGAGATGGGAGTTTAGAGGTTTGGTCAAAAGAGAATAACGGAGTTGGAGAGGGGTTGTATAGGAGAAATTTTGTGGATAAAGTGGAGGATTCAAACAGAGGGGTGATAAGGAAAATTGAAGGTGGCGGAGATAGGTTGTTTGTTAGTAGGGAAAATGTTGAGGGTATTGAAGTGTGGGAAAGTTCTTATTTTTCTGGTGCAATTTTGGTTTAG
>spurp_SapurV1A.0184s0220.1
ATGGCTTCCTTATCTTTCTCCCCTTCATCTGTACTGGGCTTGAAAATCCGGCCTAATAAAGCAAACCCTGCAACAATGGCTTCCTTTGTCACATCCATCAAGTCCTCACTTGGGTCTTCCAAATCTGCTTTCTTGCAACATGGGTTTTCTTCACAGTCTCCAAATCTTCCTGGGTTTGTCTCTAAAGCCCGGTCCTTTGGTGTTTCTGCTAGAGCTGCTACAGAGAAATCTATTCATGACTTCACTGTAAAGGATATTGATGGGAAGGATGTTGCTCTTAGCAAATTTAAGGGAAAAGTTCTTTTGATTGTTAATGTCGCTTCGAAATGTGGTCTGACATCATCAAATTATTCGGAACTCACACACGTATACGAGAAGTACAAGACTCAAGGCTTTGAAATTCTGGCTTTCCCTTGCAACCAGTTCGGTGGGCAAGAACCTGGATCAAACCCTGAGATTAAACAATTTGCTTGTACCAAGTACAAAGCAGAATTTCCAATACTTGACAAGGTTGATGTGAATGGACCAAGTACAGCTCCAGTTTATCAGTTTCTGAAATCAAGTGCTGGAGGGTTTTTAGGTGATTTGATCAAGTGGAACTTTGAGAAGTTCTTGGTGGACAAGAATGGCAAGGTTGTGGAGAGATATCAACCAACAACATCACCTTTCCAACTCGAGAAAGACATTCAGAAGCTCCTCGCTGCATGA
>ssuch_willow_GLEAN_10026469
ATGGCTTCCTTATCTTTCTCCCCTTCATCTGTACTGGGTTTGAAAATCCGGCCTAATAAAGCAAACCCTGCAACAATGGCTTCCTTTGTCACATCCATCAAGTCCTCACTTGGGTCTTCCAAATCTGCTTTCTTGCAACATGGGTTTTCTTCACAGTCTCCAAATCTTCCTGGGTTTGTCTCTAAAGCCCGGTCCTTTGGTGTTTCTGCTAGAGCTGCTACAGAGAGATCTATTCATGACTTCACTGTTAAGGATATTGATGGGAAGGATGTTGCTCTTAGCAAATTTAAGGGGAAAGTTCTCTTGATTGTTAATGTCGCTTCGAAATGTGGTCTGACATCATCAAATTATTCGGAACTCACACACGTATACGAGAAGTACAAGACTCAAGGCTTTGAAATTCTGGCTTTTCCTTGCAACCAGTTCGGTGGGCAAGAACCTGGATCAAACCCTGAGATTAAACAATTTGCTTGTACCAAGTACAAAGCAGAATTTCCAATACTTGACAAGGTTGATGTGAATGGACCAAGTACAGCTCCAGTCTATCAGTTTCTGAAATCAAGTGCTGGAGGGTTTTTGGGTGATTTGATCAAGTGGAACTTTGAGAAGTTCTTGGTGGACAAGAATGGCAAGGTTGTGGAGAGATATCAACCAACAACATCACCTTTCCAACTCGAGAAAGACATTCAGAAGCTCCTCGCTGCATGA
>ssach_comp28979_c0_seq1
atggcttccttatctttctccccttcatctgtactgggtttgaaaatccggcctaataaagcaaaccctgcaacaatggcttcctttgtcacatccatcaagtcctcacttgggtcttccaaatctgctttcttgcaacatgggttttcttcacagtctccaaatcttcctgggtttgtctctaaagcccggtcctttggtgtttctgctagagctgctacagagagatctattcatgacttcactgttaaggatattgatgggaaggatgttgctcttagcaaatttaaggggaaagttctcttgattgttaatgtcgcttcgcaatgtggtctgacatcatcaaattattcggaactcacacacgtatacgagaagtacaagactcaaggctttgaaattctggcttttccttgcaaccagttcggtgggcaagaacctggatcaaaccctgagattaaacaatttgcttgtaccaagtacaaagcagaatttccaatacttgacaaggttgatgtgaatggaccaagtacagctccagtctatcagtttctgaaatcaagtgctggaggttttttgggtgatttgatcaagtggaactttgagaagttcttggtggacaagaatggcaaggttgtggagagatatcaaccaacaacatcacctttccaactcgagaaagacattcagaagctcctcgctgca
>sdasy_comp36158_c0_seq1
atggcttccttatctttctccccttcatctgtactgggtttgaaaatccggcctaataaagcaaaccctgcaacaatggcttcctttgtcacatccatcaagtcctcacttgggtcttccaaatctgctttcttgcaacatgggttttcttcacagtctccaaatcttcctgggtttgtctctaaagcccggtcctttggtgtttctgctagagctgctacagagagatctattcatgacttcactgttaaggatattgatgggaaggatgttgctcttagcaaatttaaggggaaagttctcttgattgttaatgtcgcttcgaaatgtggtctgacatcatcaaattattcggaactcacacacgtatacgagaagtacaagactcaaggctttgaaattctggctttcccttgcaaccagttcggtgggcaagaacctggatcaaaccctgagattaaacaatttgcttgtaccaagtacaaagcagaatttccaatacttgacaaggttgatgtgaatggaccaagtacagctccagtctatcagtttctgaaatcaagtgctggagggtttttaggtgatttgatcaagtggaactttgagaagttcttggtggacaagaatggcaaggttgtggagagatatcaaccaacaacatcacctttccaactcgagaaagacattcagaagctcctcgctgca
>svimi_comp19447_c0_seq2
atggcttccttatctttctccccttcatctgtactgggtttgaaaatccggcctaataaagcaaaccccgcaacaatggcttcctttgtcacgtccatcaagtcctcgcttgggtcttccaaatctgctttcttgcaacatgggtgttctttacagtctccaaatcttcctgggtttgtctctaaagcccggtcctttggtgtttctgctagagctgctacagagagatctattcatgacttcactgtaaaggatattgatgggaaggatgttgctcttagcaaatttaaggggaaagttctcttgattgttaatgtcgcttcgaaatgtggtctgacatcatcaaattattcggaactcacacacgtatacgataagtacaagactcaaggctttgaaattctggctttcccttgcaaccagttcggtgggcaagaacctggatcaaaccctgagattaaacaatttgcttgtaccaagtacaaagcagaatttccaatacttgacaaggttgatgtgaatggaccaagtacagctccagtctatcagtttctgaaatcaagtgctggagggtttttgggtgatttgatcaagtggaactttgagaagttcttggtggacaagaatggcaaggttgtggagagatatcaaccaacaacatcacctttccaactcgagaaagacattcagaagctcctcgctgca
>serio_comp20752_c0_seq1
atggcttccttatctttctccccttcatctgtactgggtttgaaaatccggcctaataaagcaaaccccgcaacaatggcttcctttgtcacatccatcaagtcctcacttgggtcttccaaatctgctttcttgcaacatgggtgttctttgcagtctccaaatcttcctgggtttgcctctaaagcccggtcctttggtgtttctgctagagctgctacagagaaatctattcatgacttcactgttaaggatattgatgggaaggatgttgctcttagcaaatttaaggggaaagttcttttgattgttaatgtcgcttcgcaatgtggtctgacatcatcaaattattcggaactcacacacgtatacgagaagtacaagactcaaggctttgaaattctggcttttccttgcaaccagttcggtgggcaagaacctggatcaaaccctgagattaaacaatttgcttgtaccaagtacaaagcagaatttccaatacttgacaaggttgatgtgaatgggccaagtacagctccagtctatcagtttctgaaatcaagtgctggagggttcttaggtgatttgatcaagtggaactttgagaagttcttggtggacaagaatggcaaggttgtggagagatatcaaccaacaacatcacctttccaactcgagaaagacattcagaagctcctcgctgca
>sfarg_comp15403_c0_seq1
atggcttccttatctttctccccttcatctgtactgggtttgaaaatccggcctaataaagcaaaccctgcaacaatggcttcctttgtcacatccatcaagtcctcacttgggtcttccaaatctgctttcttgcaacatgggttttcttcacagtctccaaatcttcctgggtttgtctctaaagcccggtcctttggtgtttctgctagagctgctacagagagatctattcatgacttcactgttaaggatattgatgggaaggatgttgctcttagcaaatttaaggggaaagttctcttgattgttaatgtcgcttcgaaatgtggtctgacatcatcaaattattcggaactcacacacgtatacgagaagtacaagactcaaggctttgaaattctggcttttccttgcaaccagttcggtgggcaagaacctggatcaaaccctgagattaaacaatttgcttgtaccaagtacaaagcagaatttccaatacttgacaaggttgatgtgaatggaccaagtacagctccagtttatcagtttctgaaatcaagtgctggagggtttttaggtgatttgatcaagtggaactttgagaagttcttggtggacaagaatggcaaggttgtggagagatatcaaccaacaacatcacctttccaactcgagaaagacattcagaagctcctcgctgca
>smats_comp26762_c0_seq1
atggcttccttatctttctccccttcatctgtactgggtttgaaaatccggcctaataaagcaaaccctgcaacaatggcttcctttgtcacatacatcaagtcctcacttgggtcttccaaatctgctttcttgcaacatgggttttcttcacagtctccaaatcttcctgggtttgtctctaaagcccggtcctttgctgtttctgctagagctgctacagagagatctattcatgacttcactgttaaggatattgatgggaaggatgttgctcttagcaaatttaaggggaaagttcttttgattgttaatgtcgcttcgcaatgtggtctgacatcatcaaattattcggaactcacacacgtatacgagaagtacaaaactcaaggctttgaaattctggcttttccttgcaaccagttcggtgggcaagaacctggatcaaaccctgagattaaacaatttgcttgtaccaagtacaaagcagaatttccaatatttgataaggttgatgtgaatggaccaagtacagctccagtctatcagtttctgaaatcaagtgctggagggtttttaggtgatttgatcaagtggaactttgagaagttcttggtggacaagaatggcaaggttgtggagagatatcaaccaacaacatcacctttccaactcgagaaggacatccagaagctcctcgctgca
>sbaby_contig01007
atggcttccttatctttctccccttcatctgtactgggtttgaaaatccggcctaataaagcaaaccctgcaacaatggcttcctttgtcacatacatcaagtcctcacttgggtcttccaaatctgctttcttgcaacatgggttttcttcacagtctccaaatcttcctgggtttgtctctaaagcccggtcctttgctgtttctgctagagctgctacagagagatctattcatgacttcactgttaaggatattgatgggaaggatgttgctcttagcaaatttaaggggaaagttcttttgattgttaatgtcgcttcgcaatgtggtctgacatcatcaaattattcggaactcacacacgtatacgagaagtacaaaactcaaggcttcgaaattctggctttcccttgcaaccagttcggtgggcaagaacctggatcaaaccctgagattaaacaatttgcttgtaccaagtacaaagcagaatttccaatacttgacaaggttgatgtgaatggaccaagtacagctccagtctatcagtttctgaaatcaagtgctggagggtttttgggtgatttgatcaagtggaactttgagaagttcttggtggacaagaatggcaaggttgtggagagatatcaaccaacaacatcacctttccaactcgagaaagacattcagaagctcctcgctgca
>ptric_Potri.006G265400.1
[truncated: 1,447,617 more chars]
