# Supplementary material for: Comparative genomics and transcriptomics analysis reveals evolution patterns of selection in the Salix phylogeny
Source: BMC Genomics. 2019 Mar 29;20:253. doi: 10.1186/s12864-019-5627-z (PMC6440167; doi:10.1186/s12864-019-5627-z)
Supplement: Supplementary file 5 — Sequences of resistance genes in Genus Salix. (FA 26 kb) [file 12864_2019_5627_MOESM5_ESM.fa]

>sbaby_contig01734
atggcaggagagaagatcgtgggtgtagccgttgatttctcatcatgcagcaggaaagcactaaaatgggccacggataacattgtccgtgacggggatcaccttgtcctgatcactgtacaacctgaaggttactatgaagatggtgagatgcagctctgggaagtcaccggatcacctatgatccctctggcagagttttctgatcctgtgatcatgaagaaatacaagttgaagcctgatccagaaactcttgatcttctcaacactgttgctcgccagaaagagatcgttgtggtgctgaaggtctactggggagacgctcgtgaaaagatatgcgaagcaattgataagatccctttgagttgccttgtaattggcaacagaggacttggcaagattaagagggccatcatgggtaagtgtaagcaactttgtggtgaa
>sdasy_comp25599_c0_seq1
atgggccttgtcatgacaagtccctgtccagaaaccggaagagtaaagtcgggtttcggtggggagaaagcaaacccggtcatattccctagtgacggtagaataagaccgaattcatttatgaaccctagtggaggtgagaaagaaaatgatagcttcggactattctgtgaaggcgttggaaatgagatgctgcgttttaatgatgttatggacaaggagttgctggatccagatggcgattcgactttaaatgacgagggacaaaacagtggggatagacagagtggtgttttgagtccacacaaaacagtaaacgtttttgattccattggtaatttgagctcgaatggagagagtggcgactggtcttcgttttcttcaataagctcgtcaggttttgacgattgtggcgttgattggagctgggatgatgtgaagggaggacacgtggagataggagatgagaccagaggagggaatatgctatcttggttgtggggagaggaaagtcaaagactagaagatgcagtggactgtgagaaggaaaatgccatgctgcatggcttctttcttgatttgcctcag
>sdasy_comp31797_c0_seq1
atggaagagctcaacatccagaaccagagagacacgatgaattcatcatcaaagctagtcttgtataatttctcgcacagctcctgttcatggcgggtccgctttgctttaaaacttaaaggacttgattatgagtataaagcagttaatcttgtaaaaggagagcagtttagtagagagtttgaacaactgaatcctctccattatgttccagtcttggttgatggtgatgtggtggtctcggactccttagcaatcttgctgtatttggaagaaaaatatcctcagagagcattgctgccagatgatcatcagcgaaaagctctaaatctccaagttgccagtatcgtttgctctagcatacaacctcttcatatggttactttggcgaaacacattgaagaaaaagttggtccagaagagggaatattatgggcactatctattattgaaaaaggtttttatgcactggagaagttgctgaaagattttgcaaccagatttgccactggagaagaattatacatggctgatatgtttttggccccagagattgatacagttgcaaaaaggtacaacattgatatgtccgcctaccctattttaaatagggtttatgaagcctacaagaccgtaccggagttcctagctgcatcaccggaagcacagccagatgcggcgtttttcacaccaccggcg
>sdasy_comp32217_c0_seq1
atggggtgggcaattgcactacacgggggtgccggagacataccactttcgttgccagcagaccgtcgcctccctcgtgaggcggctctccatcactgcctcgagattggtgtcgccgctctcaaagcccaaaagcacccactcgatgttgtcgagcttgtggtccgggaattagagaaccatccaaactttaatgccgggaaaggatctgttttgactagcaggggcactgttgagatggaagcttgtatcatggatggaaattcaaagaaatgtggagctgtttctggtctcaccactgttgttaatgccatatctctagcacgattggtcatggacaacactcctcacatataccttggatttgatggagctgaggcgtttgctagggaacaaggtgttgagaccgttgattccagtcatttcattactccagaaaatattgagaggctaaagcaggctaaagaagctgacagagtccagatcgattatacacaacccattcagaaagatgagaaaagtgaaagcccaactggtaatgaagatagccaaattgggacagttggatgtgttgctgttgataaaaatgggaacttagctgcagcaacttctacaggtgggtttgttaacaagatggtgggtaggattggagacacacccataattggtgcagggacatatgccaacaatctctgtgcagtttctgctacaggcagaggggaaacaattatacgcggtactgtttctcgagatgtggctggccctttg
>sdasy_comp35146_c0_seq1
atggcggacgttactgaaaccaccggcgcttccacctctgaggacaaacaaccggcggtgccggagcctaaaaaattatggagcgacgaagtagatgacgaagaggttcaacagagcacatccgaggaaaaagctgtctcggagctaaacgttgacgcattagctatcgacgagaacaagaaagttaacaagttccttgacgaacctgaagactctagaatacaagccgtcacaacaggggatacaccatacacatcggcatccacatttgaagatttgaacctgtcaccggagctcctcaagggtttgtatgtggagatgaaattccacaagcctagtaagattcaagctattagtcttccaatgatcatgactcctccatacaaagatttgattgctcaggcacacaatggttctggcaagaccacttgttttgtgcttggcatgttgagtcgtgttgatccaaaacttcaaaggccccaagcactctgcatttgccctacaagagagttatcaattcagaatatggaagttcttctgaagatgggaaagtacacgggaataagttcagaatgtgcggtgcccatagaaagcggaaataatgatagatccagatcccgaccaccaatatctgcacaagtagtgattgggactcctggtacgataaagagattgatgtcacaaaagaaattgggtgttgctgatatgaaggttcttgtttttgatgaagctgatcacatgctggccaaggatggctttcaagatgattccttgaggataatgaaggacattcaaagattcaattctcattgccaggttcttctgttctctgccacttttgatgaggctgttaagaactttgtgtcaaaggttgtgaaagattacaatcaactttttgtaaagaaagaagacctgtcattagaatcattgaagcagtacaaggtgaatcttcctgacgaacttgccaagattcaagtagtaagagataggattcttgagctgggagagaacataggccagataattatatttgtcaacacaaagcacagcgccaaaatgctgcaccaatcccttgtggatttaggctatgaagtcactaccattcatggtgcacttaatcttgaagaccgagataaaatagttaaagaattcaaggatggattgactcaagttctcatatcaactgacgttcttgcccggggttttgaccaacaacaggttaatttggtaatcaattatgacctcccagtgaagtttgaaaatcgatcagagcctcattatgaggtctacttgcacaggatcggtagggctgggcgttttggccgcaaaggggctgtgtttaatttcataatgactgaccatgatttgatgatcatgaggaagatagagagctacttcaacagtccagtagctgagataccatcctggaacagtgaagaggactttacggtggctctcaaggcagctggtttgctg
>sdasy_comp36688_c0_seq2
atggcgctcaagctgtacggaacagccatgtccacatgcacatcgcgcgtgctgacgtgcttccatgagaagagcttagatttcgagctcgtcccggttgatctcttcgccggcgagcacaagcagcctcctttcctggccaaaaatcccttcggtcagattccagctcttgaagatggtgatctcactttatttgaatctagagcaatcacatcatacgttgccgaaaaattcaaggggactggctacgatcttatcaggcacgaaaacctcaaagaagctgcgttggtgaaggtatggacggaggtagaatcccaccattataaccctgcgatagcaccgatcgtgtatcaactcctggtggctccacttcaaggcaagtcaccggaccagtcaatcatcgacgccagcgtggagaagctaggaaaagtgcttgacatttatgaagccaggctgactgccaccaggtacctcgccggagatttctatagcttggctgaccttcaccacctgccatacacgtactatctcatgaagactccggcagcttcggtggtggatgagcgtccgcatgttaaggcgtggtgggaggatatttcttccaggccagcttttaagaaagtagccgagggtatgaagtttggtgggaag
>sdasy_comp39659_c0_seq1
acaggagggcccgatggttccatcaggaatgagaaagagctggcacatgctgcaaacaatggtctcaaaattgctattgatttttgtgagggaatcaaggccaaacaccccagaattacatatgctgacttatatcagcttgctggggttgttgcagttgaggtaaccggaggccctacaattgactttgttccaggaagaaaggattctctggaatctcctgaagaagggcgtcttcctgatgcaaaacaaggagcatcacatttaagggatgtgttctatcgcatgggtctatcggacaaggacattgtggcactgtctggagcccacacattgggaagggctcatcgagatagatcaggctttgatggcccttggacaaaggagcctttgaagtttgacaactcttacttccaggagctcttgaaaggggattcagaggggctgttaaaactgtcgacagacaaggttcttgttgaagatcccaagttctgcaaatatgttttcctgtacgcagaggatgaggatgcattcttttcagattattcatcgtcacacaagaagttatcagagctgggctttactcctccttcctcaagtctcaaagcaattacaaagaacagtaccttgctaactcgaagtgctgtaggagtcgccgttactgctactgtaataatcctatgttacttcattgaaatcaacagaagagtgtcg
>serio_comp21160_c0_seq2
atggaagagctcaacatccagaaccagagagacacgatgaattcatcatcaaagctagtcttgtataatttctcgcacagctcctgttcatggcgggtccgctttgctttaaaacttaaaggacttgattatgagtataaagcagttaatcttgtaaaaggagagcagtttagtagagagtttgaacaactgaatcctctccattatgttccagtcttggttgatggtgatgtggtggtctcggactccttagcaatcttgctgtatttggaagaaaaatatcctcagagagcattgctgccagatgatcatcagcgaaaagctctaaatctccaagttgccagtatcgtttgctctagcatacaacctcttcatatggttactttggcgaaacgcattgaagaaaaagttggtccagaagagggaatattatgggcactatctattattgaaaaaggtttttatgcactggagaagttgctgaaagattttgcaaccagatttgccactggagaagaattatacatggctgatatgtttttggccccagagattgatacagttgcaaaaaggttcaacattgatatgtccgcctaccctattttaaatagggtttatgaagcctacaagaccgtaccggagttcctagctgcatccccggaagcacagccagatgcggtgtttttcacaccaccggcgttg
>serio_comp22307_c0_seq1
atggctagcgatcaagtgaccctgttggatctatgggcaagtccttttgggatgagagtgagattagcgctggctgaaaagggtgtcaagtatgagtacagtgaacaagatctggtgaacaaaggtgctctgctccttcaaatgaatcctgttcacaagaaaatcccagttcttgtccataatgggaagcccgtctgtgaatcactcattattgttcaatatattgatgaggtgtggaaggataaggctccatttttgccttctgatccttaccagagagctcagtcgaggttctgggctgattttgttgacaaaaagatttatgactttgggaggaagatctggacggaaaaaggagaagatcaggaggcagccaagaagtgcttcattgacagcctcaagttgctggaaggagagctcggagacaagccctacttcggcggcgagaccatcggctacgttgacgtagctcttcttccattctacacctggttttatgcctacgagaccatcggaaacttcagcatagaggctgagtgtccgaagctggctggttattgcaagaggtgcttgaagaaagagactgtatccaagtctcttgaagatcccaaaaaggtctacgatttcgttgtgatgctgaggaagaagttcgggattgag
>serio_comp32164_c0_seq1
atgcttcgtttagcgtggcatgatgcagggacttatgatgcaaaaacaaagacaggagggcccgatggttccatcaggaatgagaaagagctggcacatgctgcaaacaatggtctcaaaattgctattgatttttgtgagggaatcaaggccaaacaccccagaattacatatgctgacttatatcagcttgctggggttgttgcagttgaggtaaccggaggccctacaattgactttgttccaggaagaaaggattctctggaatctcctgaagaagggcgtcttcctgatgcaaaacaaggagcatcacatttaagggatgtgttctatcgcatgggtctatcggacaaggacattgtggcactgtctggaggccacacattgggaagggctcatcgagatagatcaggctttgatggcccttggacaaaggagcctttgaagtttgacaactcttacttccaggagctcttgaaaggggattcagaggggctgttaaaactgtcgacagacaaggttcttgttgaagatcccaagttctgcaaatatgttttcctgtacgcagaggatgaggatgcattcttttcagattattcatcatcacacaagaagttatcagagctgggctttactcctccttcctcaagtctcaaagcagttacaaagaacagtaccttgctaactcgaagtgctgtaggagtcgccgttgctgctactgtaataatcctatgttacttcattgaaatcaacagaagagtgtcg
>sfarg_comp11104_c0_seq1
atgattcaagatcccaataaagagaaagagtcacaaatcacgagcatgaaggcagcaacagaatctgatgctaaagagaaagaaccggtgatgaaaccaattactgaatccacaacgggatcccagcaaactacagagaagaagacagagatttattcgagagaaaatcttaacagttacatccaattacaaactacacgaaagttgtccattttttatggtgatttacccgagatgcacagaggaagagaacgaacttcatatatcccttttctactcaatctagaaagaagattggacgttattctggttcgtctccatttttgtgaaactattcctcaagcaaggcagctgataagtcatcgaagggtttgtgtgaataatagaatggtaagcattacgcatttgaaagtgtcccacggtgatataatatcttttcaagaaaatgacgcaagaatccgcggtgaagaaataaggagatctttctatatcgaaatattagttgataaaatcatagggaaattcctggatcacccggtcaggagaagaaccaaaacagaatggttccacctactcaaaactaagaggggatgccgcctactactaaaatccccgtttttgcaacggttg
>sfarg_comp15029_c0_seq1
atggcaaacacagagcatgtaaagcttttagggttctgggctagcccctttgtgcgaagggtagaatgggctctgaaactcaagggtgttgattacgagtacatagaagaagatatattcaacaagagttctcagctcctagagttaaaccctgtccataaactggtcccagtgtttgtccatggcgagagagtgatcgctgagtcatttgttattctcgagtatatcgatgaaacatggaaacaatgtcccctgatgcctcaagatcctcacgaaagagccacggcacgcttttggagtaaatttgttgaagagaagattttgtctgcttcatggaaatcattgtgctccctgggagaggaaaaggaaaaggcagcaaaactgaccgttgatgccgtagaaaagatagagggagagctgaaagggaagcgattctttggaggagagagcattggctacttggacattgcagtaggatggatctcttactggctgccaatttgggaagaagttgggtccatgaagatactagatcctctgcaatttccggcgctaacttcatggatgaggaatttcctcgagcaccctgtgatcaaggaaaacctaccacctcgagacaagatgatcatttatttccagaatcgaagccaggagctttcttccaggcctcgcggt
>sfarg_comp19871_c0_seq1
atggctgatgacatgggagcagcaaaagaacgcaggatcctggttgctgttgatgagagtgaagagagcatgaatgctctttcatggtgtctcaagaatgtcttggtttctagcagttcttccaaagatacactgattcttctttatgtaaagcctcctagagtcgtctactctgctcttgatggcacagggtatttgttttcttctgatatcatggaaactatgcagaagtatagtaatgacatagctgattgtgtcatagagaaggccaaaaggatgtgtagagaacaatttcaagatgttaaggtggagacaatgatagagcatggtgatccaagggatttcatttgccagatagcagagaaattgcatgttgacatgctggtaatgggcagccatggctatggtgttatcaagagggcatttcttggaagtgtgagcaaccattgtgcacagaatgtgaagtgccctgttctgattgtgaagaggcccaaatcagcttctggaagcaaa
>sfarg_comp49289_c0_seq1
atggcagcatctatcgctctacggagagggacagcttctcctctgctttcgaagctcaccaaccccatccgctctgtctctgcttttcgttccttcaacactgactctcagtcgcaggtcaccaccactggaggcaattcccctgacaatggtagcagtgtcgagctccgcagctcttctcgtcgtagccctgctcgccgtcgcgatgctactccaagtttcttctcagatgcgttcgatccattttccccaacaaggagtctgagcaaggtcctgaacctaatggaccagttcctggacaaccctttcctc
>smats_comp16558_c0_seq1
atggcagatgtgaagcttcatggtttctgggctagcccttttagttgcagagttatatgtgctctgaaactaaagggcgtggagtttgagtatatagaagaagacctcgctaataaaagtgaactgctactgaagtataacccagtttacaagaaaatccctgtattcgtccatggcggcaagccaatcgcggagtctcttgttatccttgaatacatcgaagaaacatggccggagaatccattgctaccgaaagatccttacgagagagccatggctcggttttggattcagtatggagctactaaggctgccgtctttgttgcccttttccgatctaccggagaagagctagagaaggccacaaaagaaatgtttgaagtgttgaaagtcttagaagagcaaggtctcggggataagaagttttttggcggcgacagcataaatctagtggacatctcattagaagtgtacgcttattggatagcagccatggaagaagcagcgggtgtgaaagtgtttgaaccaagcacactgcctcgattgcatgcctgggctcagaatttcattgaagttcctctgatcaaagaaaacattcctgaccatgataagttggtgctccatatgaaggctgtcatggggaaatcagtgaacaag
>smats_comp24492_c0_seq1
atggcaggagagaagatcgtgggtgtagccgttgatttctcatcatgcagcaggaaagcactaaaatgggccacggataacattgtccgtgacggggatcaccttgtcctgatcactgtacaacctgaaggttactatgaagatggtgagatgcagctctgggaagtcaccggatcacctatgatccctctggcagagttttctgatcctgtgatcatgaagaaatacaagttgaagcctgatccagaaactcttgatcttctcaacactgttgctcgccagaaagagatcgttgtggtgctgaaggtctactggggagacgctcgtgaaaagatatgcgaagcaattgataagatccctttgagttgccttgtaattggcaacagaggacttggcaagattaagagggccatcatgggtagtgtaagcaactttgtggtgaataatggatcctgccctgttactgttgtgaagcagtcggaccacgaaccg
>smats_comp25964_c0_seq2
atggcaaacacagagcatgtaaagcttttagggttctgggctagccccttttcgaaaagggtagaatgggctctgaaactcaagggtgttgattacgagtacatagaagaagatatattcaacaagagttctcagctcctagagttaaaccctgtccataaactggtcccagtgtttgtccatggcgagagagtgatcgctgagtcatttgttattctcgagtatatcgatgaaacatggaaacaatgtcccctgatgcctcaagatcctcacgaaagagccatggcacgcttttggagtaaatttgttgaagagaagattttgcctgcttcatggaaatcaatgtgctccctgggagaggaaaaggaaaaggcagcaaaactgaccgttgatgccgtagaaaagatagaggaagagctgaaagggaagcgattctttggaggagagagcattggctacttggacattgcagtgggatggatgtcttactggctgccaatttgggaagaagttgggtccatgaagatactagatcctctgcaatttccggcgctaacttcatggatggggaatttcctcgagcaccctgtgatcaaggaaaacttaccacctcgagacaagatgatcatttatttccagaatcgaagccaggagctttcttctaggcctcgcggt
>smats_comp26318_c1_seq1
atgccagcagctgcaatgacagccaacgcaatcctcacggccgctccaccaactcttcaccctcttctctccccactcctcccaaatcattcctcattccatggcgtctctcttaagctcccacgtcagtctttttccttctctctggctgccaagaaccagcaaccactttttgttgtttctgctgccaagaaagctgttgctgtccttaaaggcacttccagtgttgaaggcgtcgtcactttgtcccaggaagacggtggtcctacaactgtgaatgttcgtattactgggcttactccagggcctcatgggttccacctgcatgaatatggtgacacaacaaatggatgcatgtcaacaggggcgcattttaatcctaacaagctgacacatggtgctcctgaggatgaaatccgtcatgcgggtgacctgggaaacatagttgctaatgccgatggagtggcagaggtaacaatagtggatagccagataccactgactggtcctaatgcagtgattggaagagcacttgtggtccatgagctcgaggatgaccttggaaagggcgggcatgagctaagcttaaccactgggaatgcaggcggtagattggcatgtggagttgttggtttgactccaata
>smats_comp29589_c0_seq2
atggctgatgacacgggagcagcaaaagaacgcaggatcctggtagctgttgatgagagtgaagagagcatgaatgctctttcatggtgtctcaagaatgtcttggtttctagcagttcttccaaagatacactgattcttctttatgtaaagcctcctagagtcgtctactctgctcttgatggcacagggtatttgttttcatctgatatcatggaaactatgcagaagtatagtaatgacatagctaattgtgtcatagagaaggccaaaaggatctgtagagaacaatttcaagatgttaaggtggagacaatgatagagcatggtgatccaagggatgtcatttgccagacagcagaggaattgcatattgacatgctggtaatgggcagccatggctatggtgttatcaagagggcatttcttggaagtgtgagcaaccattgtgcacagaatgtgaagtgccctgttctgattgtgaagaggcccaaatcagattctggaagcaaa
>spurp_SapurV1A.0088s0440.1
ATGGCTGATGACATGGGAGCAGCAAAAGAACGCAGGATCCTGGTAGCTGTTGATGAGAGTGAAGAGAGCATGAATGCTCTTTCATGGTGTCTCAAGAATGTCTTGGTTTCTACCAGTTCTTCCAAAGATACACTGATTCTTCTTTATGTAAAGCCTCCTAGAGTCGTCTACTCTGCTCTTGATGGCACAGGGTATTTGTTTTCTTCTGATGTCATGGAAACTATGCAGAAGTATAGTAATGACATAGCTGATTGTGTCATAGAGAAGGCCAAAAGGATGTGTAGAGATCAATTTCAAGATGTTAATGTGGAGACAATGATAGAGCATGGTGATCCAAGGGATTTCATTTGCCAGATAGCAGAGAAATTGAATGTTGACATGCTGGTAATGGGCAGCCATGGCTATGGTGTTATCAAGAGGGCATTTCTTGGAAGTGTGAGCAACCATTGTGCACAGAATGTGAAGTGCCCTGTTCTGATTGTGAAGAGGCCCAAATCAGCTTCTGGAAGCAAATGA
>spurp_SapurV1A.0226s0210.1
ATGGCGGACGTTACTGAAACCACCGGCACTTCCACCTCTGAGGACAAAAAACCGGTGGTGCCGGAGCCTAAAAGATCATGGGGCGAAGAAGTAGAAGACGAAGAGGCTCAACAGAGCACATCCGAGGAAAAAGCTGTCTCGGAGCTAAACGTTGACGCATTAGCTATCGACGAGAACAAGAAAGTTAACAAGTTCCTTGACGAACCTGAAGACTCTAGAATACAAGCCGTCACAACAGGGGATACACCATACACATCGGCATCCACATTTGAAGATTTGAACCTGTCACCGGAGCTCCTCAAGGGTTTGTATGTGGAGATGAAATTCCACAAGCCTAGTAAGATTCAAGCTATTAGTCTTCCAATGATCATGACTCCTCCATACAAAGATTTGATTGCTCAGGCACACAATGGTTCTGGCAAGACCACTTGTTTTGTGCTTGGCATGTTGAGTCGTGTTGATCCAAAACTTCAAAGGCCCCAAGCACTCTGCATTTGCCCTACAAGAGAGTTATCAATTCAGAATATGGAAGTTCTTCTGAAGATGGGAAAGTACACGGGAATAAGTTCAGAATGTGCGGTGCCCATAGAAAGCGGAAATAATGATAGATCCAGATCCCGACCACCAATATCTGCACAAGTAGTGATTGGGACTCCTGGTACGATAAAGAGATTGATGTCACAAAAGAAATTGGGTGTTGCTGATATGAAGGTTCTTGTTTTTGATGAAGCTGATCACATGCTGGCCAAGGATGGCTTTCAAGATGATTCCTTGAGGATAATGAAGGACATTCAAAGATTCAATTCTCATTGCCAGGTTCTTCTGTTCTCTGCCACTTTTGATGAGGCTGTTAAGAACTTTGTGTCAAAGGTTGTGAAAGATTACAATCAACTTTTTGTAAAGAAAGAAGACCTGTCATTAGAATCATTGAAGCAGTACAAGGTGAATCTTCCTGACGAACTTGCCAAGATTCAAGTAGTAAGAGATAGGATTCTTGAGCTGGGAGAGAACATAGGCCAGATAATTATATTTGTCAACACAAAGCACAGCGCCAAAATGCTGCACCAATCCCTTGTGGATTTAGGCTATGAAGTCACTACCATTCATGGTGCACTTAATCTTGAAGACCGAGATAAAATAGTCAAAGAATTCAAGGATGGATTGACTCAAGTTCTCATATCAACTGACGTTCTTGCCCGGGGTTTTGACCAACAACAGGTTAATTTGGTAATCAATTATGACCTCCCAGTGAAGTTTGAAAATCGATCAGAGCCTCATTATGAGGTCTACTTGCACAGGATCGGTAGGGCTGGGCGTTTTGGCCGCAAAGGGGCTGTGTTTAATTTCATAATGACTGACCATGATTTGATGATAATGAGGAAGATAGAGAGCTACTTCAACAGTCCAGTAGCTGAGATACCATCCTGGAACAGTGAAGAGGACTTTACGGTGGCTCTCAAGGCAGCTGGTTTGCTGTGA
>spurp_SapurV1A.0775s0080.1
ATGAAGCTGAAAGTATACGCAGATCGAATGTCACAGCCATCACGGGCTGTTATCATCTTCTGCAAGGTAAATAGGATAGATTTTGAAGAGGTTAGAGTTGACATATCAAAGCGTCAACATATAACTCCTGAATTCAAAGAGATAAACCCTATGAGAAAAGTGCCAGCTATAGTTGATGGAAGGTTCAAGCTGTTTGAGAGTCACGCTATCTTAATATATCTTGCTTGTGTATTTCCGGGAGTTGCTGATCACTGGTATCCAACGGATCTTTTCAAAAGAGCTAAAATCAACTCGGTTTTGGATTGGCATCACTCCAACTTACGCCGTGGGGCAGCTGAATATGTCAAGAACACCACATTAGCACCTGCACTTGGTCTACCTCTGGATCCACAAGCAGCTGCTGAGGCCGAGAAAGTTCTATTTTCATCCCTGTCAAATATAGAGTCTGTGTGGCTTAAAGGAAGTGGCCGGTTCTTATTAGGTGGAAATCAACCATCCATAGCTGATCTAAGCCTAGTTTGTGAACTAATGCAACTGGAGGTTTTGGATGAAAAGGATCGCAGCCGAATACTTTCCCCCTACAAGAAGGTTCAGCAGTGGATGGAGGATACAAAAAATGCAACAAGGCCACACTTTGATGAAGTGCATCAAATCTTGTTCAAAGCCAAAACGAAACTGCAGAAGGTACGATTAATGAGCACAAACAGTGAGAACTTGAAAACAAAATTGGCCTCAAGGATGTAA
>spurp_SapurV1A.0932s0140.1
ATGGAAGAGCTCAACATCCAGAACCAGAGAGACACGATGAATTCATCATCAAAGCTAGTCTTGTATAATTTCTCGCACAGCTCCTGTTCATGGCGGGTCCGCTTTGCTTTAAAACTTAAAGGACTTGATTATGAGTATAAAGCAGTTAATCTTGTAAAAGGAGAGCAGTTTAGTAGAGAGTTTGAACAACTGAATCCTCTCCATTATGTTCCAGTCTTGGTTGATGGTGATGTGGTGGTCTCGGACTCCTTAGCAATCTTGCTGTATTTGGAAGAAAAATATCCTCAGAGAGCATTGCTGCCAGATGATCATCAGCGAAAAGCTCTAAATCTCCAAGTTGCCAGTATCGTTTGCTCTAGCATACAACCTCTTCATATGGTTACTTTGGCGAAACGCATTGAAGAAAAAGTTGGTCCAGAAGAGGGAATATTATGGGCACTATCTATTATTGAAAAAGGTTTTTATGCACTGGAGAAGTTGCTGAAAGATTTTGCAACCAGATTTGCCACTGGAGAAGAATTATACATGGCTGATATGTTTTTGGCCCCAGAGATTGATACAGTTGCAAAAAGGTTCAACATTGATATGTCCGCCTACCCTATTTTAAGTAGGGTTTATGAAGCCTACAAGACCGTACCGGAGTTCCTAGCTGCATCCCCGGAAGCACAGCCAGATGCGGTGTTTTTCACACCACCGGCGTAG
>spurp_SapurV1A.6230s0010.1
ATGATTCAAGATCCCAATAAAGAGAAAGAGTCACAAATCACGAGCATGAAGGCAGCAACAGAATCTGATGCTAAAGAGAAAGAACCGGTGATGAAACCAATTACTGAATCCACAACGGGATCCCAGCAAACTACAGAGAAGAAGACAGAGATTTATTCGAGAGAAAATCTTAACAGTTACATCCAATTACAAACTACACGAAAGTTGTCCATTTTTTATGGTGATTTACCCGAGATGCACAGAGGAAGAGAACGAACTTCATATATCCCTTTTCTACTCAATCTAGAAAGAAGATTGGACGTTATTCTGGTTCGTCTCCATTTTTGTGAAACTATTCCTCAAGCAAGGCAGCTGATAAGTCATCGAAGGGTTTGTGTGAATAATAGAATGGTAAGCATTACGCATTTGAAAGTGTCCCACGGTGATATAATATCTTTTCAAGAAAATGACGCAAGAATCCGCGGTGAAGAAATAAGGAGATCTTTCTATATCGAAATATTAGTTGATAAAATCATAGGGAAATTCCTGGATCACCCGGTCAGGAGAAGAACCAAAACAGAATGGTTCCACCTACTCAAAACTAAGAGGGGATGCCGCCTACTACTAAAATCCCCGTTTTTGCAACGGTTGCGTTCTTCTATGCAAGAAGAAGACTTAAAAAGAAGAAAGAAGTTTGGATTCGAAAAAGTATGCTTAGGCAGTTCCTTCGCTGAGCACAACAGAATGAAGAGAAATTTGTATCATTTCAAATCCCTATTCTTTGAAAAGAAAAGGAACGAGAAAAACCGAAATCTTCCTACTCGAATAAGAAGTCCTATAGTTTACAACTATTCGTTATATAGTAATTCGATCTATTGCTCCGCATCCCCCCAAAAGTGGACTATGAAGAGAAGAATCAAAAGAATTGAACTACCTACTCATTATGTTGAGGTGAATTATAGAACACTAAAAGCTGTGGTATCTTATGGACCTAACATAGGTCATATCCCTCACGACATAAGATTGAAAGATTTAAACCTTCTTCTTTGGAGCGGAAACGGACGTGGCCAAAACATATAA
>ssach_comp20021_c0_seq1
atggcaagggtggcagcgcgtgctatctactgcaagctcggagatggaaaaccagatgttttcagcagagaagctggtgtagctattccagttcaggttccggttccggctcctaaaatcaaggctaatatagccgagaatgggaagataatgttgcaaccaaggctgtgcacactgaggtcgtacggacaggatggatttggggttgtgaagactagtgcaagaaaggaaagtggagatcatgatgaggcggtgtctccgttttttgaaactttatcagagtatattgaaagctcaaagaaaagccaagatttcgagatcatttctggtcgacttgctatgatagtgtttgcagcaacagtgacaacagaggtggttactgggaattctgtgtttagaaagatggatttagaagggattgaagaagcagtgggagtatgtttgggagccgttacttgtgccgcaatttttgcctggttctctagcgctcgcagcagagtcggccgtatcttcacgattggctgcaacacgtttattgattcactgatagatgagattgtcgatggccttttctatgatactgaacccagtgattggtctgatgagatt
>ssach_comp21929_c0_seq1
atggaagagctcaacatccagaaccagagagacacgatgaattcatcatcaaagctagtcttgtataatttctcgcacagctcttgttcatggcgggtccgctttgctttaaaacttaaaggacttgattatgagtataaagcagttaatcttgtaaaaggagagcagtttagtagagagtttgaacaactgaatcctctccattatgttccagtcttggttgatgatgatgtggtggtctcggactccttagcaatcttgctgtatttggaagaaaaatatcctcagagagcattgctgccagatgatcatcagcgaaaagctctaaatctccaagttgccagtatcgtttgctctagcatacaacctcttcatatggttactttggcgaaacacattgaagaaaaagttggtccagaagagggaatattatgggcactatctattattgaaaaaggtttttatgcactggagaagttgctgaaagattttgcaaccagatttgccactggagaagaattatacatggctgatatgtttttggccccagagattgatacagttgcaaaaaggttcaacattgatatgtccgcctaccctattttaagtagggtttatgaagcctacaagaccgtaccggagttcctagctgcatccccggaagcacagccagatgcggtgtttttcacaccaccggcgtcgttg
>ssach_comp23314_c0_seq1
atggggtgggcaattgcactacacgggggtgccggagacataccactttcgttgccagcagaccgtcgcctccctcgtgaggcggctctccatcactgcctcaagattggtgtcgccgctctcaaagcgcaaaagcacccactcgatgttgtcgagcttgtggtccgggaattagagaaccatccaaactttaatgccgggaaaggatctgttttgactagcaggggcactgttgagatggaagcttgtatcatggatggaaattcaaagaaatgtggagctgtttctggtctcaccactgttgttaatgccatatctctagcacgattggtcatggacaacactcctcacatataccttggatttgatggagctgaggcgtttgctagggaacaaggtgttgagaccgttgattccagtcatttcattactccagaaaatattgagaggctaaagcaggctaaagaagctgacagagtccagatcgattatacacaacccattcagaaagatgagaaaagtgaaagcccaactggtaatgaagatagccaaattgggacagttggatgtgttgctgttgataaaaatgggaacttagctgcagcaacttctacaggtgggtttgttaacaagatggtgggtaggattggagacacacccataattggtgcagggacatatgccaacaatctctgtgcagtttctgctacaggcagaggggaaacaattatacgcggtactgtttctcgagatgtggctgcccttatggagtataaaggtctctctctcaaggaagcagcagcttatgttgttgagtctaatcccagaggggatgttgggttggttgctgtgtcagccaagggagaagtcaccatgcaatttaatacaactgggatgtttcgtgcttgtgctactgaagatgggtgttcagaagtagcaatatggccttctgtgcaagat
>ssuch_willow_GLEAN_10013032
ATGCCAGCAGCTGCAATGACAGCCAACGCAATCCTCACGGCCGCTCCACCAACTCTTCACCCTCTTCTCTCCCCACTCCCCCCAAATCATTCCTCATTCCATGGCGTCTCTCTTAAGCTCCCACGTCAGTCTTTTTCCTTCTCTCTGGCTGCCAAGAAGCAGCAACCACTTTTTGTTGTTTCTGCTGCCAAGAAAGCTGTTGCTGTCCTTAAAGGCACTTCCAGTGTTGAAGGCGTCGTCACTTTGTCCCAGGAAGACGGTGGTCCTACAACTGTGAATGTTCGTATTACTGGGCTCACTCCAGGGCCTCATGGGTTCCACCTGCATGAATATGGTGACACAACAAATGGATGCATGTCAACAGGGGCGCATTTTAATCCTAACAAGTTGACACATGGTGCTCCTGAGGATGAAATCCGTCATGCGGGTGACCTGGGAAACATAGTTGCTAATGCCGATGGAGTGGCAGAGGTAACAATAGTGGATAGCCAGATACCACTGACTGGTCCTAATGCAGTGATTGGAAGAGCACTTGTGGTCCATGAGCTCGAGGATGACCTTGGAAAGGGCGGGCATGAGCTAAGCTTAACCACTGGGAATGCAGGCGGTAGATTGGCATGTGTAGCACTTGATATAGTAGATGCATCATGTGATTGTGATCATATTGGAATGCCAGATGTAAAAACTAGCTTGAAACCATAA
>ssuch_willow_GLEAN_10015678
ATGGCAGATGTGAAGCTTCATGGTTTCTGGGCTAGCCCTTTTAGTTGCAGAGTTATATGTGCTCTGAAACTAAAGGGCGTGGAGTTTGAGTATATAGAAGAAGACCTCGCTAATAAAAGTGAACTGCTACTGAAGTATAACCCAGTTTACAAGAAAATCCCTGTATTCGTCCATGGCGGCAAGCCAATCGCGGAGTCTCTTGTTATCCTTGAATACATCGAAGAAACATGGCCGGAGAATCCATTGCTACCGAAAGATCCTTGCGAGAGAGCCATGGCTCGGTTTTGGATTCAGTATGGAGCTACTAAGGCTGCCGTCTTTGTTGCCCTTTTCCGATCTACCGGAGAAGAGCTAGAGAAGGCCACAAAAGAAATGTTTGAAGTGTTGAAAGTCTTAGAAGAGCAAGGTCTCGGGGATAAGAAGTTTTTTGGCGGTGACAGCATAAATCTAGTGGACATCTCATTAGAAGCGTACGCTTATTGGATACCAGCCATGGAAGAAGCAGCGGGTGTGAAAGTGTTTGAACCAAGCACACTGCCTCGATTGCATGCCTGGGCTCAGAATTTCATTGCAGTTCCTCTGATCAAAGAAACCATTCCTGACCATGATAAGTTGGTGCTCCATATGAAGGCTGTCATGGGGAAATCTGTGAGCAAGTAG
>ssuch_willow_GLEAN_10017874
ATGGCAGCATCTATCGCTCTACGGAGAGGGACAGCTTCTCCTCTGCTTTCGAAGCTCATCAACCCTGTCCGTTCTGTCTCTACTTTTCGTTCCTTCAACACTGACACTCAGTCGCAGGTCACCACCACTGGAGGCAATTCCCCTGACGATGGTAGCAGTGTCGAGCTCCGCGGCTCTTCTGGTCGTAGCCCTGCTCGCCGTCGCGATGCTACTCCAAGTTTCTTCTCAGATGCGTTCGATCCATTTTCCCCAACAAGGAGTCTGAGCAAGGTCCTGAACCTAATGGACCAGTTCCTGGACAACCCATTCCTCCCCGCCTCTCGTGGTGCTGGAGCTCTTTTTCCAAGGCGAGGTTACGATGTGAAGGAGGACGAGAATTCCCTGTATATATTCATGGACATGCCTGGGCTTAGCAAAGAGGATGTCAAGGTAACCGTGGAGCAAAATACCCTGGTCATAAATGGCGAAGAATCGAAGGAAGGCGATGAGAGTGGGAGGAGGTACAGCAGCAGGCTCGAGTTACCTTCAAATCAATTCATGCTTGATGAGATCAAGGGTGAAATGAAGAATGGGGTTTTGAAGCTGGAAGTGCCCAAAGTGAAAGAGGAAGTGGAGAAAAATGTGCACGAGGTTAAGGTTGAATGA
>ssuch_willow_GLEAN_10018862
ATGGGAAGGGCGCCTTGTTGTGAGAAGGTGGGCTTGAAGAAAGGGAGATGGACTGCAGAAGAGGACGAGAAACTGACAGAGTATATTCGAGCTAACGGAGAAGGGTCCTGGCGTTCACTGCCCAAGAATGCAGGGCTGCTTAGGTGCGGGAAGAGTTGCAGGTTGAGATGGATTAACTATTTGGCAGCTGACTTGAAGAGGGGAAACATATCTGCCGAGGAGGAAGAGATCATCGTAAATTTACATGCTTCTTTGGGCAATAGGTGGTCTTTGATAGCCAGTCACTTACCAGGAAGAACAGACAATGAGATAAAGAACTACTGGAACTCTCATTTGAGCAGAAGAATTTACAGCTTTAGAAGACCTGCAAATGAAAGTCTACCATTGATCATGGAAACAGCAAAGGAGGGCATGTTAGCCAAGAGAAAAGGAGGCGGAGCAGCTAGGTTTGCAGCAGAGAGAAAAACAATTAGCCACCCTCAAAAAGACGCCACCAGGGTGTTAGCAAAGAGACCACGAATGAATATTAGCACCGGAGATCTCTCTGATTCAAATATTGAAGGCGTCCAACTGCCACAGACGCCGACAGTAGAGAGAGAAACCTTGTCAAGTGCAATCAATGATACGACGATTCGGGATCCATGTGTCGAGGACAGGGAACTTATGGGCCTTGTCATGGCAAGTCCCTGTCCAGAAACCGGAAGAGTAAAGTCGGGTTTCGGTGGGGAGAAAGCAAACCCGGTCATATTCCCTACTGACGGTAGAATAAGACCGAATTCATTTATGAACCCTAGTGGAGGTGAGAAAGAAAATGATAGCTTCGGACTATTCTGTGAAGGCGTTGGAAATGAGATGATGGGTTTTAATGATGTCATGGACAAGGAGTTGCTGGATCCAGATGGCGATTCGACTTTAAATGACGAGGGACAAAACAGTGGGGATAGACAGAGTAGGGTTTTGAGTCCACACAAAACAGTAGACGTTTTTGATTCCATTGGTAATTTGAGCTCGAATGGAGAGAGTGGCGACTGGTCTTCGTTTTCTTCAATAAGCTCGTCAGGTTTTGACGATTGTGGCGTTGATTGGAGCTGGGATGATGTGAAGGGAGGACACGTGGAGATAGGAGATGAGACCAGAGGAGGGAATATGCTATCTTGGTTGTGGGAAGAGGAAAGTCAAAGACTAGAAGATGCAGTGGACTGTGAGAAGGAAAATGCCATGCTGCTTGGCTTCTTTCTTGATTTGCCTCAGTAA
>svimi_comp11829_c0_seq1
atgaaagagctcaacatccagaaccagagagacacgatgaattcatcatcaaagctagtcttgtataatttctcgcacagctcctgttcatggcgggtccgctttgctttaaaacttaaaggacttgattatgagtataaagcagttaatcttgtaaaaggagagcagtttagtagagagtttgaacaagtgaatcctctccattatgttccagtcttggttgatggtgatgtggtggtctcggactccttagcaatcttgctgtatttggaagaaaaatatcctcagagagcattgctgccagatgatcatcagcgaaaagctctaaatctccaagttgccagtatcgtttgctctagcatacaacctcttcatatggttactttggcgaaacacattgaagaaaaagttggtccagaagagggaatattatgggcactatctattattgaaaaaggtttttatgcactggagaagttgctgaaagattttgcaaccagatttgccactggagaagaattatacatggctgatatgtttttggccccagagattgatacagttgcaaaaaggtacaacattgatatgtccgcctaccctattttaaatagggtttatgaagcctacaagaccgtaccggagttcctagctgcatcaccggaagcacagccagatgcggcgtttttcacaccaccggcg
>svimi_comp12248_c0_seq1
atggcgctcaagctgtacggaacagccatgtccacatgcacatcgcgcgtgctgacgtgcttccatgagaagagcttagatttcgagctcgtcccggttgatctcttcgccggcgagcacaagcagcctcctttcctggccaaaaatcccttcggtcagattccagctcttgaagatggtgatctcactttatttgaatctagagcaatcacatcatacgttgccgaaaaattcaaggggactggctacgatcttatcaggcacgaaaacctcaaagaagctgcgttggtgaaggtatggacggaggtagaatcccaccattataaccctgcgatagcaccgatcgtgtatcaattcctggtggctccacttcacggcaagtcaccggaccagtcaatcatcgacgccggcgtggagaagctaggaaaagtgcttgacatttatgaagctaggctgacttgcaccaggtacctcgccggagatttctatagcttggctgaccttcaccacctgccatacacgtactatctgatgaagactccggcagcttcggtggtggatgagcgtccgcatgttaaggcgtggtgggaggatatttcttccaggccagcttttaagaaagtagccgagggtatgaagttaggtgggaag
>svimi_comp13747_c0_seq1
atggcaagggtggcagcgcgtgctatctactgccagctcggagatggaaaaccagatgttttcagaagagaagctggtgtagctattccagttcaggttccggctcctaaaatcaaggctaatatagccgagaatgggaagataatgttgcaaccaaggctgtgcacactgaggtcgtacggacaggatggatttggggttgtgaaggctagtgcaagaaaggaaagtggagatcatgatgaggcggtgtctccgttttttgaaactttatcagagtatattgaaagctcaaagaaaagccaagatttcgagatcatttctggtcgacttgctatgatagtgtttgcagcaacagtgacaacagaggtggttactgggaattctgtgtttagaaaggtggatttagaagggattgaagaagcagtaggagtatgtttgggagccgttacttgtgccgcaatttttgcctggttctctagcgctcgcagcagagtcggccgtatcttcacgattggctgcaactcgtttattgattcactgatagatgagattgtcgatggccttttctatgatactgaacccagtgattggtctgatgagatt
>svimi_comp20574_c0_seq1
atgaagctgaaagtatacgcagatcgaatgtcacagccatcacgggctgttatcatcttctgcaaggtaaataggatagattttgaagagattagagttgacatatcaaagcgtcaacataaaactcctgaattcaaagagataaaccctatgagaaaattgccagctatagttgatggaaggttcaagctgtttgagagtcacgctatcttaatatatcttgcttgtgtatttccgggagttgctgatcactggtatccaacggatcttttcaaaagagctaaaatcaactcggttttggattggcatcactccaacttacgccgtggggcagctgaatatgtcaagaacaccacattagcacctgcacttggtctacctctggatccacaagcagctgctgaggccgagaaagttctgctttcatccctgtcaaatatagagtctgtgtggcttaaaggaagtggccggttcttattaggtggaaatcaaccatccatagctgatctaagcctagtttgtgaactaatgcaactggaggttttggatgaaaaggatcgcagccgaatactttccccctacaagaaggttcagcagtggatggaggatacaaaaaatgcaacaaggccatactttgatgaagtgcatcaaatcttgttcaaagccaaaacgaaactgcagaaggtacgattaatgagcacaagcagtgagaacttgaaaacaaaattggcctcaaggatg
>svimi_comp3131_c0_seq1
atggctagcgatcaagtgaccctgttggatctatgggcaagtccttttgggatgagagtgagattagcgctggctgaaaagggtgtcaagtatgagtacagtgaacaagatctgatgaacaaaggtgctctgctccttcaaatgaatcctgttcacaagaaaatcccagttcttgtccataatgggaagcccgtctgtgagtcactcattattgttcaatatattgatgaggtgtggaaggataaggctccatttttgccttctgatccttaccagagagctcagtcgaggttctgggctgattttgttgacaaaaagatttatgactttgggaggaagatatggatggaaaaaggagaagaagatcaggaggcagccaagaagggcttcattgacagcctcaagttgctggaaggagagctcggagacaagccctacttcggcggcgagaccatcggctacgttgacatagctcttgttccattctacacctggttttatgcgtacgagaccatcggaaacttcagcatagaggctgagtgtccgaagctgattggttattgcaagaggtgcttgaagaaagagactgtatccaagtctcttgaagatcccaaaaaggtctacgatttcattgtgatgctgaggaagaagtacgggattgag
